# Supplementary material for: The C2H2 transcription factor SltA is required for germination and hyphal development in Aspergillus fumigatus
Source: mSphere. 2023 Jun 1;8(4):e00076-23. doi: 10.1128/msphere.00076-23 (PMC10449517; doi:10.1128/msphere.00076-23)
Supplement: TABLE S1 — Selected TFs associated with germination. [file msphere.00076-23-s0001.xlsx]

## Sheet: Sheet1
Supplementary table 1. Selected TFs associated with germination
Gene ID	Name	Description (a)	Upregulated during isotropic and/or polarized growth
AFUB_041100	sltA	C2H2 transcription factor (Ace1), putative	Isotropic growth
AFUB_051540		C6 transcription factor, putative	Isotropic and polarized growth
AFUB_056530	rfeG	Transcription factor RfeG, putative	Isotropic and polarized growth
AFUB_053740	steA	Sexual development transcription factor SteA	Polarized growth
AFUB_056790		Transcription factor (Snd1/p100), putative	Polarized growth
AFUB_066180	seb1	C2H2 transcription factor (Seb1), putative	Isotropic and polarized growth
AFUB_067280	amyR	C6 transcription factor (AmyR), putative	Polarized growth
AFUB_067320	rfeF	Transcription factor RfeF, putative	Isotropic and polarized growth
AFUB_068500		C2H2 finger domain protein, putative	Isotropic and polarized growth
AFUB_082490	zfpA	C2H2 finger domain protein, putative	Polarized growth
AFUB_016450		HLH DNA binding domain protein, putative	Isotropic growth
AFUB_028890	medA	Transcriptional regulator Medusa	Polarized growth
AFUB_073740		Copper fist DNA binding domain protein	Isotropic and polarized growth
(a) UniProtKB/TrEMBL
