# Supplementary material for: The C2H2 transcription factor SltA is required for germination and hyphal development in Aspergillus fumigatus
Source: mSphere. 2023 Jun 1;8(4):e00076-23. doi: 10.1128/msphere.00076-23 (PMC10449517; doi:10.1128/msphere.00076-23)
Supplement: TABLE S2 — RNA-seq results for dormant phase. [file msphere.00076-23-s0002.xlsx]

## Sheet: Dormant ∆sltA vs. WT
GeneID	baseMean	log2FoldChange	lfcSE	stat	pvalue	padj
AFUB_003100	1125.44	0.747909	0.284302	2.63068	0.00852132	0.0562826
AFUB_000030	1.02047	-2.3983	1.44591	-1.65868	0.097181	0.29169
AFUB_001870	1525.96	0.455898	0.273019	1.66984	0.0949511	0.288126
AFUB_002860	2.0293	-2.28259	1.37509	-1.65996	0.0969227	0.291178
AFUB_009110	3503.71	0.690539	0.201353	3.4295	0.000604694	0.00757543
AFUB_011630	788.211	0.178613	0.286828	0.62272	0.533469	0.769282
AFUB_006450	1641.47	0.72112	0.314428	2.29343	0.021823	0.1087
AFUB_006580	740.046	-2.1198	0.220413	-9.61743	6.74995e-22	4.19636e-19
AFUB_010260	776.468	0.0903794	0.188733	0.478874	0.632028	0.832466
AFUB_001040	73.4813	-2.85369	1.20863	-2.36109	0.0182213	0.0956451
AFUB_004700	1634.7	0.150417	0.153734	0.978421	0.327866	0.592637
AFUB_015910	44.3515	-0.608918	0.552534	-1.10205	0.270441	0.533741
AFUB_006600	2414.78	-0.965707	0.300448	-3.21423	0.00130796	0.0137675
AFUB_010180	4031.36	-0.475111	0.456259	-1.04132	0.297728	0.564828
AFUB_012560	26.5774	-1.48641	0.573395	-2.5923	0.00953366	0.0604406
AFUB_017020	75.337	0.164604	0.551741	0.298336	0.765447	0.910649
AFUB_015560	5936.89	0.112601	0.321983	0.34971	0.726557	0.889702
AFUB_010050	23167.3	-0.153058	0.251985	-0.607411	0.543578	0.778036
AFUB_010110	1293.13	0.357693	0.213383	1.67629	0.0936805	0.28628
AFUB_013380	1457.39	-0.211536	0.185085	-1.14292	0.253073	0.514473
AFUB_009700	2592.66	0.153561	0.251973	0.609431	0.542239	0.776847
AFUB_010640	47.5752	-0.963183	0.472356	-2.0391	0.0414397	0.168198
AFUB_015450	1092.51	0.560122	0.475986	1.17676	0.23929	0.498058
AFUB_009520	90.6752	-0.0481765	0.362969	-0.132729	0.894408	0.963971
AFUB_016500	1003.32	-0.203109	0.201201	-1.00948	0.312742	0.577718
AFUB_003540	1253.82	0.270852	0.206354	1.31256	0.189331	0.438629
AFUB_005100	1245.9	0.624577	0.159346	3.91962	8.86901e-05	0.00155044
AFUB_003300	939.097	0.355759	0.277487	1.28208	0.199816	0.451935
AFUB_009020	945.451	-0.0900648	0.207331	-0.434401	0.663997	0.853
AFUB_000660	6170.07	0.590644	0.457235	1.29177	0.196436	0.447527
AFUB_010780	14.6692	-0.604252	0.870687	-0.693995	0.487685	0.737462
AFUB_010820	720.11	-0.887153	0.613785	-1.44538	0.148351	0.377567
AFUB_008860	3463.65	-0.573578	0.284984	-2.01267	0.0441496	0.175721
AFUB_001600	665.654	-0.431823	0.880814	-0.490255	0.623954	0.82755
AFUB_001810	30723.9	0.916315	0.298132	3.07352	0.00211553	0.0199461
AFUB_001800	435.309	-0.163603	0.324256	-0.504551	0.613875	0.822709
AFUB_015360	1461.56	-1.22649	0.319521	-3.83851	0.000123781	0.00204866
AFUB_000400	1197.85	0.669027	0.234815	2.84917	0.0043833	0.0343042
AFUB_014250	12.753	-0.497597	0.384663	-1.29359	0.195806	0.446997
AFUB_007940	651.833	0.0694569	0.141443	0.491059	0.623385	0.827326
AFUB_013540	57.0342	0.283781	0.482304	0.588386	0.556273	0.786416
AFUB_000520	901.901	0.705274	0.210427	3.35163	0.000803372	0.00953843
AFUB_001020	4.93804	0.458731	0.874502	0.524562	0.599887	0.813573
AFUB_011620	2368.03	0.233336	0.438057	0.53266	0.594269	0.811163
AFUB_004770	49.6754	-0.855755	0.362227	-2.36248	0.0181529	0.0953363
AFUB_016650	16.0536	-0.428231	0.534139	-0.801721	0.422714	0.682112
AFUB_006950	3639.61	-0.387627	0.204041	-1.89974	0.0574666	0.208469
AFUB_004940	876.161	1.39616	0.172372	8.09969	5.50984e-16	1.30491e-13
AFUB_006870	1095.77	0.223343	0.202195	1.1046	0.269335	0.532662
AFUB_001940	3312.17	-0.068075	0.239059	-0.284763	0.775826	0.915038
AFUB_016140	2864.11	-1.17037	0.234101	-4.99941	5.7507e-07	2.13441e-05
AFUB_009860	3560.29	-0.581946	0.237387	-2.45147	0.0142275	0.080425
AFUB_002300	9.69174	-0.728352	0.480765	-1.51498	0.129776	0.349588
AFUB_011990	655.029	-0.124616	0.159731	-0.780162	0.435296	0.693285
AFUB_008900	2399.41	-0.042924	0.136608	-0.314214	0.753359	0.905141
AFUB_014640	802.487	0.173235	0.261996	0.66121	0.508477	0.754111
AFUB_015570	987.687	0.220803	0.27544	0.801638	0.422762	0.682112
AFUB_006480	4212.38	-0.216527	0.231953	-0.933496	0.350564	0.615829
AFUB_013010	632.387	0.750722	0.418225	1.79502	0.0726506	0.245301
AFUB_009930	1994.09	0.441688	0.282275	1.56474	0.117644	0.32917
AFUB_004870	49165.2	-0.0761234	0.203639	-0.373815	0.708542	0.880393
AFUB_000970	107.453	-0.157778	0.312339	-0.505151	0.613453	0.822581
AFUB_008720	38.2821	1.1912	0.692344	1.72053	0.085336	0.270541
AFUB_011710	301.734	-1.09008	0.438695	-2.48482	0.0129615	0.0754101
AFUB_016760	1081.61	-0.727714	1.4656	-0.496529	0.619521	0.825541
AFUB_015880	1466.54	-0.913212	0.324634	-2.81305	0.00490734	0.0375199
AFUB_014030	1705.16	0.471392	0.335578	1.40472	0.160106	0.395376
AFUB_005760	3609.06	-0.671092	0.325849	-2.05952	0.0394447	0.162534
AFUB_009690	1076.36	-0.0258381	0.305782	-0.0844984	0.93266	0.978395
AFUB_002280	8.88992	-0.456655	0.644829	-0.70818	0.478834	0.730391
AFUB_016690	219.67	-0.0443151	0.221384	-0.200173	0.841345	0.941504
AFUB_010220	1601.06	-0.589029	0.373016	-1.5791	0.114313	0.32294
AFUB_002760	91.6936	-0.592439	0.34281	-1.72819	0.083955	0.267817
AFUB_004680	793.707	-0.301725	0.259285	-1.16368	0.244553	0.503221
AFUB_014810	4087.14	-0.52138	0.63473	-0.82142	0.411407	0.674471
AFUB_013760	13150.5	-0.406363	0.458511	-0.886267	0.375474	0.639527
AFUB_003010	4389.5	-0.710621	0.37809	-1.8795	0.0601761	0.215624
AFUB_007660	1004.31	0.645376	0.320821	2.01164	0.0442583	0.176003
AFUB_015750	96.7518	0.806963	0.410366	1.96644	0.0492473	0.189429
AFUB_012730	943.565	0.206054	0.310173	0.66432	0.506485	0.752616
AFUB_003520	35691.1	0.118256	0.301444	0.392297	0.694839	0.872562
AFUB_002600	1.41982	-0.489033	0.791351	-0.617973	0.536593	0.77176
AFUB_012170	936.303	-0.552391	0.390982	-1.41283	0.157706	0.392262
AFUB_011860	5266.9	0.0288524	0.209005	0.138046	0.890204	0.962679
AFUB_002330	932.04	0.485338	0.173896	2.79096	0.00525518	0.0394515
AFUB_008380	1676.84	0.544927	0.181705	2.99897	0.00270895	0.0238248
AFUB_003900	807.342	0.151782	0.383555	0.395723	0.692309	0.870601
AFUB_014760	513.805	0.195899	0.303241	0.646019	0.518267	0.759183
AFUB_010600	37.5814	-0.0175056	0.341588	-0.0512478	0.959128	0.988852
AFUB_004650	2699.19	0.106875	0.641901	0.166497	0.867765	0.952512
AFUB_005390	1789.58	0.155637	0.711987	0.218596	0.826965	0.935737
AFUB_009770	2592.69	-0.0850938	0.189035	-0.450148	0.652603	0.846232
AFUB_010010	75.0555	-2.19981	0.322488	-6.82138	9.01728e-12	9.85658e-10
AFUB_016480	1306.96	-0.483717	0.228508	-2.11685	0.0342728	0.14861
AFUB_010320	587.829	-0.0292517	0.249191	-0.117386	0.906554	0.969506
AFUB_012440	3398.14	0.463933	0.155513	2.98324	0.00285212	0.024886
AFUB_007810	1031.86	0.241344	0.152564	1.58193	0.113666	0.322101
AFUB_013710	226.479	-0.356629	0.325593	-1.09532	0.273375	0.536661
AFUB_005720	1192.05	-0.1025	0.37689	-0.271964	0.78565	0.91713
AFUB_007240	1745.9	0.63186	0.188527	3.35156	0.000803579	0.00953843
AFUB_003640	0.64176	2.26551	2.45668	0.922182	0.356434	0.621027
AFUB_001170	5868.44	-0.545344	0.39477	-1.38142	0.16715	0.405579
AFUB_015130	6677.86	-0.0567948	0.233129	-0.24362	0.807525	0.925291
AFUB_007490	1867.08	-0.457504	0.240351	-1.90348	0.0569777	0.207451
AFUB_008840	1030.35	-0.396955	0.273725	-1.4502	0.147004	0.375696
AFUB_005520	2669.3	-0.536332	0.31525	-1.70129	0.0888889	0.27711
AFUB_006330	365.694	0.303261	0.398515	0.760978	0.44667	0.702344
AFUB_011290	33.6951	-0.228074	0.346682	-0.657877	0.510617	0.755033
AFUB_002410	16679.7	-0.126724	0.246911	-0.513239	0.607784	0.818562
AFUB_013230	5681.25	-0.264113	0.175063	-1.50868	0.131382	0.352441
AFUB_012760	835.36	0.270998	0.352473	0.76885	0.441982	0.698271
AFUB_008270	2129.93	-0.393994	0.45718	-0.861793	0.388801	0.652286
AFUB_010430	212.392	-0.865967	0.276447	-3.13249	0.0017333	0.0170536
AFUB_005670	1056.19	0.150528	0.46802	0.321628	0.747735	0.901803
AFUB_002200	50.8075	0.459775	0.271113	1.69588	0.089908	0.278516
AFUB_013270	31316.8	-0.300435	0.421046	-0.713545	0.475509	0.726966
AFUB_016770	3589.01	-0.311645	1.10221	-0.282745	0.777372	0.915324
AFUB_007470	1254.95	-0.667172	0.332753	-2.00501	0.0449623	0.177491
AFUB_005300	5663.8	-0.10346	0.343813	-0.300919	0.763476	0.909823
AFUB_014230	1728.49	0.581824	0.202868	2.86799	0.00413092	0.0327656
AFUB_012310	7378.49	-5.50484	1.0253	-5.369	7.91763e-08	3.80467e-06
AFUB_011750	2851.61	-0.268393	0.340136	-0.789076	0.430067	0.688537
AFUB_010390	4143.34	0.0630283	0.234176	0.269149	0.787815	0.91814
AFUB_015860	293.315	-1.41	0.57699	-2.44371	0.0145373	0.0818812
AFUB_010150	31.0994	1.29693	0.471128	2.75282	0.00590849	0.0429932
AFUB_001490	1991.03	-0.0576368	0.246379	-0.233935	0.815035	0.928974
AFUB_010760	1.54659	-0.0184304	1.17859	-0.0156376	0.987523	0.999176
AFUB_016900	173.629	0.111921	0.4707	0.237777	0.812054	0.92717
AFUB_007090	3007.76	0.190091	0.154348	1.23157	0.218108	0.473821
AFUB_016920	2.51836	0.72938	2.39785	0.30418	0.76099	0.90784
AFUB_014120	823.176	-0.504747	0.198406	-2.54402	0.0109586	0.0663454
AFUB_000780	618.337	0.114764	0.409608	0.280179	0.77934	0.915752
AFUB_009320	183.594	0.879841	0.486304	1.80924	0.0704134	0.239864
AFUB_012720	280.462	-0.910239	0.554091	-1.64276	0.100432	0.298248
AFUB_005460	2176.19	0.517629	0.278633	1.85775	0.0632051	0.223578
AFUB_006550	6540.88	0.15106	0.297774	0.507297	0.611946	0.821851
AFUB_007340	18873.1	-0.289669	0.119603	-2.42192	0.0154387	0.0850798
AFUB_010290	198.234	0.682152	0.681839	1.00046	0.317088	0.581397
AFUB_007120	559.12	0.793235	0.347286	2.2841	0.0223658	0.11041
AFUB_005870	368.143	-0.605746	0.256999	-2.357	0.0184234	0.0962992
AFUB_003460	2114.47	0.116113	0.342662	0.338854	0.734719	0.893757
AFUB_002070	15.5298	0.12142	0.396975	0.305862	0.75971	0.907153
AFUB_003600	216.63	0.616064	0.400019	1.54009	0.123539	0.339459
AFUB_013000	3480.68	0.525865	0.30647	1.71588	0.0861838	0.272322
AFUB_001850	1510.73	0.648903	0.23015	2.81948	0.00481015	0.0368618
AFUB_016950	4.75067	1.21721	0.748317	1.6266	0.103822	0.304745
AFUB_006810	271.167	0.249346	0.191852	1.29968	0.193711	0.444587
AFUB_001210	1312.41	0.188457	0.148076	1.27271	0.203123	0.45588
AFUB_006180	19475.5	0.800302	1.01661	0.787224	0.431151	0.689548
AFUB_003880	0.231013	0.566826	3.7253	0.152156	0.879064	0.957222
AFUB_010440	144.84	-1.01404	0.337225	-3.00701	0.00263827	0.0234793
AFUB_011460	694.052	0.0856575	0.172131	0.49763	0.618745	0.825541
AFUB_002940	275.29	0.684256	0.229979	2.9753	0.00292702	0.025352
AFUB_010890	15404.4	-1.17395	0.634883	-1.84908	0.0644469	0.226441
AFUB_011970	0.607951	-0.504129	4.12822	-0.122118	0.902806	0.968181
AFUB_011570	41.9539	-1.55662	0.513016	-3.03426	0.00241127	0.0219642
AFUB_012430	1502.14	0.685536	0.205601	3.3343	0.000855147	0.010019
AFUB_016730	562.231	1.00141	0.824839	1.21406	0.224723	0.480392
AFUB_008000	1628.66	0.637657	0.219996	2.89849	0.00374962	0.0307989
AFUB_006640	630.558	0.126077	0.212531	0.593217	0.553036	0.784968
AFUB_001990	494.28	0.461094	0.336294	1.3711	0.170342	0.410763
AFUB_003780	577.638	0.248869	0.362818	0.685932	0.492756	0.742081
AFUB_015940	916.296	0.268061	0.257426	1.04131	0.297731	0.564828
AFUB_002170	35.6997	-0.210226	0.637535	-0.329749	0.74159	0.898312
AFUB_001010	0.869227	-0.599985	2.43406	-0.246496	0.805299	0.924312
AFUB_001880	2722.44	0.221332	0.125066	1.76973	0.0767728	0.252867
AFUB_001500	59.4794	0.0312337	0.303729	0.102834	0.918095	0.973176
AFUB_014820	36941.9	0.989379	0.61384	1.61179	0.107009	0.310204
AFUB_002360	112.009	1.47053	0.320223	4.5922	4.38604e-06	0.000120519
AFUB_002480	115.644	-0.509891	0.287251	-1.77507	0.0758865	0.251196
AFUB_002430	1219.8	-0.00481424	0.147633	-0.0326095	0.973986	0.993869
AFUB_012580	3094.12	-0.462039	0.220005	-2.10013	0.0357173	0.15248
AFUB_000390	992.665	1.01141	0.556287	1.81815	0.0690411	0.2372
AFUB_000500	646.532	0.487067	0.222891	2.18522	0.0288724	0.131619
AFUB_006210	3484.57	-0.308834	0.139043	-2.22114	0.0263417	0.123536
AFUB_013290	10.4676	-0.335156	0.799338	-0.419292	0.675003	0.859377
AFUB_014670	810.175	-0.769918	0.604836	-1.27294	0.20304	0.45588
AFUB_000590	29.4718	-1.35397	0.445115	-3.04185	0.00235126	0.0216556
AFUB_004480	886.97	0.0245131	0.368209	0.0665738	0.946921	0.983727
AFUB_008410	580.336	-0.0493979	0.172258	-0.286766	0.774291	0.914278
AFUB_001980	0.419473	-2.00967	3.59198	-0.559489	0.575828	0.798158
AFUB_013200	8843.16	-0.439002	0.154443	-2.84249	0.00447626	0.034866
AFUB_014550	2995.08	-0.556605	0.429325	-1.29647	0.194815	0.446287
AFUB_005490	2752.7	0.808432	0.251317	3.21679	0.00129635	0.0136746
AFUB_003390	1321.53	0.144473	0.233037	0.619958	0.535286	0.770994
AFUB_011230	669.182	0.0899613	0.264919	0.33958	0.734173	0.893529
AFUB_011600	247.308	-0.279851	0.22418	-1.24833	0.211909	0.467272
AFUB_006750	1357.34	-0.780401	0.322176	-2.42228	0.0154233	0.0850798
AFUB_009550	21.9433	-0.943013	0.292825	-3.2204	0.00128011	0.0135605
AFUB_016840	3.65479	-0.509317	0.713863	-0.713466	0.475557	0.726966
AFUB_006940	26.1949	-0.781869	0.378687	-2.06469	0.0389528	0.161445
AFUB_003250	322.541	0.506036	0.400121	1.26471	0.205975	0.459381
AFUB_014930	4301.74	-0.453689	0.112576	-4.03005	5.57642e-05	0.00107289
AFUB_009240	1000.84	-0.00733736	0.195933	-0.0374482	0.970128	0.992682
AFUB_005070	147.124	-0.409422	0.285109	-1.43602	0.150997	0.381209
AFUB_002900	0.904274	0	2.21806	0	1	1
AFUB_013510	2250.55	-0.420396	0.224039	-1.87644	0.0605949	0.2165
AFUB_005690	35138.3	-0.018997	0.226548	-0.0838543	0.933172	0.978411
AFUB_010910	3320.41	-0.549969	0.599307	-0.917675	0.358789	0.623337
AFUB_015280	390.1	0.287411	0.249508	1.15191	0.249357	0.509521
AFUB_012850	707.009	0.281444	0.335407	0.839111	0.401407	0.664912
AFUB_011350	2718.18	-0.0258139	0.388173	-0.0665012	0.946979	0.983727
AFUB_001330	4451.53	0.361793	0.355087	1.01888	0.308258	0.574022
AFUB_016150	131.957	-0.675668	0.705478	-0.957745	0.338191	0.605029
AFUB_004550	1.13376	0.496967	1.84172	0.269839	0.787284	0.91814
AFUB_010810	322.233	-0.0114596	0.603103	-0.0190011	0.98484	0.998964
AFUB_007140	473.677	0.648442	0.229394	2.82676	0.00470209	0.0361451
AFUB_015110	625.543	0.856835	0.214531	3.99399	6.49697e-05	0.00119677
AFUB_007270	665.87	0.414231	0.181309	2.28467	0.0223322	0.110407
AFUB_003240	31.8023	-0.921529	0.386614	-2.38359	0.0171446	0.0915391
AFUB_003510	10805	-0.243903	0.196038	-1.24416	0.213441	0.468546
AFUB_004500	69.3402	-0.846196	0.347602	-2.43439	0.0149171	0.0835003
AFUB_015380	778.018	0.0178494	0.442596	0.0403289	0.967831	0.991797
AFUB_015960	60.5817	-0.212418	0.364653	-0.58252	0.560217	0.788521
AFUB_008080	3788.92	-0.305571	0.491515	-0.621691	0.534145	0.769909
AFUB_005480	655.352	-0.522011	0.353868	-1.47516	0.14017	0.365855
AFUB_003330	124.074	-0.707196	0.385418	-1.83488	0.0665235	0.231341
AFUB_015740	66.1757	0.040969	0.402374	0.101818	0.918901	0.973189
AFUB_012750	2495.31	0.096106	0.188715	0.509265	0.610566	0.820606
AFUB_010950	264.323	0.14109	0.333485	0.423077	0.672239	0.857277
AFUB_006760	1003.22	-0.93143	0.408454	-2.28038	0.0225853	0.110941
AFUB_001840	1421.28	-0.711133	0.575788	-1.23506	0.216808	0.472108
AFUB_015490	5743.16	0.323153	0.287222	1.1251	0.260547	0.522408
AFUB_016750	183.08	1.39741	1.22137	1.14413	0.252569	0.513763
AFUB_007080	2312.92	-0.141201	0.173242	-0.815054	0.415042	0.677451
AFUB_001630	900.123	0.0101195	0.218317	0.0463523	0.963029	0.989877
AFUB_000920	95.4445	-0.88114	0.756932	-1.16409	0.244386	0.503087
AFUB_009850	3253.21	-1.99	0.356449	-5.58285	2.36613e-08	1.31486e-06
AFUB_012120	5047.76	0.257294	0.37435	0.68731	0.491888	0.741784
AFUB_013880	4794.41	-1.28981	0.213501	-6.04126	1.52912e-09	1.08051e-07
AFUB_005340	2118.47	1.23715	0.415713	2.97597	0.0029206	0.025328
AFUB_005540	606.055	-0.832541	0.338847	-2.45698	0.0140111	0.0795934
AFUB_010670	2.7043	-0.991773	1.21949	-0.81327	0.416063	0.677798
AFUB_008890	62094.4	-0.0316863	0.162001	-0.195593	0.844929	0.942843
AFUB_004340	3721.64	0.214126	0.255275	0.838803	0.40158	0.664976
AFUB_015850	459.922	0.0450845	0.24019	0.187704	0.851109	0.944969
AFUB_003290	1315.39	0.418075	0.354984	1.17773	0.238906	0.49757
AFUB_008930	3354.8	-0.0470962	0.268272	-0.175554	0.860644	0.948674
AFUB_016180	2165.14	0.377208	0.155278	2.42924	0.0151304	0.0840322
AFUB_015050	358.72	0.873479	0.367605	2.37614	0.017495	0.0929115
AFUB_001550	460.082	0.0547152	0.453226	0.120724	0.90391	0.968479
AFUB_003710	1.41263	0.3861	1.32143	0.292184	0.770146	0.912577
AFUB_009640	220.546	0.115599	0.857379	0.134829	0.892747	0.963269
AFUB_000320	16.5615	-0.45354	0.438472	-1.03437	0.300965	0.567497
AFUB_008360	1417.67	-0.159671	0.153517	-1.04009	0.2983	0.565395
AFUB_005580	1138.01	0.574686	0.400009	1.43668	0.150808	0.381107
AFUB_007780	9146.83	-0.5	0.27663	-1.80747	0.070689	0.24059
AFUB_003610	75.9866	-0.862158	1.59185	-0.541609	0.588088	0.806078
AFUB_006370	87.3591	0.486351	0.359914	1.3513	0.1766	0.419446
AFUB_000190	2.79461	4.0674	1.6739	2.42989	0.0151034	0.0839295
AFUB_011080	37.041	-2.9451	0.507054	-5.80826	6.31253e-09	3.99941e-07
AFUB_014920	408.479	-0.198381	0.474141	-0.418401	0.675654	0.859814
AFUB_015170	1138.03	0.75113	0.754024	0.996162	0.319171	0.583388
AFUB_007500	2591.73	0.338345	0.152267	2.22205	0.0262799	0.123421
AFUB_011310	4251.47	0.0904081	0.209732	0.431066	0.666421	0.854899
AFUB_001480	1481.3	-0.319781	0.369272	-0.865978	0.386502	0.650669
AFUB_011820	2014.08	-1.79922	0.533309	-3.37369	0.000741675	0.00893487
AFUB_006140	535.999	0.708248	0.340859	2.07783	0.037725	0.158133
AFUB_008130	5839.34	0.16824	0.146551	1.148	0.250969	0.511778
AFUB_006620	2317.58	-0.163435	0.281566	-0.580448	0.561612	0.789063
AFUB_008010	2011.67	0.0502682	0.298653	0.168316	0.866335	0.951628
AFUB_003530	833.021	0.112781	0.410033	0.275053	0.783276	0.917054
AFUB_002310	21.6363	-0.213885	0.317709	-0.673212	0.500812	0.748772
AFUB_006030	619.814	-0.226763	0.22081	-1.02696	0.304441	0.570082
AFUB_006470	935.791	-0.131649	0.310814	-0.423563	0.671885	0.857265
AFUB_016160	48.8135	-0.970985	0.343598	-2.82594	0.00471428	0.0361828
AFUB_004530	12737.1	-0.512766	0.272292	-1.88315	0.0596804	0.214234
AFUB_012100	663.678	-0.121813	0.390357	-0.312056	0.754998	0.905362
AFUB_012570	2761.02	-0.779274	0.0916936	-8.49867	1.9177e-17	5.96106e-15
AFUB_012790	3180.02	0.0420912	0.264831	0.158936	0.873719	0.954338
AFUB_005250	3229.06	0.354639	0.354803	0.999538	0.317534	0.581954
AFUB_001250	6456.91	0.714393	0.578071	1.23582	0.216524	0.472033
AFUB_015530	20748.9	-1.31076	0.388364	-3.37507	0.000737971	0.00890849
AFUB_001350	623.338	-1.59175	0.428301	-3.71642	0.000202064	0.00309696
AFUB_004640	405.213	-0.114054	0.756341	-0.150798	0.880135	0.95735
AFUB_004850	319.54	-1.65858	0.448182	-3.70068	0.000215019	0.00326533
AFUB_007170	7549.45	-0.129731	0.305136	-0.425159	0.670721	0.85688
AFUB_010560	72942.2	0.43516	0.257592	1.68934	0.0911547	0.281367
AFUB_006660	639.482	0.198753	0.227173	0.874895	0.381631	0.645748
AFUB_005350	996.758	-0.0159234	0.409339	-0.0389002	0.96897	0.992314
AFUB_002570	4011.46	-0.0831864	0.11936	-0.696939	0.485841	0.736237
AFUB_008300	2503.25	-0.0657531	0.2935	-0.224031	0.822733	0.933079
AFUB_007620	1355.62	0.387899	0.239255	1.62127	0.104959	0.306705
AFUB_012330	13.7577	-3.34182	0.998374	-3.34726	0.000816141	0.00964151
AFUB_013170	9.23004	-2.03388	0.749188	-2.71478	0.00663205	0.0470535
AFUB_001560	2162.06	0.267998	0.148616	1.8033	0.0713414	0.242278
AFUB_006300	488.647	1.09649	0.3134	3.49868	0.000467559	0.00611949
AFUB_010210	247.229	0.037615	0.249564	0.150723	0.880195	0.95735
AFUB_014140	5073.55	0.253563	0.251305	1.00899	0.312981	0.577915
AFUB_002340	314.448	1.4639	0.640954	2.28395	0.0223747	0.11041
AFUB_003420	1057.54	0.853586	0.326171	2.61699	0.00887091	0.057748
AFUB_005510	1357.2	-0.120278	0.410075	-0.293307	0.769287	0.912076
AFUB_001710	347.435	0.503101	0.56717	0.887038	0.375059	0.639527
AFUB_000080	24.8641	-0.274563	0.342917	-0.800668	0.423324	0.682354
AFUB_013260	25734.8	-0.562933	1.01501	-0.554607	0.579164	0.800153
AFUB_016400	280.593	0.23295	0.387132	0.601732	0.547352	0.781425
AFUB_004730	159.501	-0.249605	0.271422	-0.919621	0.357771	0.622158
AFUB_003700	10.7154	-0.0967623	0.472105	-0.204959	0.837604	0.940261
AFUB_010230	2475.06	0.292856	0.339273	0.863187	0.388035	0.651748
AFUB_008620	4112.71	-0.569543	0.320853	-1.77509	0.0758833	0.251196
AFUB_005570	2077.7	0.212476	0.166129	1.27898	0.200903	0.452892
AFUB_006520	25.7169	-0.576478	0.800413	-0.720226	0.471386	0.722923
AFUB_012810	1532.66	-0.135054	0.420609	-0.32109	0.748142	0.901803
AFUB_011420	6187.2	0.0758716	0.144403	0.525416	0.599294	0.813357
AFUB_007560	1074.38	0.47535	0.511939	0.928528	0.353134	0.617984
AFUB_010930	103.174	-0.0516909	0.343543	-0.150464	0.880399	0.95735
AFUB_000720	12.9013	1.22579	0.364105	3.36659	0.00076104	0.00915365
AFUB_005790	359.141	-0.882296	0.672426	-1.31211	0.189483	0.438629
AFUB_009910	1044.5	-0.293739	0.246823	-1.19008	0.234014	0.492226
AFUB_005850	1272.03	0.380545	0.259185	1.46824	0.142039	0.367867
AFUB_005750	20.2292	-1.56666	0.788676	-1.98645	0.0469837	0.183201
AFUB_006360	2302.44	-0.283103	0.184445	-1.53489	0.124811	0.341127
AFUB_000070	1.16811	0.857199	1.24602	0.687948	0.491485	0.74129
AFUB_013850	3898.73	0.872924	0.568752	1.53481	0.124832	0.341127
AFUB_008660	926.037	0.540651	0.297611	1.81664	0.0692728	0.237524
AFUB_003790	4031.28	0.484958	0.340269	1.42522	0.154094	0.386381
AFUB_004670	335.202	-0.190767	0.376308	-0.506944	0.612194	0.821851
AFUB_001670	4.25061	-2.30964	1.29586	-1.78233	0.0746957	0.249328
AFUB_009790	1548.75	0.18834	0.366783	0.51349	0.607608	0.818562
AFUB_012880	1032.54	-0.602326	0.564072	-1.06782	0.285603	0.550667
AFUB_016340	559.606	0.345544	0.213889	1.61553	0.106197	0.308914
AFUB_002660	512.832	-0.409188	0.291037	-1.40596	0.159735	0.394852
AFUB_005900	3537.72	-0.429765	0.157525	-2.72824	0.00636736	0.045742
AFUB_014360	73.4971	-1.17989	0.57934	-2.0366	0.0416898	0.168847
AFUB_012340	1444.59	0.156256	0.145963	1.07052	0.284387	0.549388
AFUB_017030	2.26911	0.327086	0.752609	0.434603	0.663851	0.852922
AFUB_008750	9657.97	0.13681	0.296212	0.461865	0.644178	0.840288
AFUB_003580	346.754	0.649571	0.414206	1.56823	0.116827	0.327808
AFUB_006650	91.877	-0.258948	0.495822	-0.522261	0.601489	0.815013
AFUB_007260	435.883	0.718262	0.346763	2.07133	0.038328	0.159652
AFUB_006860	146.472	0.409552	0.674453	0.607235	0.543695	0.778036
AFUB_011360	320.691	-0.6617	0.440272	-1.50293	0.132856	0.35496
AFUB_014080	625.143	2.2424	0.570096	3.93338	8.37588e-05	0.00147984
AFUB_010380	2399.29	-0.261718	0.163613	-1.59961	0.109684	0.315007
AFUB_000280	49.2607	1.30481	0.380674	3.42763	0.000608882	0.00760873
AFUB_004840	2185.4	0.158217	0.126988	1.24592	0.212794	0.467699
AFUB_002890	1088.3	-0.0575407	0.25945	-0.22178	0.824485	0.934073
AFUB_008880	196.252	0.00327658	0.390251	0.0083961	0.993301	1
AFUB_016710	3.78543	-2.11973	1.20346	-1.76136	0.0781768	0.256642
AFUB_008950	2483.88	0.371461	0.189138	1.96397	0.049534	0.19009
AFUB_007380	1684.53	1.06207	0.2956	3.59294	0.000326969	0.00460191
AFUB_010410	2529.05	-1.16238	0.235871	-4.92801	8.30716e-07	2.90955e-05
AFUB_001430	2720.98	-1.23383	0.32899	-3.75037	0.000176571	0.00274859
AFUB_011060	261.03	0.473065	0.261405	1.80971	0.0703415	0.239701
AFUB_004420	1388.57	-0.063706	0.269617	-0.236284	0.813213	0.927747
AFUB_013990	145.081	-1.73374	1.00904	-1.71821	0.0857586	0.271323
AFUB_003840	1123.2	-0.0278858	0.270619	-0.103045	0.917928	0.973145
AFUB_007440	1417.81	0.666085	0.170234	3.91277	9.12432e-05	0.00158949
AFUB_001140	2221.44	0.0786695	0.265701	0.296083	0.767167	0.911002
AFUB_011140	72871.9	-0.566679	0.353375	-1.60362	0.108798	0.313409
AFUB_011770	1706.68	0.571316	0.393348	1.45244	0.146379	0.374397
AFUB_016620	307.653	-0.0208307	0.376478	-0.0553303	0.955875	0.987692
AFUB_015680	2409.17	-0.16029	0.415143	-0.386108	0.699417	0.875657
AFUB_007570	1376.83	-0.0441	0.377221	-0.116907	0.906933	0.969506
AFUB_011160	5.82342	-1.37863	1.22145	-1.12868	0.259034	0.520813
AFUB_009030	805.795	-0.116083	0.85228	-0.136203	0.891661	0.96321
AFUB_001910	40.6762	-0.136691	0.374657	-0.364844	0.715228	0.884322
AFUB_012290	567.117	-0.118649	0.319422	-0.371449	0.710303	0.88152
AFUB_002690	2.58259	-1.31673	1.12321	-1.17229	0.241081	0.500529
AFUB_014710	95.2096	-1.06936	0.45762	-2.33677	0.0194509	0.100206
AFUB_004250	1887.16	0.588706	0.120192	4.89806	9.67878e-07	3.29708e-05
AFUB_015810	2495.77	-0.0251862	0.202846	-0.124164	0.901185	0.96759
AFUB_007060	6389.4	-0.53628	0.763665	-0.702245	0.482526	0.733673
AFUB_009990	1148.53	-0.309051	0.261469	-1.18198	0.237213	0.495915
AFUB_004820	2735.04	0.0686786	0.183211	0.374861	0.707764	0.880393
AFUB_009370	1040.59	-0.509213	0.287176	-1.77318	0.0761996	0.251764
AFUB_002730	2392.19	0.107347	0.249274	0.430637	0.666732	0.855025
AFUB_006260	896.394	0.880774	0.368438	2.39056	0.0168227	0.0905004
AFUB_008340	1010.78	0.333372	0.238089	1.4002	0.161453	0.39742
AFUB_008760	15.1968	0.446852	0.469345	0.952075	0.341059	0.607129
AFUB_005180	4863.17	-0.390815	0.286297	-1.36507	0.172231	0.413612
AFUB_012780	774.924	0.171947	0.15323	1.12215	0.261799	0.524072
AFUB_003320	769.773	0.206575	0.198737	1.03944	0.298601	0.565581
AFUB_004490	105.047	0.64419	0.261545	2.46301	0.0137774	0.0786254
AFUB_005280	544.73	0.52438	0.150836	3.4765	0.000508009	0.00657965
AFUB_016410	682.461	-0.675144	0.500115	-1.34998	0.177023	0.420009
AFUB_009720	7885.91	-0.373488	0.192521	-1.93998	0.0523815	0.196544
AFUB_010460	56.0413	-1.14273	0.247593	-4.61537	3.92395e-06	0.000109948
AFUB_013310	7.50158	-1.81235	0.802183	-2.25927	0.0238667	0.115581
AFUB_009150	1502.66	0.0976394	0.420241	0.232341	0.816273	0.929897
AFUB_003230	311.809	-1.11067	0.434175	-2.55813	0.0105238	0.0647373
AFUB_012080	24284.7	-0.277971	0.367902	-0.755558	0.449914	0.704882
AFUB_000230	0.731546	-1.53683	1.71679	-0.895174	0.370694	0.635943
AFUB_009360	371.285	-0.460029	0.177074	-2.59795	0.00937823	0.0597983
AFUB_004270	163.291	0.122602	0.222257	0.551623	0.581207	0.801173
AFUB_003120	67.5822	0.265412	0.702205	0.377969	0.705453	0.878963
AFUB_005810	213.609	-0.437185	0.264249	-1.65444	0.0980376	0.293375
AFUB_014280	1542.15	-0.116477	0.423484	-0.275045	0.783282	0.917054
AFUB_014380	136.779	-1.37742	0.262198	-5.25335	1.49361e-07	6.6031e-06
AFUB_012940	1934.36	-0.382788	0.348496	-1.0984	0.272029	0.534546
AFUB_013840	2145.06	-0.381805	0.268534	-1.42181	0.155081	0.388073
AFUB_014900	242.029	-1.1068	0.248207	-4.4592	8.22668e-06	0.000207166
AFUB_011410	10743.2	0.539345	0.3335	1.61723	0.105829	0.308305
AFUB_008290	1955.77	-0.322699	0.270382	-1.19349	0.232676	0.490305
AFUB_001060	418.255	-0.0454447	0.248749	-0.182693	0.855039	0.94666
AFUB_012800	2471.33	0.259035	0.454368	0.570101	0.568609	0.793262
AFUB_004450	343.917	-0.0428699	0.28496	-0.150442	0.880416	0.95735
AFUB_013720	5550.73	0.0344637	0.52142	0.0660959	0.947301	0.9839
AFUB_009800	1036.65	-0.262628	0.617632	-0.425218	0.670677	0.85688
AFUB_009610	3008.6	0.00224786	0.205179	0.0109556	0.991259	1
AFUB_017050	37.1501	0.396472	2.13769	0.185468	0.852862	0.945439
AFUB_014860	989.691	-0.944674	0.515353	-1.83306	0.0667935	0.23182
AFUB_002020	210.038	0.181188	0.342606	0.528851	0.596909	0.812571
AFUB_008610	843.716	0.278306	0.277291	1.00366	0.315542	0.580165
AFUB_015330	915.175	0.297173	0.260942	1.13885	0.254767	0.516544
AFUB_016560	222.961	-1.33536	0.750985	-1.77815	0.0753795	0.250162
AFUB_014950	100.015	0.959102	0.284297	3.37359	0.000741953	0.00893487
AFUB_000950	251.736	-0.656009	1.24343	-0.527582	0.59779	0.812625
AFUB_000160	0.750995	0.0885962	1.66777	0.0531226	0.957634	0.988291
AFUB_004690	72.2046	-0.843141	0.337798	-2.49599	0.0125605	0.0737105
AFUB_004960	1224.39	0.968644	0.368425	2.62915	0.00855995	0.0564153
AFUB_000600	200	0.547103	0.342848	1.59576	0.110542	0.316322
AFUB_003150	1368.45	0.830378	0.312618	2.65621	0.00790253	0.0533287
AFUB_011090	35.2342	-0.630626	0.303536	-2.0776	0.0377463	0.158156
AFUB_004660	72866.5	0.0187215	0.294083	0.0636605	0.949241	0.98491
AFUB_004070	2821.61	-0.633197	0.342293	-1.84986	0.0643331	0.226201
AFUB_008310	1008.47	0.114285	0.273499	0.417864	0.676046	0.860072
AFUB_002720	1784.73	-0.195935	0.153929	-1.27289	0.203056	0.45588
AFUB_003070	2763.26	0.17649	0.179185	0.984964	0.324642	0.589595
AFUB_005020	6362.45	0.756607	0.391684	1.93168	0.0533996	0.198641
AFUB_011880	107.482	2.42344	0.341342	7.09973	1.25001e-12	1.61392e-10
AFUB_002770	68.4215	-0.996475	0.594612	-1.67584	0.0937691	0.286374
AFUB_002880	976.195	-0.0714193	0.246751	-0.289439	0.772246	0.913678
AFUB_013670	8.86015	-1.06798	1.09261	-0.977463	0.32834	0.593278
AFUB_003210	1494.03	0.875497	0.251798	3.47698	0.000507104	0.00657649
AFUB_001110	1309.06	0.191843	0.249191	0.769865	0.44138	0.697776
AFUB_016320	25.799	0.653103	1.1997	0.544389	0.586174	0.804785
AFUB_003270	2273.41	-0.683318	0.901235	-0.758202	0.44833	0.703508
AFUB_016630	273.729	0.403651	0.350116	1.15291	0.248949	0.509332
AFUB_011550	1181.21	0.495155	0.244779	2.02287	0.0430868	0.172886
AFUB_002850	2457.23	-0.413991	0.393087	-1.05318	0.29226	0.558308
AFUB_004600	3530.38	-0.487916	0.255011	-1.91332	0.0557074	0.204021
AFUB_012640	2004.57	-0.46389	0.34652	-1.33871	0.180665	0.425399
AFUB_004460	15149.7	-0.0502572	0.833502	-0.0602965	0.95192	0.986327
AFUB_011370	1112.43	-0.026134	0.253649	-0.103032	0.917937	0.973145
AFUB_015250	3966.34	0.326966	0.313397	1.0433	0.296811	0.563807
AFUB_010880	1622.13	0.886656	0.97377	0.91054	0.362538	0.627487
AFUB_009580	100.526	0.0255052	0.448467	0.0568718	0.954647	0.987485
AFUB_014090	39.3062	-0.0650024	0.84122	-0.0772715	0.938408	0.980005
AFUB_005430	1341.99	-0.90364	0.190523	-4.74294	2.1064e-06	6.54762e-05
AFUB_007590	250.622	-0.0185236	0.300834	-0.0615742	0.950902	0.985428
AFUB_014330	862.399	0.699814	0.195052	3.58783	0.000333436	0.00465827
AFUB_012860	817.481	0.596962	0.423515	1.40954	0.158675	0.39378
AFUB_009540	15241.8	-0.437906	0.196811	-2.225	0.026081	0.122719
AFUB_010340	1656.98	0.480842	0.450425	1.06753	0.285733	0.550811
AFUB_002490	4576.83	-0.661178	0.274241	-2.41094	0.0159115	0.087154
AFUB_002470	1581.02	0.500995	0.502294	0.997414	0.318563	0.582814
AFUB_005380	82.6326	-0.499575	0.425196	-1.17493	0.240023	0.499061
AFUB_009970	883.904	-0.117478	0.256424	-0.458139	0.646853	0.842178
AFUB_010540	1577.91	-0.329629	0.284899	-1.157	0.247272	0.507291
AFUB_013740	24915.9	0.0487756	0.305121	0.159857	0.872994	0.954102
AFUB_009260	3007.28	-0.100785	0.411901	-0.244682	0.806702	0.924952
AFUB_012620	3937.77	-0.446935	0.367035	-1.21769	0.223342	0.479308
AFUB_005270	4691.18	-0.172103	0.856622	-0.200909	0.840769	0.941504
AFUB_008650	414.336	-0.316939	0.198629	-1.59563	0.110571	0.316322
AFUB_011910	202.751	-0.152164	0.259512	-0.586346	0.557643	0.787573
AFUB_013810	689.366	0.101161	0.28937	0.349591	0.726646	0.889702
AFUB_006029	609.263	0.127133	0.168138	0.756122	0.449576	0.704685
AFUB_004980	436.483	0.0208646	0.926219	0.0225267	0.982028	0.99798
AFUB_009600	2240.85	0.0235494	0.163562	0.143979	0.885517	0.959712
AFUB_002970	1465.2	-0.46305	0.358022	-1.29336	0.195888	0.447006
AFUB_011640	17585.7	-0.165843	0.130684	-1.26904	0.204427	0.457465
AFUB_014740	11.9371	0.17295	0.630067	0.274495	0.783704	0.917054
AFUB_014730	252.151	0.298516	0.26376	1.13177	0.25773	0.519482
AFUB_004300	16.8491	0.62961	0.590962	1.0654	0.286695	0.552108
AFUB_014240	201.889	-0.486331	0.229619	-2.11799	0.0341756	0.148318
AFUB_002840	406.937	-0.425204	0.218831	-1.94307	0.0520081	0.195438
AFUB_005240	685.04	0.300111	0.215339	1.39367	0.163418	0.400079
AFUB_009220	3819.48	0.664239	0.491485	1.35149	0.176537	0.419398
AFUB_012010	1467.25	-0.0833514	0.230736	-0.361241	0.717919	0.885305
AFUB_008460	2334.82	0.511487	0.254861	2.00692	0.0447578	0.17702
AFUB_008100	3114.2	-0.0510543	0.180031	-0.283586	0.776728	0.915324
AFUB_004140	128.654	-0.911717	0.234445	-3.88882	0.000100731	0.00173052
AFUB_016290	0.94908	-2.23039	2.15656	-1.03423	0.301027	0.567497
AFUB_012050	255.368	-1.06684	0.487686	-2.18757	0.0287013	0.130959
AFUB_005620	74.5653	0.583081	0.450257	1.295	0.195322	0.446758
AFUB_016260	46.0644	-1.3189	0.358079	-3.68327	0.000230265	0.00344946
AFUB_003830	1233.5	-0.402099	0.49388	-0.814163	0.415552	0.677451
AFUB_009270	1541.31	0.1974	0.288967	0.683122	0.494529	0.743851
AFUB_012490	1694.73	-0.179763	0.207961	-0.864405	0.387365	0.651337
AFUB_009830	1294.85	-1.50543	0.638293	-2.35853	0.0183477	0.0960551
AFUB_012500	931.418	-0.488765	0.189227	-2.58295	0.00979582	0.0615534
AFUB_013650	2719.1	-0.280932	0.420372	-0.668294	0.503946	0.751649
AFUB_004710	3879.44	-0.906567	0.345605	-2.62313	0.00871256	0.0571285
AFUB_004890	7738.4	-0.290595	0.327856	-0.886352	0.375428	0.639527
AFUB_016110	2739.52	-0.123554	0.28597	-0.432051	0.665704	0.854311
AFUB_001820	1801.74	-0.524919	0.345866	-1.51769	0.129092	0.34865
AFUB_000420	13466.1	-0.606391	0.48592	-1.24792	0.21206	0.467312
AFUB_016700	1.91599	-1.91733	1.06957	-1.79262	0.0730342	0.246011
AFUB_016960	7.74589	2.05754	0.651919	3.15613	0.00159879	0.0159831
AFUB_000430	3464.98	0.609481	0.223404	2.72815	0.00636902	0.045742
AFUB_006830	437.798	-0.28311	0.749985	-0.377487	0.705811	0.878963
AFUB_015630	1794.15	-0.60971	0.474709	-1.28439	0.199007	0.451224
AFUB_006710	1304.34	-0.2495	0.475548	-0.524658	0.599821	0.813573
AFUB_008980	940.359	-0.0952447	0.419865	-0.226846	0.820543	0.931531
AFUB_008230	1763.69	-0.276043	0.23304	-1.18453	0.236203	0.494428
AFUB_007360	5087.33	-0.273504	0.243655	-1.1225	0.261649	0.523878
AFUB_012000	8463.29	-0.487623	0.343283	-1.42047	0.15547	0.388852
AFUB_000010	31.4453	-3.8412	0.619137	-6.20412	5.50036e-10	4.41226e-08
AFUB_014300	2396.65	0.605606	0.271744	2.22859	0.0258412	0.121937
AFUB_015020	1022.36	-0.388982	0.190798	-2.03871	0.0414788	0.168198
AFUB_007460	3257.33	0.519601	0.251943	2.06237	0.0391721	0.161899
AFUB_003650	14.4935	-1.04181	0.43698	-2.38412	0.0171201	0.0914575
AFUB_008990	1225.55	-0.57745	0.234674	-2.46065	0.0138685	0.0790542
AFUB_014870	25.9513	-0.0755339	0.625178	-0.12082	0.903834	0.968479
AFUB_012630	2443.53	-1.31243	0.389981	-3.36536	0.00076443	0.00918332
AFUB_015870	324.996	-1.789	0.676533	-2.64437	0.00818433	0.054564
AFUB_016590	2329.75	-1.29096	0.459068	-2.81214	0.00492134	0.037598
AFUB_005190	2293.5	0.147813	0.19727	0.749296	0.453679	0.708218
AFUB_013420	1457.2	0.307313	0.322095	0.954105	0.34003	0.606606
AFUB_000550	6606.66	-0.302803	0.449231	-0.674047	0.500281	0.748428
AFUB_007350	433.342	-0.120191	0.333992	-0.359862	0.71895	0.885923
AFUB_008250	5514.82	-0.698238	0.24527	-2.84682	0.00441586	0.0345319
AFUB_000810	10.643	-0.0101566	0.54922	-0.0184928	0.985246	0.998964
AFUB_003920	19437.2	-0.274598	0.114472	-2.39883	0.0164476	0.0893489
AFUB_006240	434.562	0.730174	0.496434	1.47084	0.141335	0.367303
AFUB_009120	1533.12	0.223728	0.225685	0.991327	0.321526	0.585432
AFUB_011650	4936.2	0.284433	0.315289	0.902132	0.366987	0.632216
AFUB_009740	1190.77	-0.113431	0.242706	-0.467361	0.640242	0.8384
AFUB_002100	193.321	-0.102653	0.346764	-0.296032	0.767206	0.911002
AFUB_008280	946.367	-0.254631	0.249172	-1.02191	0.306824	0.572388
AFUB_010450	69.3456	-0.456433	0.424305	-1.07572	0.282053	0.547216
AFUB_014990	6099.22	-1.01131	0.510116	-1.98251	0.0474224	0.184478
AFUB_012590	74.4606	-0.158575	0.9304	-0.170437	0.864666	0.950839
AFUB_009060	3183.87	0.191467	0.25914	0.738859	0.459993	0.714706
AFUB_004030	1577.72	-0.838374	0.222475	-3.7684	0.000164295	0.00257767
AFUB_006920	392.943	0.0828357	0.264009	0.313761	0.753703	0.905335
AFUB_008330	1107.25	-0.255443	0.159903	-1.59748	0.110158	0.316045
AFUB_015340	5211.1	-0.27261	0.366354	-0.744116	0.456807	0.711534
AFUB_002870	784.871	0.689575	0.402692	1.71241	0.0868206	0.273622
AFUB_014510	2208.88	-0.18617	0.268217	-0.694103	0.487618	0.737462
AFUB_002110	0.732366	2.75405	2.57626	1.06901	0.285064	0.549947
AFUB_010300	2993.65	0.590536	0.241053	2.44982	0.0142929	0.0807335
AFUB_013210	2135.5	0.0988975	0.2937	0.33673	0.73632	0.895048
AFUB_006690	2492.2	-0.180401	0.183421	-0.983538	0.325343	0.590134
AFUB_015980	820.786	0.249065	0.228505	1.08998	0.275723	0.539885
AFUB_015320	1167.86	0.719096	0.167566	4.29141	1.77543e-05	0.000395968
AFUB_007900	1243.2	-0.798826	0.247312	-3.23003	0.00123777	0.0132414
AFUB_014370	2026.01	0.756236	0.453809	1.66642	0.0956298	0.289058
AFUB_015090	1814.21	-0.396795	0.596327	-0.665398	0.505796	0.752378
AFUB_002250	303.681	-1.36885	0.225849	-6.06091	1.35356e-09	9.82765e-08
AFUB_005940	1352.56	0.0967404	0.355461	0.272155	0.785503	0.917079
AFUB_008940	3359.15	0.455391	0.132284	3.44254	0.000576281	0.00730225
AFUB_016680	169.241	0.0253002	0.714263	0.0354214	0.971744	0.99361
AFUB_008110	811.813	0.173408	0.198216	0.874845	0.381658	0.645748
AFUB_005600	3661.41	0.148081	0.256702	0.576861	0.564034	0.790131
AFUB_013620	239.602	-0.231348	0.510709	-0.452994	0.650553	0.844565
AFUB_001460	2165.23	-0.16734	0.200588	-0.834248	0.404141	0.66745
AFUB_009070	1160.82	0.123205	0.191643	0.642887	0.520297	0.760864
AFUB_007310	280.699	-0.432895	0.653791	-0.662131	0.507887	0.753801
AFUB_007070	2921.55	0.0508723	0.255294	0.199269	0.842052	0.941739
AFUB_008600	2087.49	-0.0970003	0.118848	-0.81617	0.414403	0.677097
AFUB_001640	2952.61	0.708318	0.174712	4.0542	5.0306e-05	0.000983091
AFUB_007860	2678.81	0.559784	0.230162	2.43214	0.01501	0.0837318
AFUB_013140	4.47479	-0.409317	0.712632	-0.574373	0.565715	0.790782
AFUB_000870	453.197	0.103313	0.603661	0.171145	0.86411	0.950839
AFUB_002450	15862.5	0.199748	0.34018	0.587183	0.557081	0.787114
AFUB_014340	45.7286	0.0368455	0.446535	0.0825142	0.934238	0.978814
AFUB_017000	31.6005	-1.98594	0.488191	-4.06795	4.74277e-05	0.000934185
AFUB_007430	3564.81	-0.559437	0.281287	-1.98885	0.0467176	0.182522
AFUB_014310	2191.46	-0.691706	0.344045	-2.01051	0.0443775	0.176217
AFUB_013280	9733.93	0.424703	0.535554	0.793016	0.427769	0.686182
AFUB_012220	640.287	-0.573495	0.246086	-2.33047	0.0197815	0.101531
AFUB_010080	669.686	-0.930617	0.465413	-1.99955	0.0455489	0.17901
AFUB_006170	59.1304	0.0404156	0.469525	0.0860776	0.931405	0.977735
AFUB_007680	18.1898	-0.995564	0.346498	-2.87322	0.00406309	0.0324363
AFUB_009180	472.053	-0.59682	0.251984	-2.36848	0.0178612	0.0943524
AFUB_000490	2766.12	-0.523033	0.516728	-1.0122	0.311441	0.576998
AFUB_004830	740.121	0.621649	0.323691	1.9205	0.0547948	0.202
AFUB_000900	156.869	0.384798	0.359318	1.07091	0.284209	0.54924
AFUB_006720	72320.7	0.386898	0.213546	1.81178	0.0700198	0.23917
AFUB_014720	1451.5	-0.214777	0.407936	-0.526497	0.598543	0.813081
AFUB_015350	10495.5	-0.181673	0.295793	-0.614191	0.539089	0.773672
AFUB_006820	639.928	-1.03342	0.632669	-1.63343	0.102378	0.302092
AFUB_007040	129.407	-0.514654	0.427921	-1.20268	0.229099	0.48548
AFUB_000100	217.438	0.864963	0.478566	1.8074	0.0706992	0.24059
AFUB_004230	990.217	-0.352651	0.370484	-0.951866	0.341165	0.607129
AFUB_009590	21.8603	-1.56307	0.325625	-4.80022	1.58494e-06	5.053e-05
AFUB_007220	636.987	-0.273276	0.335896	-0.813574	0.415889	0.677727
AFUB_013220	3276.84	-0.491916	0.249764	-1.96952	0.0488931	0.188508
AFUB_009870	840.782	0.172572	0.367983	0.468969	0.639092	0.837688
AFUB_000570	386.619	-0.395057	0.224426	-1.7603	0.0783571	0.257064
AFUB_010520	1129.54	0.162303	0.202434	0.801757	0.422694	0.682112
AFUB_010120	1157.24	-0.0504789	0.263978	-0.191224	0.84835	0.943908
AFUB_008690	438.28	-1.01591	0.365774	-2.77742	0.00547919	0.0407335
AFUB_005880	278.966	0.970542	0.379282	2.55889	0.0105007	0.0647023
AFUB_006900	3738.37	0.36815	0.226188	1.62763	0.103604	0.304265
AFUB_015290	3506.39	0.26599	0.23752	1.11986	0.262772	0.525527
AFUB_006150	709.689	-2.20199	0.817042	-2.69508	0.00703721	0.0489489
AFUB_014600	355.519	0.474404	0.382805	1.23928	0.21524	0.470727
AFUB_004800	84.0511	0.897175	0.265627	3.37758	0.00073128	0.00885998
AFUB_012550	2343.6	-0.779758	0.411672	-1.89412	0.0582085	0.210392
AFUB_010850	5367.82	0.475062	0.374993	1.26686	0.205206	0.457973
AFUB_006970	1088.2	-0.559317	0.522126	-1.07123	0.284066	0.54924
AFUB_005320	4274.96	-0.0210857	0.149418	-0.141119	0.887776	0.961346
AFUB_012980	19523	-0.407294	0.156324	-2.60545	0.00917529	0.0589178
AFUB_003930	22.7759	-0.467027	0.456695	-1.02262	0.306486	0.572046
AFUB_000890	323.244	0.490126	0.275466	1.77926	0.0751974	0.249913
AFUB_016580	907.282	0.0300504	0.779005	0.0385753	0.969229	0.992413
AFUB_014210	1327.5	-0.0664158	0.298822	-0.222259	0.824113	0.933769
AFUB_005840	62158.4	0.196099	0.392154	0.500056	0.617036	0.824289
AFUB_002780	1450.82	0.0613002	0.301573	0.203268	0.838926	0.941001
AFUB_009900	2186.97	-0.192217	0.226366	-0.849142	0.395802	0.659914
AFUB_013480	4557.91	1.41543	0.274866	5.14954	2.61131e-07	1.09598e-05
AFUB_016970	19.3726	-2.43588	0.86664	-2.81072	0.00494315	0.0377067
AFUB_001340	8195.51	-0.305784	0.172657	-1.77105	0.0765524	0.252392
AFUB_015990	356.172	-0.131109	0.231494	-0.566359	0.571149	0.794799
AFUB_003910	3975.75	0.184721	0.206741	0.893492	0.371594	0.636565
AFUB_004360	1514.55	0.799971	0.343658	2.32781	0.0199223	0.101938
AFUB_012660	1083.01	-0.210622	0.283636	-0.742577	0.457738	0.712538
AFUB_014620	632.596	-0.461024	0.311486	-1.48008	0.138853	0.363848
AFUB_013370	2641.86	-0.168737	0.549922	-0.306838	0.758966	0.907057
AFUB_003050	9.04701	-0.816429	0.993009	-0.822177	0.410976	0.674203
AFUB_012070	80.664	-0.373582	0.554657	-0.673538	0.500605	0.748772
AFUB_004330	2251.15	-0.143669	0.269881	-0.532343	0.594489	0.811163
AFUB_007300	2899.47	0.768518	0.216582	3.54839	0.000387594	0.00525259
AFUB_013800	354.294	0.494137	0.187957	2.62898	0.0085641	0.0564153
AFUB_007600	1909.11	0.266661	0.251891	1.05864	0.289766	0.555785
AFUB_016470	307.593	-0.797569	0.24127	-3.30572	0.000947336	0.010799
AFUB_007580	11408.5	0.429669	0.295979	1.45169	0.146588	0.374739
AFUB_002400	588.328	0.439087	0.177193	2.47801	0.0132117	0.0763816
AFUB_012600	686.314	-0.416319	0.386861	-1.07615	0.281862	0.547044
AFUB_009199	383.256	1.15656	0.258342	4.47684	7.57556e-06	0.000194212
AFUB_009290	4665.44	-0.178193	0.374181	-0.476223	0.633916	0.833517
AFUB_016850	22.4096	0.374712	0.565922	0.662128	0.507889	0.753801
AFUB_001030	9.22459	-0.225018	0.880972	-0.25542	0.798399	0.922057
AFUB_014440	15.8828	-0.915139	0.656308	-1.39438	0.163204	0.399752
AFUB_005640	88.8932	2.43916	0.632714	3.85508	0.000115692	0.00193514
AFUB_007720	32.8835	0.248541	0.404522	0.614407	0.538947	0.773579
AFUB_001470	21586.6	-0.150119	0.188575	-0.79607	0.425992	0.684214
AFUB_003890	2.7644	0.522352	1.05027	0.497348	0.618943	0.825541
AFUB_011740	2275.68	-0.373302	0.175908	-2.12215	0.0338255	0.147442
AFUB_014560	3953.06	-0.583111	0.389363	-1.4976	0.134236	0.356851
AFUB_001120	40.2855	-1.13287	0.442928	-2.55769	0.0105369	0.0647779
AFUB_002530	2741.82	-0.130141	0.308434	-0.421943	0.673067	0.857893
AFUB_015670	5149.91	0.0779473	0.388618	0.200576	0.84103	0.941504
AFUB_004020	45841	-0.26107	1.03893	-0.251286	0.801593	0.923333
AFUB_006890	558.313	0.718498	0.12837	5.59707	2.18009e-08	1.21828e-06
AFUB_005890	49.018	0.647785	0.598136	1.08301	0.278806	0.543638
AFUB_004400	1018.66	0.162327	0.157111	1.0332	0.30151	0.567497
AFUB_010990	2443.5	-1.1472	0.215852	-5.31478	1.06788e-07	4.91385e-06
AFUB_008140	1680.6	-0.714515	0.126508	-5.64799	1.62338e-08	9.38822e-07
AFUB_009730	1970.07	0.15398	0.378314	0.407018	0.683995	0.866382
AFUB_016570	957.329	2.0257	1.0245	1.97725	0.0480135	0.185801
AFUB_008060	597.532	-0.578022	0.276511	-2.09041	0.0365809	0.15497
AFUB_010060	1321.13	-0.746559	0.116389	-6.41433	1.41445e-10	1.26752e-08
AFUB_000530	4098.14	-0.606223	0.294089	-2.06136	0.039269	0.162146
AFUB_003090	340.925	-0.144688	0.504015	-0.287072	0.774057	0.914219
AFUB_006100	971.115	-0.131287	0.182616	-0.718923	0.472188	0.723818
AFUB_006250	287.322	0.981612	0.361933	2.71214	0.00668506	0.0472611
AFUB_011900	0.775822	-0.604649	1.76667	-0.342254	0.732159	0.893158
AFUB_004380	1442.92	-0.101506	0.174655	-0.581183	0.561117	0.788672
AFUB_007920	551.471	-0.0835415	0.305401	-0.273547	0.784433	0.917054
AFUB_013960	792.631	-0.256315	0.313878	-0.816606	0.414154	0.677097
AFUB_003620	1.26417	0	2.34262	0	1	1
AFUB_002080	3696.82	0.0538697	0.568778	0.0947113	0.924544	0.974915
AFUB_007320	14807.5	-0.00712168	0.348382	-0.0204422	0.983691	0.998956
AFUB_009200	815.961	0.171763	0.205557	0.835596	0.403382	0.66668
AFUB_011870	108.791	-0.964573	0.217724	-4.43025	9.41231e-06	0.000231743
AFUB_015520	3.65477	-2.71742	1.56497	-1.7364	0.0824928	0.265247
AFUB_008090	2642.62	-0.479299	0.25692	-1.86556	0.0621034	0.220701
AFUB_004430	97925.7	-0.526197	0.2064	-2.5494	0.0107908	0.0657695
AFUB_015260	52910	-0.116659	0.432037	-0.270022	0.787143	0.91814
AFUB_013560	1274.33	-0.820475	0.646273	-1.26955	0.204245	0.457265
AFUB_000710	12.9678	0.320742	0.734198	0.43686	0.662213	0.852171
AFUB_005920	542.283	0.222088	0.383483	0.579135	0.562498	0.789797
AFUB_011520	454.068	-0.00952674	0.226825	-0.0420004	0.966498	0.991109
AFUB_014130	667.32	0.0803785	0.351933	0.228391	0.819342	0.930948
AFUB_005030	1021.93	0.423772	0.207582	2.04147	0.0412042	0.167727
AFUB_002240	552.19	0.148883	0.228807	0.650695	0.515244	0.757819
AFUB_007010	1302.09	-0.0249668	0.189643	-0.131652	0.89526	0.964023
AFUB_013090	504.075	0.562337	0.32333	1.7392	0.0819995	0.264649
AFUB_001750	52324.4	-0.0486076	0.228379	-0.212837	0.831454	0.937431
AFUB_015300	345.341	-0.135687	0.197948	-0.685465	0.49305	0.742217
AFUB_004090	3659.1	0.572566	0.177966	3.21728	0.00129413	0.0136746
AFUB_016990	0.470199	-0.899698	2.47677	-0.363255	0.716415	0.88491
AFUB_000370	91.4808	-0.0166674	1.04849	-0.0158965	0.987317	0.999068
AFUB_015060	279.506	0.724514	0.372073	1.94724	0.0515064	0.19414
AFUB_010740	5.23967	0.351536	0.960963	0.365816	0.714502	0.883864
AFUB_001680	81.8206	-0.366845	0.483785	-0.75828	0.448283	0.703508
AFUB_015270	361.949	-0.915338	0.383803	-2.38492	0.0170831	0.091456
AFUB_001620	3826.37	-0.40434	0.301265	-1.34214	0.17955	0.423977
AFUB_016130	937.89	0.399656	0.684802	0.583609	0.559484	0.787955
AFUB_016830	55.7718	-1.40086	0.915485	-1.53018	0.125972	0.343301
AFUB_008970	112.999	0.53805	0.353506	1.52204	0.127999	0.347111
AFUB_014520	1121.72	-1.56765	0.438304	-3.57663	0.000348058	0.0048152
AFUB_009960	1436.33	0.0820585	0.180046	0.455763	0.648561	0.843188
AFUB_007970	1324.02	1.06115	0.279343	3.79875	0.000145428	0.00230713
AFUB_009660	47.0488	-0.232402	1.79874	-0.129203	0.897197	0.964869
AFUB_013350	154.855	-0.277939	0.203039	-1.3689	0.171032	0.411726
AFUB_014270	1483.3	-0.0600801	0.48579	-0.123675	0.901573	0.967729
AFUB_007190	5203.4	-0.510938	0.316054	-1.61661	0.105962	0.308458
AFUB_002350	2471.94	-0.24506	0.101454	-2.41547	0.0157148	0.0861714
AFUB_015460	2014.34	-0.821727	0.168432	-4.87869	1.0679e-06	3.60799e-05
AFUB_006610	2315.18	-0.744154	0.307178	-2.42255	0.015412	0.0850798
AFUB_016250	17.2552	-0.86315	0.558712	-1.54489	0.122372	0.337464
AFUB_008920	5364.18	-0.0379146	0.441167	-0.0859415	0.931513	0.977735
AFUB_016050	9.47872	1.58418	1.66034	0.954132	0.340017	0.606606
AFUB_012210	4034.79	-0.0917482	0.13786	-0.665517	0.50572	0.752377
AFUB_004290	2055.77	1.05037	0.206901	5.07668	3.84078e-07	1.52208e-05
AFUB_011260	175.542	-0.734776	0.357846	-2.05333	0.0400405	0.164173
AFUB_006270	1.92388	1.73493	1.59692	1.08642	0.277292	0.541571
AFUB_014400	86.9422	-0.560387	0.963924	-0.58136	0.560998	0.788672
AFUB_007370	958.137	0.810636	0.355987	2.27715	0.0227772	0.111608
AFUB_012540	3241.46	-0.151865	0.185318	-0.819482	0.412512	0.675321
AFUB_007830	958.522	0.666426	0.467119	1.42667	0.153674	0.385522
AFUB_002190	1563.14	-0.378581	0.280071	-1.35173	0.176461	0.419398
AFUB_009440	46.6912	-0.423027	0.616215	-0.686492	0.492403	0.742061
AFUB_014910	1457.31	0.12646	0.407535	0.310305	0.756329	0.906182
AFUB_005930	350.894	0.752593	0.260066	2.89385	0.00380547	0.0311804
AFUB_016820	524.455	0.382042	0.604765	0.631719	0.52757	0.764754
AFUB_007290	55.9152	-0.466665	0.32065	-1.45537	0.145566	0.372898
AFUB_009460	3707.3	0.175847	0.518581	0.339093	0.73454	0.893661
AFUB_015040	1954.38	-0.216566	0.161781	-1.33864	0.180689	0.425399
AFUB_001150	102.368	-0.411144	0.254755	-1.61388	0.106554	0.309464
AFUB_009760	35079	1.42223	0.497964	2.85608	0.00428907	0.0336374
AFUB_009300	1944.3	-0.702126	0.187976	-3.73519	0.000187573	0.00290621
AFUB_009390	1748.18	0.196326	0.244066	0.8044	0.421166	0.680861
AFUB_012610	777.839	0.315973	0.15354	2.05793	0.0395972	0.162772
AFUB_015650	263.671	-1.30787	0.319506	-4.0934	4.2509e-05	0.00084907
AFUB_008530	617.232	0.28033	0.272137	1.03011	0.30296	0.568641
AFUB_006840	910.841	0.200229	0.189367	1.05736	0.290347	0.556363
AFUB_011130	1177.84	-0.465059	0.172653	-2.6936	0.0070684	0.0490301
AFUB_002560	366.202	-0.17626	0.320087	-0.550664	0.581864	0.801857
AFUB_012240	2309.67	0.932017	0.311721	2.98991	0.00279058	0.0244563
AFUB_005740	155523	-0.473837	0.386081	-1.2273	0.219709	0.47559
AFUB_016880	111.568	-0.1298	0.285058	-0.455345	0.648861	0.843463
AFUB_003690	4.1157	0.262955	0.959001	0.274197	0.783934	0.917054
AFUB_016170	1805.88	0.380422	0.22536	1.68806	0.0913996	0.281733
AFUB_003629	2.76959	-0.232373	1.79828	-0.12922	0.897184	0.964869
AFUB_004370	7978.03	0.172693	0.15973	1.08116	0.279627	0.544529
AFUB_010680	398.45	-0.461094	0.32316	-1.42683	0.153629	0.385508
AFUB_009100	207.506	-0.687953	0.378586	-1.81716	0.0691922	0.237411
AFUB_005770	1036.63	0.612218	0.368135	1.66303	0.0963072	0.289955
AFUB_015230	688.369	0.22302	0.40125	0.555813	0.578338	0.79952
AFUB_012890	3639.18	-1.82584	0.435205	-4.19536	2.72436e-05	0.000579042
AFUB_016280	8.98824	-1.03254	0.719875	-1.43434	0.151476	0.381968
AFUB_016440	91.0804	-0.0933077	0.407174	-0.229159	0.818745	0.930882
AFUB_000460	458.26	0.68233	0.255439	2.67121	0.00755785	0.0515978
AFUB_012230	2568.38	0.264456	0.235713	1.12194	0.261888	0.524145
AFUB_006380	72603	0.330042	0.34159	0.966194	0.333947	0.599394
AFUB_015790	5021.2	0.436973	1.18636	0.368331	0.712626	0.882824
AFUB_003770	3.09627	-0.413937	0.854101	-0.484647	0.627927	0.830142
AFUB_011200	1305.68	0.314245	0.248045	1.26688	0.205197	0.457973
AFUB_016000	376.305	-0.289195	0.489058	-0.59133	0.5543	0.784968
AFUB_001180	134.102	-0.0548428	0.473088	-0.115925	0.907712	0.969506
AFUB_003340	15.5864	1.42878	0.845387	1.69009	0.0910102	0.281055
AFUB_000960	701.964	0.0191023	0.264775	0.0721454	0.942486	0.981974
AFUB_007910	1686.52	0.218907	0.216771	1.00986	0.312564	0.577718
AFUB_015610	69.6229	-0.456542	0.26837	-1.70116	0.0889121	0.27711
AFUB_007750	1852.08	1.05506	0.116732	9.03832	1.59098e-19	7.19341e-17
AFUB_011040	26.161	-0.722036	0.599518	-1.20436	0.22845	0.484725
AFUB_016420	73.9713	-2.02415	0.431754	-4.68821	2.75609e-06	8.30754e-05
AFUB_014350	1169.73	-0.199954	0.376846	-0.5306	0.595696	0.811831
AFUB_011510	224.756	-0.400078	0.221057	-1.80984	0.0703208	0.239701
AFUB_008390	672.168	0.519122	0.245019	2.1187	0.0341158	0.148318
AFUB_010870	888.044	-0.0583413	0.188909	-0.308833	0.757448	0.906768
AFUB_006780	5565.66	0.681749	0.254313	2.68074	0.00734588	0.0504623
AFUB_016520	275.138	0.114617	0.597297	0.191893	0.847826	0.943792
AFUB_001200	3969.37	-0.281797	0.310901	-0.906388	0.364731	0.629862
AFUB_003680	0.536114	-2.0942	4.16245	-0.503118	0.614882	0.823623
AFUB_013190	1370.08	0.0589191	0.199553	0.295255	0.767799	0.911046
AFUB_002150	989.294	0.173279	0.18859	0.918811	0.358194	0.622677
AFUB_000120	13.7624	1.8101	0.658583	2.74848	0.00598727	0.0434077
AFUB_011150	103.79	-0.838822	0.580829	-1.44418	0.148688	0.377972
AFUB_007410	1552.77	0.698282	0.642635	1.08659	0.277217	0.541571
AFUB_013870	1308.91	0.249829	0.189754	1.3166	0.187974	0.436865
AFUB_008260	2878.83	0.174377	0.623371	0.279732	0.779683	0.915752
AFUB_015830	226.674	0.153484	0.334283	0.459144	0.646131	0.841866
AFUB_006050	1568.52	1.0776	0.245531	4.38885	1.13949e-05	0.000269869
AFUB_002620	0.307694	-2.66003	3.9638	-0.671082	0.502168	0.750123
AFUB_014630	703.376	-0.236151	0.399061	-0.591767	0.554006	0.784968
AFUB_003410	1063.37	-0.00615489	0.262936	-0.0234083	0.981325	0.997673
AFUB_004910	315.543	0.536183	0.266777	2.00985	0.0444467	0.176399
AFUB_005910	472.011	-1.53798	0.361305	-4.25673	2.07437e-05	0.000453489
AFUB_011380	5662.36	-0.0333596	0.446624	-0.0746927	0.940459	0.981096
AFUB_016200	428.716	0.0573863	0.327508	0.175221	0.860906	0.948857
AFUB_014660	914.384	0.27797	0.763805	0.363928	0.715911	0.884727
AFUB_013630	3597.63	-0.289808	0.216994	-1.33556	0.181693	0.426854
AFUB_011110	520.046	0.175531	0.223262	0.78621	0.431745	0.690222
AFUB_001310	1411.23	2.09963	0.394027	5.32864	9.89495e-08	4.62089e-06
AFUB_009280	3660.19	-0.115942	0.317975	-0.364627	0.71539	0.884413
AFUB_003040	734.656	0.0955246	0.236714	0.403545	0.686548	0.868553
AFUB_012190	320.772	-0.361929	0.254303	-1.42322	0.154672	0.387148
AFUB_000060	5.37034	-3.1198	1.26211	-2.47188	0.0134403	0.07733
AFUB_003440	30040.9	-0.544624	0.500749	-1.08762	0.276763	0.541385
AFUB_013520	886.208	0.141935	0.307424	0.461692	0.644302	0.840288
AFUB_015480	3196.24	0.393469	0.251958	1.56165	0.118371	0.330183
AFUB_009000	1775.79	-0.207065	0.371824	-0.55689	0.577602	0.799242
AFUB_002740	348.085	-1.16691	0.22069	-5.28755	1.23965e-07	5.57953e-06
AFUB_002390	3575.71	0.193505	0.126278	1.53237	0.125431	0.342107
AFUB_008490	1335.13	-0.485222	0.265881	-1.82495	0.0680079	0.234874
AFUB_014680	1198.78	-0.236512	0.232746	-1.01618	0.309542	0.575409
AFUB_007530	1557.47	0.0671251	0.168794	0.397675	0.69087	0.869822
AFUB_012020	4274.66	-0.151494	0.285925	-0.529839	0.596224	0.811971
AFUB_006060	560.263	1.3524	0.655928	2.06181	0.0392262	0.162036
AFUB_009310	1481.33	-0.0289223	0.133755	-0.216233	0.828806	0.935949
AFUB_005860	501.813	0.20024	0.348485	0.5746	0.565562	0.790782
AFUB_007180	115.32	-1.10385	0.398492	-2.77007	0.00560443	0.0413555
AFUB_015410	1408.87	0.152895	0.232972	0.65628	0.511644	0.755278
AFUB_007850	9409.59	0.0268107	0.169602	0.15808	0.874394	0.954522
AFUB_014770	437.154	0.413544	0.314297	1.31577	0.18825	0.437262
AFUB_015370	568.178	-0.246895	0.201812	-1.22339	0.221182	0.477098
AFUB_015440	417.214	-1.31734	0.672983	-1.95747	0.0502926	0.191715
AFUB_006290	3942.55	0.337047	0.234734	1.43587	0.15104	0.381221
AFUB_016080	480.537	0.362471	0.258145	1.40414	0.160278	0.395686
AFUB_012150	1223.59	0.21334	0.310852	0.686307	0.492519	0.742061
AFUB_006430	2028.71	0.282918	0.291027	0.972136	0.330983	0.596206
AFUB_006790	2159.64	-0.233387	0.299946	-0.778098	0.436511	0.693778
AFUB_008820	1755.73	-0.267462	0.334634	-0.799267	0.424136	0.682777
AFUB_008040	1381.92	-0.63388	0.355425	-1.78344	0.0745148	0.249016
AFUB_005040	2781.57	0.218685	0.239261	0.914002	0.360716	0.625639
AFUB_010240	2160.55	-0.037143	0.176783	-0.210105	0.833585	0.937972
AFUB_014750	2119.7	-0.339828	0.275038	-1.23557	0.21662	0.472033
AFUB_013730	28.3862	-0.481172	0.542615	-0.886764	0.375206	0.639527
AFUB_016510	1636.44	-1.2476	0.769269	-1.6218	0.104845	0.306553
AFUB_010350	1240.07	-6.46887	0.605811	-10.678	1.28976e-26	1.60366e-23
AFUB_000480	67.7319	0.411541	0.724496	0.568038	0.570009	0.793848
AFUB_010580	748.444	-0.0602976	0.171517	-0.351556	0.725171	0.889646
AFUB_003870	741.179	0.835158	0.298372	2.79905	0.00512537	0.0387107
AFUB_007990	702.567	0.0318904	0.218342	0.146057	0.883876	0.959149
AFUB_000340	232.674	0.306284	0.724249	0.422898	0.672369	0.857333
AFUB_017040	6.00886	-0.555737	0.732888	-0.758284	0.448281	0.703508
AFUB_011660	185.849	-0.572149	0.427385	-1.33872	0.180662	0.425399
AFUB_010090	833.473	-0.0168398	0.306496	-0.0549428	0.956184	0.987726
AFUB_012260	1619.96	-0.355545	0.186439	-1.90704	0.056516	0.206147
AFUB_011490	907.31	1.15937	0.38972	2.97488	0.00293102	0.025352
AFUB_009980	5457.08	-0.413289	0.31658	-1.30548	0.19173	0.441656
AFUB_014000	540.695	0.530702	0.458299	1.15798	0.246872	0.506925
AFUB_013080	2800.3	0.735612	0.213197	3.45039	0.000559785	0.00715548
AFUB_008700	4658.34	0.509163	0.117317	4.34006	1.42444e-05	0.000327984
AFUB_007390	1012.51	0.680165	0.237678	2.86171	0.00421356	0.0332901
AFUB_012160	1741.88	0.513758	0.423293	1.21372	0.224855	0.480392
AFUB_014190	796.093	-0.709074	0.161905	-4.37958	1.18911e-05	0.000279442
AFUB_002060	14.4115	0.223371	0.678955	0.328992	0.742162	0.898633
AFUB_010630	2132.62	-0.325689	0.309147	-1.05351	0.292108	0.558308
AFUB_013970	132.226	-0.807886	0.32579	-2.47977	0.0131465	0.0760725
AFUB_007630	877.442	0.811297	0.368092	2.20406	0.02752	0.127322
AFUB_010250	183.96	-0.464663	0.479609	-0.968838	0.332626	0.597765
AFUB_015660	646.9	-0.307602	0.240235	-1.28042	0.200397	0.452212
AFUB_000110	1522.49	0.609862	0.368806	1.65361	0.0982065	0.293616
AFUB_013040	2776.65	1.1974	0.810782	1.47684	0.139718	0.365154
AFUB_002370	2251.74	-0.625347	0.287629	-2.17414	0.0296945	0.134259
AFUB_008050	8197.02	-0.390731	0.197076	-1.98264	0.0474074	0.184478
AFUB_000350	911.296	-0.369167	0.870439	-0.424116	0.671481	0.857217
AFUB_000730	14.9372	-1.08456	0.40809	-2.65765	0.00786865	0.0531999
AFUB_010750	3.2783	-1.04564	1.3955	-0.749292	0.453681	0.708218
AFUB_010160	1161.8	-0.07766	0.196069	-0.396085	0.692042	0.8706
AFUB_004880	6298.47	-0.133361	0.364701	-0.365672	0.71461	0.88388
AFUB_004630	409.121	-0.48281	0.850088	-0.567953	0.570067	0.793848
AFUB_000620	4463.39	0.762932	0.271723	2.80776	0.0049888	0.0379676
AFUB_008640	452.991	1.00081	0.248384	4.02927	5.59505e-05	0.0010744
AFUB_008570	2504.05	0.0274654	0.216471	0.126878	0.899037	0.966154
AFUB_016810	17.3967	-1.43247	0.44449	-3.22272	0.00126981	0.01348
AFUB_002160	737.926	0.69467	0.177582	3.91183	9.15995e-05	0.0015929
AFUB_003980	445.377	-3.65382	0.36389	-10.041	1.00665e-23	9.10285e-21
AFUB_004790	3425.4	0.897929	0.323553	2.77521	0.00551659	0.0408911
AFUB_002320	396.049	0.356059	0.199656	1.78336	0.0745271	0.249016
AFUB_005200	1208.59	-0.111421	0.201529	-0.552877	0.580348	0.800856
AFUB_010420	1124.8	-1.04364	0.302494	-3.4501	0.000560382	0.00715548
AFUB_007980	1072.61	0.070356	0.247624	0.284125	0.776315	0.915254
AFUB_016120	0.260608	-1.19415	4.80797	-0.248368	0.803849	0.92406
AFUB_010070	490.785	-0.0558164	0.197718	-0.282304	0.777711	0.915324
AFUB_012510	50.4876	-0.817814	0.565584	-1.44596	0.148188	0.37747
AFUB_000330	113.405	0.108195	0.600768	0.180095	0.857078	0.947664
AFUB_014840	405.019	0.00794294	0.345866	0.0229654	0.981678	0.997849
AFUB_004590	572.345	-0.179334	0.227723	-0.787509	0.430984	0.689487
AFUB_011840	1513.96	0.859958	0.142374	6.04011	1.54005e-09	1.08051e-07
AFUB_006500	1.9469	-2.67258	2.28638	-1.16891	0.242439	0.501256
AFUB_001370	8264.15	-0.995314	0.549012	-1.81292	0.0698447	0.238936
AFUB_006070	674.1	-0.088168	0.23178	-0.380395	0.703652	0.878087
AFUB_012420	4027.97	0.696032	0.370687	1.87768	0.0604245	0.216047
AFUB_012830	902.822	-0.0999314	0.272441	-0.366801	0.713768	0.883615
AFUB_010900	1999.52	-0.899952	0.248007	-3.62874	0.000284807	0.0040939
AFUB_017010	14.9929	-0.655726	0.820892	-0.798797	0.424408	0.683105
AFUB_001780	2906.16	-0.505873	0.159082	-3.17996	0.00147295	0.0150272
AFUB_013830	2178.67	0.135771	0.441145	0.30777	0.758257	0.907024
AFUB_011440	305.283	-0.132361	0.284493	-0.465252	0.641751	0.839579
AFUB_009480	234.688	-0.171002	0.276461	-0.618542	0.536218	0.771487
AFUB_001190	62694.3	-0.0268425	0.26651	-0.100719	0.919774	0.973504
AFUB_004060	2342.43	-1.09816	0.266251	-4.12453	3.71491e-05	0.000758772
AFUB_008560	24.3045	1.00582	0.498789	2.01653	0.0437446	0.17468
AFUB_013690	3324.78	-0.279034	0.345618	-0.807349	0.419466	0.679877
AFUB_015840	1025.05	0.153025	0.207665	0.736886	0.461191	0.715674
AFUB_002680	2567.4	-3.05684	1.17625	-2.59881	0.00935478	0.0597253
AFUB_013020	1439.07	0.466186	0.773365	0.602802	0.546641	0.780568
AFUB_017060	74.9764	1.741	1.05812	1.64538	0.0998925	0.297049
AFUB_014110	1317.1	-0.441598	0.346339	-1.27505	0.202293	0.45498
AFUB_006990	4384.44	-0.230004	0.132532	-1.73545	0.0826603	0.26549
AFUB_004570	2981	-0.323861	0.38544	-0.840237	0.400775	0.664308
AFUB_001160	9.02175	-0.910208	0.666121	-1.36643	0.171804	0.412886
AFUB_004150	600.533	0.140328	0.294597	0.476338	0.633833	0.833517
AFUB_010860	13.4553	1.21457	0.516628	2.35096	0.0187248	0.0974283
AFUB_011120	1101.36	-0.0254558	0.279625	-0.0910356	0.927464	0.976438
AFUB_001650	235.316	-1.15316	0.239375	-4.81735	1.45475e-06	4.69818e-05
AFUB_007730	10041.7	-0.682611	0.326761	-2.08902	0.036706	0.155175
AFUB_013500	914.419	-0.0962945	0.176641	-0.545144	0.585655	0.804293
AFUB_007880	164.763	0.397564	0.577135	0.688857	0.490913	0.740651
AFUB_012690	1834.57	0.573277	0.269067	2.13061	0.0331214	0.145072
AFUB_002800	3037.73	-0.175593	0.323978	-0.541989	0.587826	0.805977
AFUB_016670	158.297	1.08955	0.531433	2.05021	0.0403436	0.165118
AFUB_009400	715.486	-0.485831	0.312669	-1.55382	0.120227	0.333584
AFUB_007020	873.054	0.600611	0.729693	0.823101	0.41045	0.674203
AFUB_013300	754.367	0.490776	0.529145	0.927488	0.353673	0.618493
AFUB_012270	14193.5	-0.541164	0.134072	-4.03636	5.42872e-05	0.00105468
AFUB_011300	562.915	0.577047	0.178002	3.2418	0.00118775	0.0128002
AFUB_010000	2113.85	0.606526	0.296936	2.04262	0.0410904	0.16755
AFUB_009350	222.233	-0.75245	0.250757	-3.00072	0.00269343	0.0237514
AFUB_006490	6331.44	1.1792	0.373198	3.1597	0.0015793	0.01582
AFUB_011210	1019.99	0.147186	0.262755	0.560163	0.575368	0.79799
AFUB_005000	70272	-0.0163012	0.387328	-0.0420864	0.96643	0.991109
AFUB_004210	5720.19	-0.878364	0.467482	-1.87892	0.0602549	0.215828
AFUB_013360	274.776	0.137965	0.352528	0.39136	0.695531	0.873101
AFUB_012350	950.288	-0.173928	0.241293	-0.720817	0.471022	0.722587
AFUB_002440	14.4129	-0.280299	0.633916	-0.442172	0.658365	0.850045
AFUB_012180	4.07254	-2.83097	1.06528	-2.65748	0.00787275	0.0531999
AFUB_009010	540.768	-0.338899	0.111548	-3.03815	0.00238034	0.0218223
AFUB_012410	774.514	1.00775	0.333845	3.01862	0.0025393	0.0228165
AFUB_013950	59303.1	0.166924	0.310116	0.538262	0.590396	0.808017
AFUB_010620	41623.9	-0.274828	0.191376	-1.43606	0.150984	0.381209
AFUB_004860	1164.76	0.501391	0.178829	2.80375	0.00505128	0.0382966
AFUB_009710	42.5891	0.591886	0.639895	0.924974	0.35498	0.619906
AFUB_016890	3.17856	-0.155322	0.712085	-0.218123	0.827333	0.935805
AFUB_007865	598.662	0.281693	0.301759	0.933502	0.350561	0.615829
AFUB_015770	341.146	0.539185	0.553671	0.973837	0.330137	0.595121
AFUB_010980	5123.12	-0.0848419	0.455557	-0.186238	0.852258	0.945439
AFUB_010660	10.7422	0.307015	0.699632	0.438824	0.660789	0.851298
AFUB_002810	656.345	0.983345	0.153447	6.40838	1.47077e-10	1.30622e-08
AFUB_015590	674.845	0.930279	0.456039	2.03991	0.0413592	0.168134
AFUB_002460	2350.34	-0.299551	0.443756	-0.675035	0.499654	0.747826
AFUB_007890	766.575	-0.0546528	0.208548	-0.262063	0.793273	0.919446
AFUB_014410	309.377	0.120125	0.39341	0.305344	0.760105	0.907327
AFUB_000270	4.38295	1.78969	0.570456	3.13729	0.00170518	0.0167934
AFUB_005730	805.337	0.964992	0.193708	4.98169	6.30298e-07	2.3135e-05
AFUB_012680	4237.41	0.0246273	0.178256	0.138157	0.890117	0.962679
AFUB_012740	931.044	1.29667	0.476103	2.7235	0.00645941	0.0461579
AFUB_005400	10256.7	-0.907059	0.363852	-2.49293	0.0126693	0.0742179
AFUB_005160	2331.29	-0.699208	0.196263	-3.5626	0.000367199	0.00502893
AFUB_004780	1511.08	0.682571	0.301799	2.26167	0.0237176	0.115082
AFUB_000690	1410.67	-1.16101	0.27534	-4.21666	2.47946e-05	0.000534993
AFUB_011070	405.887	-0.0119331	0.183437	-0.0650527	0.948132	0.984335
AFUB_007770	129005	0.965742	0.479506	2.01403	0.0440059	0.175371
AFUB_003730	51.2975	-1.0904	0.264476	-4.12288	3.74168e-05	0.000760719
AFUB_000930	828.928	-0.840576	1.39841	-0.601092	0.547778	0.781744
AFUB_011430	671.128	-0.017933	0.108813	-0.164806	0.869097	0.952928
AFUB_000300	27.9163	-0.62537	1.05653	-0.591908	0.553912	0.784968
AFUB_005120	1201.2	0.657048	0.427202	1.53803	0.124042	0.340223
AFUB_014100	2586.25	-0.868249	0.253683	-3.42258	0.000620301	0.00771983
AFUB_015620	18601.7	-0.497731	0.455955	-1.09162	0.275	0.538893
AFUB_014690	30913.6	-0.725759	0.334754	-2.16804	0.0301559	0.135852
AFUB_004950	379.419	-0.039601	0.231126	-0.171339	0.863957	0.950839
AFUB_005420	3609.01	-0.40896	0.259595	-1.57538	0.115169	0.32453
AFUB_007690	333.925	0.402367	0.145632	2.7629	0.00572909	0.0419641
AFUB_011400	2508.86	-0.0251424	0.47817	-0.0525804	0.958066	0.988323
AFUB_016060	1362.27	0.568851	0.187175	3.03915	0.0023725	0.0217907
AFUB_001440	9603.45	0.505475	0.863131	0.585629	0.558125	0.787694
AFUB_015140	18316.1	-0.242614	0.406352	-0.597052	0.550472	0.783846
AFUB_007100	9004.32	-0.00335026	0.192204	-0.0174308	0.986093	0.998964
AFUB_000980	368.291	-0.740194	0.206019	-3.59284	0.000327089	0.00460191
AFUB_015210	99.7804	0.085772	0.288818	0.296976	0.766484	0.910947
AFUB_010720	18.6455	-0.0617438	0.912425	-0.06767	0.946048	0.983319
AFUB_000450	1748.4	0.335573	0.200743	1.67165	0.0945934	0.287479
AFUB_006460	2217.74	0.839064	0.304492	2.75562	0.00585811	0.0426912
AFUB_007960	9346.03	-0.501407	0.342699	-1.46311	0.143437	0.369609
AFUB_013460	2165.13	0.143206	0.232095	0.617017	0.537223	0.772331
AFUB_009780	2413.05	-0.650417	0.307406	-2.11582	0.0343601	0.148794
AFUB_008120	578.109	1.1681	0.257781	4.53136	5.86061e-06	0.000154432
AFUB_003170	660.524	0.0340732	0.385645	0.0883536	0.929596	0.977439
AFUB_009080	2919.7	0.912122	0.213384	4.27455	1.91524e-05	0.000424297
AFUB_012030	6226.12	-1.42537	0.567713	-2.51073	0.0120483	0.0714637
AFUB_001770	1389.95	0.215849	0.255665	0.844264	0.398522	0.662007
AFUB_003760	4.33409	1.1226	1.98817	0.56464	0.572318	0.795869
AFUB_014570	3219.14	0.055943	0.193945	0.288447	0.773004	0.913697
AFUB_001930	548.655	0.348743	0.126505	2.75675	0.00583798	0.0426048
AFUB_013820	1164.9	-0.467336	0.202906	-2.30321	0.0212668	0.106731
AFUB_006960	13483.3	0.138063	0.459862	0.300228	0.764003	0.910125
AFUB_014160	675.743	-0.259731	0.200434	-1.29584	0.19503	0.44646
AFUB_010280	2174.1	-0.0383404	0.216569	-0.177035	0.859481	0.948231
AFUB_013980	787.466	-0.409205	0.458011	-0.893438	0.371623	0.636565
AFUB_013920	229.331	-0.0727481	0.335938	-0.216552	0.828557	0.935949
AFUB_008740	1873.5	-0.689484	0.260779	-2.64394	0.00819479	0.0545972
AFUB_001860	283.97	0.433026	0.557144	0.777225	0.437026	0.694092
AFUB_008450	37364	0.370113	1.39031	0.26621	0.790078	0.91814
AFUB_003280	878.471	-0.0101688	0.237688	-0.0427824	0.965875	0.991109
AFUB_007520	1657.6	-0.17126	0.222772	-0.768769	0.442031	0.698271
AFUB_006730	2742.95	-1.18692	0.481075	-2.46721	0.0136169	0.0779913
AFUB_007150	58485.1	-0.081345	0.483615	-0.168202	0.866424	0.951628
AFUB_000310	300.21	-0.543638	0.263299	-2.06472	0.03895	0.161445
AFUB_001960	368.137	-0.276569	0.484182	-0.571207	0.567859	0.792655
AFUB_007740	1781.3	0.961303	0.363358	2.64561	0.0081544	0.0545106
AFUB_013930	67.094	-0.323428	0.592	-0.546331	0.584838	0.803536
AFUB_004180	190.917	-1.3017	0.227151	-5.73056	1.00102e-08	6.03463e-07
AFUB_012300	4975.24	-2.67085	0.591473	-4.51558	6.31426e-06	0.000165284
AFUB_004470	401.222	0.485131	0.376659	1.28799	0.197751	0.449299
AFUB_006040	41.1632	-1.17836	0.571377	-2.06232	0.0391768	0.161899
AFUB_012670	882.009	0.474187	0.226292	2.09546	0.0361299	0.15378
AFUB_006630	1223.72	-0.388635	0.233725	-1.66278	0.0963559	0.289955
AFUB_013160	428.421	-0.796579	0.650188	-1.22515	0.220518	0.476385
AFUB_016220	814.29	0.14821	0.224283	0.660817	0.50873	0.754261
AFUB_002820	1182.91	0.294932	0.323255	0.912382	0.361568	0.626461
AFUB_012960	5920.96	0.35169	0.150202	2.34145	0.0192091	0.0993102
AFUB_014790	1137.08	-0.447894	0.175915	-2.54608	0.0108939	0.0661578
AFUB_004920	93.292	-0.0883749	0.519809	-0.170014	0.864999	0.950839
AFUB_001260	31864.2	-0.166926	0.676185	-0.246864	0.805013	0.924223
AFUB_002210	12.5634	1.28577	0.5816	2.21074	0.0270538	0.125915
AFUB_000880	359.072	-0.240309	0.714649	-0.336261	0.736674	0.895149
AFUB_010310	8.31054	-1.06162	0.757263	-1.40192	0.160939	0.39656
AFUB_016270	762.873	0.338107	0.219767	1.53848	0.123931	0.340067
AFUB_011830	0.575418	-0.290163	1.44722	-0.200497	0.841092	0.941504
AFUB_005330	3198.56	-1.21183	0.294732	-4.11162	3.92898e-05	0.000791124
AFUB_016210	1176.75	-0.452934	0.258262	-1.75377	0.0794691	0.259514
AFUB_016910	17.5783	-0.481793	0.482049	-0.999468	0.317568	0.581954
AFUB_000180	0.95514	0.210133	1.73485	0.121124	0.903593	0.968434
AFUB_016370	2939.39	0.2565	0.233443	1.09877	0.271869	0.534545
AFUB_007700	896.268	0.835332	0.649531	1.28605	0.198424	0.450417
AFUB_009670	21.3697	-2.52865	0.748125	-3.37999	0.00072489	0.00881476
AFUB_000470	1402.12	0.32789	0.698888	0.469159	0.638956	0.837688
AFUB_015470	3072.21	0.381679	0.343279	1.11186	0.266197	0.529467
AFUB_014480	2473.2	0.0858033	0.133366	0.643365	0.519987	0.760634
AFUB_002510	1960.03	0.88462	0.242779	3.64373	0.000268715	0.00389637
AFUB_011180	2739.97	0.879548	0.650124	1.35289	0.17609	0.419229
AFUB_004410	64336.4	-0.082399	0.124812	-0.660185	0.509135	0.754524
AFUB_011450	1912.29	0.145743	0.259176	0.562331	0.573891	0.797166
AFUB_004200	968.275	0.968076	0.379976	2.54773	0.0108425	0.0659737
AFUB_004740	2891.18	-0.482594	0.141739	-3.4048	0.000662128	0.00816132
AFUB_011470	3229.36	-0.309267	0.398718	-0.775654	0.437953	0.694678
AFUB_007480	1.84388	-3.29904	1.5876	-2.07801	0.0377085	0.158131
AFUB_014700	433.156	-0.115873	0.287016	-0.403717	0.686421	0.868553
AFUB_010490	605.417	0.0873338	0.328716	0.265682	0.790484	0.91814
AFUB_006160	335.09	-1.10407	0.423239	-2.60862	0.00909076	0.0585604
AFUB_011980	123.964	-2.12607	0.721302	-2.94754	0.00320312	0.0272507
AFUB_005530	3449.77	-1.10523	0.471874	-2.34221	0.0191698	0.0992101
AFUB_007930	1108.42	0.0807976	0.143694	0.56229	0.573919	0.797166
AFUB_011530	3310.6	-0.524497	0.157447	-3.33126	0.000864553	0.0101054
AFUB_013050	1404.55	0.755741	0.783125	0.965032	0.334529	0.599884
AFUB_000860	25.2772	0.951335	1.07393	0.885844	0.375701	0.639696
AFUB_012700	265.247	-0.13043	0.496648	-0.262621	0.792842	0.919268
AFUB_010970	864.699	-0.206306	0.437213	-0.471865	0.637023	0.836387
AFUB_006020	1232.99	-0.345558	0.197609	-1.7487	0.0803434	0.261288
AFUB_005130	967.625	0.832472	0.232127	3.58627	0.000335436	0.00467963
AFUB_000800	284.005	-0.59862	0.424202	-1.41117	0.158196	0.393001
AFUB_005560	10940.3	0.249073	0.364061	0.684152	0.493879	0.74321
AFUB_013940	145.318	-0.0107778	0.418708	-0.0257406	0.979464	0.996699
AFUB_003190	631.641	0.0456449	0.196807	0.231927	0.816595	0.929897
AFUB_005170	294.937	-0.329461	0.424414	-0.776272	0.437588	0.694267
AFUB_008630	4724.45	0.0506041	0.307223	0.164714	0.869169	0.952928
AFUB_001230	1361.64	-0.580158	0.38195	-1.51894	0.128778	0.34818
AFUB_006880	248.996	-0.393821	0.277117	-1.42114	0.155277	0.388466
AFUB_013530	366.982	1.2677	0.94362	1.34345	0.179127	0.423141
AFUB_010400	640.11	-0.251151	0.163765	-1.5336	0.125128	0.341654
AFUB_013440	59.1727	-0.358815	0.633017	-0.566833	0.570828	0.794573
AFUB_004560	1736.22	-0.52322	0.241523	-2.16634	0.0302854	0.136204
AFUB_002040	1071.19	-0.495432	0.357029	-1.38765	0.165243	0.402796
AFUB_008670	2223.93	0.293587	0.36206	0.810879	0.417435	0.67866
AFUB_004130	7238.8	0.351328	0.506603	0.693498	0.487997	0.737706
AFUB_011730	2288.21	-0.296566	0.192502	-1.54059	0.123417	0.339218
AFUB_011810	2826.66	1.24256	0.267422	4.64644	3.37708e-06	9.73677e-05
AFUB_003630	37.348	-0.648884	0.520551	-1.24653	0.212569	0.467699
AFUB_001300	1839.44	0.097511	0.476121	0.204803	0.837726	0.940263
AFUB_010570	502.9	0.923344	0.386233	2.39064	0.0168191	0.0905004
AFUB_009470	6599.65	-0.225286	0.249559	-0.902736	0.366666	0.631992
AFUB_004310	990.623	1.32209	0.383477	3.44763	0.000565525	0.00719624
AFUB_013390	6098.93	-0.628694	0.389109	-1.61573	0.106153	0.308914
AFUB_002960	2410.95	0.175445	0.460537	0.380959	0.703234	0.877785
AFUB_006410	2579.3	0.129445	0.238963	0.541696	0.588028	0.806078
AFUB_008910	918.431	0.341184	0.161629	2.11091	0.03478	0.149672
AFUB_003370	680.434	0.32248	0.44429	0.725831	0.467942	0.720094
AFUB_010330	21561.1	-0.717388	0.892103	-0.804154	0.421308	0.680918
AFUB_012710	241.342	-1.54432	0.6697	-2.30598	0.0211117	0.106167
AFUB_013890	3452.01	0.641645	0.568008	1.12964	0.258628	0.520553
AFUB_013910	192.079	1.41071	0.340673	4.14096	3.45855e-05	0.000715222
AFUB_010610	13045	0.463828	0.560112	0.828099	0.407614	0.671473
AFUB_016640	7.99959	-0.273998	0.581841	-0.470916	0.637701	0.837167
AFUB_009620	1568.52	0.426535	0.546771	0.780098	0.435333	0.693285
AFUB_000210	2.86186	-0.66156	1.86888	-0.353988	0.723348	0.888494
AFUB_003990	562.007	1.20297	0.465587	2.58376	0.00977296	0.0614638
AFUB_006350	871.214	0.554706	0.377064	1.47112	0.141259	0.367303
AFUB_012530	7082.03	-0.628833	0.30395	-2.06887	0.0385583	0.16041
AFUB_013790	801.503	-0.649536	0.261408	-2.48476	0.0129638	0.0754101
AFUB_013450	762.711	0.115752	0.37863	0.305712	0.759824	0.907153
AFUB_010370	2276.33	0.225577	0.193421	1.16625	0.243513	0.502356
AFUB_014500	16.6348	-0.633167	0.468245	-1.35221	0.176308	0.419356
AFUB_006220	5778.18	0.199943	0.257492	0.776499	0.437454	0.694267
AFUB_015920	395.416	-0.734255	0.78566	-0.934571	0.350009	0.615594
AFUB_002830	77.1191	0.146517	0.282051	0.51947	0.603433	0.815679
AFUB_000840	324.487	0.0167592	0.344695	0.0486205	0.961222	0.989476
AFUB_015760	15.1679	-0.324191	0.508079	-0.638072	0.523427	0.76292
AFUB_014070	375.42	1.04503	0.89472	1.168	0.242807	0.501704
AFUB_004440	2097.39	-0.803563	0.246625	-3.25824	0.00112104	0.012227
AFUB_004080	12.5281	-1.19418	1.88836	-0.632391	0.527131	0.764673
AFUB_012650	248.346	0.000381605	0.286539	0.00133177	0.998937	1
AFUB_007640	3388.1	1.38672	0.286027	4.84821	1.24583e-06	4.10339e-05
AFUB_016040	3120.36	-0.665968	0.337289	-1.97447	0.0483279	0.186614
AFUB_012140	602.798	-0.199609	0.497331	-0.401361	0.688154	0.868553
AFUB_009380	18327.1	0.503369	0.254614	1.97699	0.0480427	0.185801
AFUB_012280	660.531	0.565025	0.275233	2.05289	0.0400829	0.164211
AFUB_011240	674.548	-1.50204	0.282654	-5.31408	1.07199e-07	4.91385e-06
AFUB_000260	7841.2	0.296422	0.597172	0.496376	0.619629	0.825541
AFUB_016740	10612.8	1.3639	0.953485	1.43044	0.152592	0.383582
AFUB_005710	239.982	-0.420124	0.438553	-0.957979	0.338074	0.605029
AFUB_012480	225.974	-0.452947	0.515348	-0.878915	0.379448	0.643211
AFUB_008470	793.696	-0.0401004	0.397814	-0.100802	0.919708	0.973504
AFUB_015800	2133.82	-0.184236	0.308774	-0.596669	0.550728	0.783846
AFUB_008590	899.676	-0.0585963	0.41553	-0.141016	0.887857	0.961346
AFUB_002500	2374.79	-0.879984	0.579961	-1.51732	0.129187	0.348811
AFUB_008850	2879.2	0.186992	0.22138	0.844667	0.398297	0.661964
AFUB_010790	42.2113	0.00724205	0.412778	0.0175446	0.986002	0.998964
AFUB_007760	3005.53	0.695559	0.370269	1.87852	0.0603094	0.215946
AFUB_000090	45.4557	-1.05228	0.636147	-1.65414	0.0980982	0.293417
AFUB_011500	2215.01	0.558108	0.168282	3.3165	0.000911514	0.0105428
AFUB_002290	273.001	-0.248665	0.319468	-0.778372	0.436349	0.693778
AFUB_008550	1234.29	0.22797	0.247854	0.919774	0.357691	0.622149
AFUB_002000	12244.7	0.733826	0.56688	1.2945	0.195493	0.446822
AFUB_013550	1301.01	0.0395858	0.269208	0.147046	0.883096	0.958864
AFUB_003560	3608.33	-0.842293	0.621765	-1.35468	0.17552	0.418178
AFUB_012920	2142.18	0.320258	0.432526	0.740436	0.459035	0.713937
AFUB_006390	130.551	0.639309	0.521927	1.2249	0.220613	0.47643
AFUB_007230	1352.73	1.11989	0.185417	6.03986	1.5425e-09	1.08051e-07
AFUB_014320	2064.55	0.646724	0.338146	1.91256	0.0558046	0.204227
AFUB_014260	651.07	-0.388585	0.3432	-1.13224	0.257534	0.519346
AFUB_000410	326.5	-0.903782	0.31089	-2.90708	0.00364819	0.030115
AFUB_003550	398.257	-0.269344	0.246067	-1.0946	0.273693	0.536838
AFUB_010270	4333.22	-0.0795085	0.119084	-0.667669	0.504345	0.751906
AFUB_013130	1.66176	-0.22563	1.07802	-0.2093	0.834214	0.938361
AFUB_001760	1523.55	-0.425378	0.657536	-0.646928	0.517679	0.759083
AFUB_004160	351.415	-0.493657	0.49009	-1.00728	0.313801	0.578354
AFUB_008830	690.977	-0.426102	0.242044	-1.76043	0.0783342	0.257064
AFUB_004170	2267.98	0.145408	0.133838	1.08645	0.277282	0.541571
AFUB_012770	2501.69	0.00446157	0.293214	0.0152161	0.98786	0.999198
AFUB_006130	436.567	0.994628	0.392166	2.53624	0.0112049	0.0672634
AFUB_005680	273.257	0.17834	0.299459	0.595541	0.551482	0.784103
AFUB_015160	101.067	0.96329	0.290785	3.31273	0.000923917	0.0106245
AFUB_001270	30.0441	-0.204116	0.886671	-0.230205	0.817933	0.930613
AFUB_000650	2217.56	0.697867	0.38523	1.81156	0.0700547	0.23917
AFUB_011580	4680.47	-0.220942	0.250495	-0.882023	0.377764	0.641603
AFUB_007670	2148.17	-1.67785	0.310523	-5.40331	6.54227e-08	3.2538e-06
AFUB_002120	3030.36	-0.665119	0.203312	-3.27142	0.00107008	0.0117875
AFUB_013120	38.2528	-0.141861	0.916859	-0.154725	0.877038	0.955901
AFUB_007210	74356.6	0.52883	0.26337	2.00793	0.0446505	0.176736
AFUB_015120	1174.3	-0.21227	0.19195	-1.10586	0.268786	0.532063
AFUB_008960	2530.74	-0.235607	0.758273	-0.310715	0.756017	0.906036
AFUB_004990	1913.49	0.216831	0.204553	1.06002	0.289134	0.554893
AFUB_010590	3924.25	-0.412472	0.417341	-0.988335	0.322989	0.587382
AFUB_000760	154.288	-0.19628	0.794776	-0.246962	0.804937	0.924223
AFUB_007450	5261.1	0.589416	0.19539	3.01661	0.0025562	0.0229156
AFUB_003060	8.92361	-0.658959	0.740475	-0.889915	0.373512	0.638261
AFUB_008870	817.385	-0.931155	0.248402	-3.74858	0.000177838	0.00276399
AFUB_010710	12.4784	0.36935	0.73592	0.501889	0.615746	0.824016
AFUB_005820	913.975	-0.379635	0.28741	-1.32089	0.186539	0.435565
AFUB_005090	1208.31	0.191977	0.447882	0.428633	0.66819	0.855503
AFUB_007200	2285.13	0.73977	0.215524	3.43243	0.000598202	0.00751302
AFUB_015780	48.9169	0.125039	0.484604	0.258022	0.79639	0.920913
AFUB_009500	989.462	1.03535	0.370358	2.79555	0.00518119	0.0390434
AFUB_010550	2866.93	0.650427	0.301314	2.15864	0.0308783	0.138168
AFUB_000140	71.0052	1.47697	0.627844	2.35245	0.01865	0.0971775
AFUB_002130	314.396	-0.119258	0.424319	-0.281058	0.778666	0.915564
AFUB_004320	1654.92	-0.722949	0.827337	-0.873826	0.382213	0.646137
AFUB_015180	16.611	0.312556	0.535497	0.583675	0.559439	0.787955
AFUB_012380	3855.88	-0.456214	0.287817	-1.58508	0.112947	0.320758
AFUB_016430	3740.75	0.544816	0.844773	0.644927	0.518975	0.759828
AFUB_014060	207.255	-0.225607	0.495926	-0.45492	0.649167	0.843535
AFUB_000440	693.547	0.471782	0.208398	2.26385	0.0235832	0.11471
AFUB_004900	1859.68	-0.32098	0.350721	-0.9152	0.360087	0.624658
AFUB_011050	2.47129	0.793237	1.05404	0.752571	0.451708	0.706601
AFUB_011560	627.057	0.660647	0.230371	2.86775	0.00413399	0.0327656
AFUB_015000	13590.7	-0.48691	0.186212	-2.61481	0.00892762	0.0579205
AFUB_005980	4670.05	0.107135	0.399894	0.267908	0.78877	0.91814
AFUB_009140	931.161	0.588404	0.160204	3.67284	0.000239869	0.00356116
AFUB_000580	998.014	-0.403865	0.195349	-2.0674	0.0386966	0.160783
AFUB_016460	3021.72	-0.0250157	0.452644	-0.0552657	0.955927	0.987692
AFUB_014170	1157.08	-0.565613	0.391046	-1.44641	0.148061	0.37747
AFUB_000560	491.732	0.39133	0.238224	1.6427	0.100446	0.298248
AFUB_013770	1.30445	1.6155	1.62648	0.993249	0.320589	0.584904
AFUB_007840	1263.83	-0.223698	0.271737	-0.823217	0.410384	0.674203
AFUB_013250	2011.49	-0.0595951	0.393681	-0.151379	0.879677	0.95735
AFUB_014650	36.5241	-1.00007	0.632621	-1.58083	0.113917	0.322387
AFUB_002420	444.548	0.553201	0.626149	0.883498	0.376967	0.640973
AFUB_002090	959.093	-0.596027	0.413169	-1.44258	0.14914	0.378362
AFUB_014940	1343.26	0.0892586	0.141222	0.632045	0.527358	0.764742
AFUB_011330	1054.16	-0.278802	0.25851	-1.0785	0.280812	0.545874
AFUB_001950	270.939	-0.201598	0.276801	-0.728314	0.466421	0.719078
AFUB_002140	6081.17	0.0286852	0.119216	0.240616	0.809853	0.926394
AFUB_009420	178.265	0.675436	0.562089	1.20165	0.229498	0.485912
AFUB_009490	1318.55	0.178268	0.501893	0.355191	0.722446	0.88762
AFUB_011930	547.331	-0.253898	0.307843	-0.824765	0.409505	0.673503
AFUB_013110	926.801	0.170916	0.25206	0.678076	0.497724	0.746042
AFUB_002380	63.9288	-0.394219	0.383428	-1.02814	0.303884	0.569574
AFUB_003180	30.383	0.134521	0.541346	0.248494	0.803752	0.92406
AFUB_006800	1548.21	0.367592	0.176193	2.08631	0.0369506	0.155939
AFUB_003860	977.079	0.312608	0.196159	1.59365	0.111015	0.317044
AFUB_013100	2028.09	-1.4929	1.1639	-1.28268	0.199605	0.451935
AFUB_000940	2728.59	-1.05302	1.60052	-0.657921	0.510589	0.755033
AFUB_016940	1.2942	0.547932	1.1177	0.490232	0.62397	0.82755
AFUB_001080	2452.4	-0.153419	0.79575	-0.192798	0.847117	0.943575
AFUB_014290	2833.56	-0.110729	0.182319	-0.607335	0.543629	0.778036
AFUB_006850	253.34	1.24077	0.470234	2.63862	0.00832443	0.0552759
AFUB_011760	4494.94	-0.263176	0.141974	-1.8537	0.0637822	0.224624
AFUB_014220	5580.47	0.182703	0.244828	0.746252	0.455515	0.709967
AFUB_000200	0.552984	1.92303	3.83129	0.501926	0.615719	0.824016
AFUB_011670	1377.37	0.542875	0.352714	1.53914	0.123771	0.339721
AFUB_002580	665.15	-0.631635	0.280983	-2.24795	0.0245792	0.117591
AFUB_002590	4231.62	-0.794811	0.238717	-3.32951	0.000869986	0.010157
AFUB_004110	313.072	0.18896	0.417046	0.453091	0.650483	0.844565
AFUB_002230	467.486	-0.350393	0.183731	-1.9071	0.0565075	0.206147
AFUB_012370	68849.4	-0.0175514	0.445333	-0.0394119	0.968562	0.992186
AFUB_000670	60.0892	-1.2114	0.365636	-3.31314	0.000922543	0.010621
AFUB_014800	923.513	0.710948	0.245227	2.89914	0.00374185	0.0307605
AFUB_010830	403.516	-0.108668	0.574276	-0.189227	0.849915	0.94467
AFUB_009430	564.614	-0.084758	0.315841	-0.268356	0.788425	0.91814
AFUB_016230	58596.9	-0.799036	0.231761	-3.44768	0.000565431	0.00719624
AFUB_000740	11.4206	0.560705	0.767221	0.730826	0.464886	0.718402
AFUB_016450	2731.92	-0.493089	0.802443	-0.614484	0.538895	0.773579
AFUB_003720	6.29194	0.265924	1.11912	0.237618	0.812177	0.9272
AFUB_015720	878.637	0.228353	0.177742	1.28474	0.198882	0.451044
AFUB_000790	144.039	-0.400172	0.602878	-0.663768	0.506839	0.752803
AFUB_012040	1298.48	-0.347386	0.292371	-1.18817	0.234767	0.49328
AFUB_001890	1154.43	-0.12382	0.345495	-0.358383	0.720057	0.886514
AFUB_010960	120.352	-0.0987677	0.306585	-0.322154	0.747336	0.901717
AFUB_016360	1917.83	0.305506	0.21463	1.42341	0.154618	0.387148
AFUB_004240	1541.02	-0.169706	0.163322	-1.03909	0.298764	0.565735
AFUB_009560	13.1357	0.599533	0.373299	1.60604	0.108265	0.312585
AFUB_000150	25.0282	1.60832	0.851374	1.88908	0.0588806	0.212051
AFUB_000360	55.0506	-1.46148	0.649976	-2.24851	0.0245439	0.117544
AFUB_008810	620.142	-0.336197	0.208116	-1.61543	0.106217	0.308914
AFUB_004010	128.999	-0.622745	0.271308	-2.29534	0.0217134	0.108316
AFUB_002270	80.1387	-0.410215	0.235086	-1.74496	0.0809918	0.262504
AFUB_007050	2013.61	-0.709407	0.394744	-1.79713	0.072315	0.244499
AFUB_014020	839.468	0.204038	0.220097	0.927037	0.353908	0.618685
AFUB_015310	3118	-0.305716	0.342809	-0.891798	0.372501	0.637143
AFUB_003160	2196.31	0.953699	0.506891	1.88147	0.0599084	0.214974
AFUB_008730	244.325	-0.370087	0.295211	-1.25364	0.209974	0.464859
AFUB_017070	61.4984	0.816124	0.757371	1.07758	0.281223	0.546353
AFUB_012820	4402.95	0.261275	0.293784	0.889343	0.373819	0.638549
AFUB_015200	207.556	-2.08748	0.41352	-5.04808	4.46267e-07	1.71941e-05
AFUB_008510	461.307	0.244913	0.279796	0.875326	0.381396	0.645635
AFUB_011890	35.2744	1.43385	0.358229	4.00261	6.26479e-05	0.00116623
AFUB_010650	25257	0.452436	0.453262	0.998179	0.318193	0.582777
AFUB_015240	1199.84	-0.200384	0.194213	-1.03178	0.302177	0.568162
AFUB_012360	308.896	-0.334172	0.183396	-1.82214	0.0684345	0.235619
AFUB_016310	30.0751	-1.75983	0.497416	-3.53795	0.000403241	0.00542766
AFUB_013330	646.844	-0.695573	0.456313	-1.52433	0.127426	0.345956
AFUB_010920	1811.19	0.459035	0.231021	1.98698	0.0469242	0.183048
AFUB_011920	333.545	0.326159	0.274419	1.18855	0.234618	0.49328
AFUB_012460	828.461	1.28327	0.275343	4.66063	3.15243e-06	9.27729e-05
AFUB_008020	2309.6	-0.395741	0.214677	-1.84342	0.0652672	0.228317
AFUB_003500	3219.27	1.62344	0.654599	2.48005	0.0131363	0.0760725
AFUB_009250	13293.8	-0.588546	0.156546	-3.75959	0.000170194	0.00265765
AFUB_003000	950.314	-0.543926	0.172094	-3.16064	0.00157425	0.0158165
AFUB_001320	1047.76	0.130959	0.235655	0.555723	0.5784	0.79952
AFUB_003470	743.106	-0.324725	0.270809	-1.19909	0.230492	0.487084
AFUB_002670	422.935	0.309046	0.496483	0.62247	0.533633	0.769282
AFUB_003310	600.332	-0.823796	1.07931	-0.763261	0.445308	0.701088
AFUB_016530	80.6281	-0.6402	0.422731	-1.51444	0.129915	0.349588
AFUB_012250	1146.16	-0.307882	0.250398	-1.22957	0.218859	0.474486
AFUB_003970	1075.53	-0.123838	0.289185	-0.428232	0.668482	0.855503
AFUB_002910	101.333	0.0277719	0.602037	0.0461299	0.963207	0.989877
AFUB_009530	43.7516	0.344369	0.397012	0.867401	0.385722	0.649971
AFUB_006280	3.92429	0.111907	1.23302	0.0907583	0.927685	0.976438
AFUB_014450	3781.61	0.0650475	0.367137	0.177175	0.859371	0.948231
AFUB_006680	2614.64	0.478817	0.224212	2.13555	0.0327161	0.143671
AFUB_010360	815.993	-0.167314	0.294584	-0.567968	0.570057	0.793848
AFUB_011220	1730.32	0.567624	0.466675	1.21632	0.223865	0.480013
AFUB_011190	118.483	0.630802	0.315555	1.99902	0.0456059	0.179093
AFUB_002930	15575.9	-0.239635	1.00739	-0.237878	0.811975	0.92717
AFUB_007160	17497.2	-0.567861	0.733769	-0.773896	0.438992	0.695993
AFUB_003360	5572.07	0.476063	0.500464	0.951243	0.341481	0.607207
AFUB_009160	1.7111	0.793398	0.957661	0.828474	0.407402	0.671377
AFUB_016800	1758.6	-0.0588456	0.385459	-0.152664	0.878663	0.957186
AFUB_001790	2962.27	0.887964	0.254622	3.48738	0.000487772	0.00635506
AFUB_003740	149.479	-1.67178	1.23582	-1.35277	0.176129	0.419229
AFUB_011170	18211.1	-0.510999	0.14294	-3.57492	0.000350336	0.00483999
AFUB_001590	580.321	0.600861	0.61848	0.971512	0.331293	0.596206
AFUB_005140	1615.49	0.0443878	0.185649	0.239096	0.811031	0.926795
AFUB_004930	663.995	0.633906	0.45769	1.38501	0.166049	0.403837
AFUB_010190	887.22	-0.277475	0.574998	-0.482567	0.629403	0.831197
AFUB_011850	2003.05	-0.282568	0.427518	-0.66095	0.508645	0.754247
AFUB_010200	2337.51	-0.0246814	0.378547	-0.0652003	0.948015	0.984332
AFUB_012470	783.629	0.784375	0.468925	1.67271	0.0943846	0.287284
AFUB_009130	1671.08	0.179105	0.251903	0.711008	0.477079	0.728397
AFUB_002050	73.8857	-0.593981	0.695793	-0.853675	0.393285	0.657149
AFUB_002920	2527.13	0.773142	0.359525	2.15045	0.0315194	0.140091
AFUB_000990	838.684	0.560211	1.09415	0.512006	0.608647	0.819128
AFUB_008580	229.103	-0.117607	0.167908	-0.700422	0.483664	0.734533
AFUB_010020	2017.39	-0.1012	0.362153	-0.279441	0.779907	0.915907
AFUB_000020	81.5089	-0.6456	0.535384	-1.20586	0.22787	0.484219
AFUB_012970	13135.9	-0.222759	0.228726	-0.973913	0.3301	0.595121
AFUB_004720	1027.91	0.699809	0.408211	1.71433	0.0864677	0.272873
AFUB_015400	2838.72	-0.247491	0.404729	-0.611499	0.540869	0.775331
AFUB_012060	7667.7	-0.39171	0.300738	-1.3025	0.192747	0.442996
AFUB_007820	1744.63	0.706635	0.455977	1.54971	0.12121	0.335334
AFUB_003200	793.801	0.447757	0.226226	1.97924	0.0477888	0.185396
AFUB_002010	3804.77	1.08659	0.71404	1.52174	0.128073	0.347124
AFUB_012200	4964.36	-0.0993071	0.169998	-0.584167	0.559108	0.787955
AFUB_013240	12324.1	0.504541	0.6158	0.819326	0.4126	0.675356
AFUB_004510	1001.45	0.194574	0.77674	0.250501	0.8022	0.923333
AFUB_016330	1226.27	-0.581544	0.355404	-1.63629	0.101779	0.300861
AFUB_008800	1140.41	-0.260632	0.300986	-0.865929	0.386529	0.650669
AFUB_004260	10.6578	0.0901662	0.845275	0.106671	0.91505	0.972125
AFUB_002950	8385.31	0.477046	0.557986	0.854943	0.392583	0.65671
AFUB_005650	837.152	-0.379894	0.494471	-0.768285	0.442318	0.698482
AFUB_014610	1122.72	-0.490919	0.457587	-1.07284	0.283341	0.548638
AFUB_005150	712.473	0.712632	0.245096	2.90756	0.00364261	0.0300975
AFUB_006510	19.9468	-0.520759	0.975652	-0.533755	0.593511	0.810496
AFUB_015150	4416.18	-0.659786	0.314844	-2.0956	0.0361178	0.15378
AFUB_011320	3166.69	-0.0877761	0.207093	-0.423848	0.671677	0.857217
AFUB_011480	562.498	0.128849	0.437422	0.294564	0.768327	0.911454
AFUB_009750	2532.34	0.870783	0.4471	1.94762	0.0514602	0.194112
AFUB_016720	7272.18	0.378039	0.351562	1.07531	0.282235	0.547464
AFUB_006980	3455.59	0.208386	0.491786	0.423732	0.671761	0.857217
AFUB_000910	0.270948	-1.86103	5.20653	-0.357442	0.720761	0.886645
AFUB_016600	4.18262	-3.13815	1.09676	-2.86128	0.00421934	0.0333093
AFUB_004970	3488.39	1.01223	0.561584	1.80246	0.0714732	0.242524
AFUB_003220	622.414	0.487288	0.649605	0.75013	0.453177	0.707852
AFUB_008150	998.832	-0.397241	0.351814	-1.12912	0.258846	0.520813
AFUB_002180	3.39696	2.26411	0.783922	2.88819	0.00387466	0.0314879
AFUB_006560	1940.83	-0.192988	0.227216	-0.849357	0.395683	0.659914
AFUB_001530	782.673	-0.461977	0.227042	-2.03477	0.0418745	0.169192
AFUB_016490	973.289	0.0278128	0.15021	0.18516	0.853104	0.945601
AFUB_015640	443.344	0.683073	0.538559	1.26834	0.204678	0.457616
AFUB_001920	327.285	0.341658	0.296894	1.15077	0.249826	0.510094
AFUB_015220	20.3739	0.877386	1.15	0.762941	0.445498	0.701166
AFUB_006310	822.293	0.773399	1.05745	0.731382	0.464546	0.718376
AFUB_012130	2274.01	0.285182	0.261295	1.09142	0.275089	0.538962
AFUB_005830	6657.18	-0.155454	0.179592	-0.865597	0.386711	0.650865
AFUB_010800	59.154	0.249215	0.790663	0.315197	0.752612	0.904527
AFUB_016300	3.97176	-1.86417	0.898693	-2.07431	0.0380508	0.158963
AFUB_001000	31.8807	2.24224	0.85771	2.61421	0.0089434	0.0579209
AFUB_005500	31.0943	-0.559718	0.447603	-1.25048	0.211125	0.466364
AFUB_010940	939.761	0.297004	0.319719	0.928953	0.352913	0.617815
AFUB_003380	2919.97	0.233778	0.395128	0.591652	0.554084	0.784968
AFUB_016070	252.3	0.266223	0.345875	0.76971	0.441472	0.69781
AFUB_004350	5026.12	-0.508453	0.266936	-1.90477	0.0568095	0.206999
AFUB_006770	262037	-0.451179	0.321384	-1.40386	0.160359	0.395706
AFUB_002750	394.084	-1.70292	0.362752	-4.69445	2.67328e-06	8.13183e-05
AFUB_006420	1016.45	1.58356	0.535311	2.95821	0.00309436	0.0265341
AFUB_008430	7562.91	0.360883	0.184521	1.95578	0.0504905	0.192084
AFUB_005210	200.501	-4.22778	0.286802	-14.7411	3.50983e-49	1.74561e-45
AFUB_010500	2607.42	0.394069	0.21938	1.79629	0.072449	0.244869
AFUB_003480	2805.36	0.348461	0.273521	1.27398	0.20267	0.455425
AFUB_003950	1337.53	-0.436969	0.428592	-1.01955	0.307944	0.573833
AFUB_009170	275.719	0.565233	0.234625	2.4091	0.0159921	0.0873578
AFUB_009230	2081.39	0.465232	0.166202	2.79919	0.00512302	0.0387107
AFUB_003400	2134.77	-0.117835	0.199256	-0.591374	0.55427	0.784968
AFUB_001100	2093.99	0.354592	0.270794	1.30945	0.190381	0.439889
AFUB_001540	2439.83	-0.854365	0.386303	-2.21165	0.0269912	0.125693
AFUB_000850	861.873	0.0586913	0.363546	0.161441	0.871746	0.953851
AFUB_005990	6542	-0.548606	0.202634	-2.70737	0.00678188	0.0477757
AFUB_009330	1499.12	-0.064758	0.560705	-0.115494	0.908054	0.969767
AFUB_005360	5189.05	0.640004	0.446258	1.43415	0.151528	0.381968
AFUB_013400	904.84	0.236322	0.339731	0.695615	0.48667	0.736886
AFUB_011690	35.6087	-0.844207	0.44767	-1.88578	0.0593247	0.213419
AFUB_012950	1110.74	0.0752705	0.383381	0.196333	0.844349	0.942514
AFUB_012930	56.2656	0.247192	0.415025	0.595607	0.551438	0.784103
AFUB_011390	3087.19	-0.131104	0.194688	-0.673407	0.500688	0.748772
AFUB_009680	874.609	0.399476	0.211218	1.8913	0.0585849	0.211215
AFUB_001070	4319.05	0.560189	0.375627	1.49134	0.135872	0.359541
AFUB_002550	1065.08	-0.442217	0.228647	-1.93406	0.0531056	0.19792
AFUB_008320	3791.8	0.610083	0.275018	2.21834	0.0265316	0.124251
AFUB_005050	1057.76	-0.278226	0.276149	-1.00752	0.313685	0.578354
AFUB_009920	1218.73	-0.551016	0.18811	-2.92923	0.00339803	0.0285957
AFUB_000380	5731.67	-0.207354	0.839426	-0.247018	0.804894	0.924223
AFUB_005950	11.8503	-1.39457	0.610206	-2.2854	0.0222892	0.110249
AFUB_010170	1340.7	-0.387272	0.238678	-1.62257	0.104681	0.306253
AFUB_007950	997.781	-0.43212	0.143796	-3.0051	0.00265492	0.0235494
AFUB_007540	23.945	-2.14568	0.745387	-2.87861	0.00399432	0.0321428
AFUB_013680	81.6169	-0.0823151	0.296042	-0.278052	0.780973	0.916509
AFUB_006010	1829.81	0.347896	0.257013	1.35361	0.17586	0.418888
AFUB_007420	1176.6	0.377441	0.124547	3.03052	0.00244135	0.0221773
AFUB_012900	419.578	-0.11823	0.534092	-0.221366	0.824807	0.934331
AFUB_009630	772.557	-0.179657	0.563822	-0.318642	0.749998	0.902848
AFUB_006740	290.512	-0.0149977	0.511273	-0.0293341	0.976598	0.995161
AFUB_011680	974.802	1.48888	0.876087	1.69946	0.0892319	0.277632
AFUB_003940	647.82	-0.246423	0.371418	-0.663465	0.507033	0.752979
AFUB_012400	1002.93	-0.248751	0.268853	-0.925229	0.354847	0.619892
AFUB_011780	156.314	-0.0133506	0.192842	-0.0692306	0.944806	0.982745
AFUB_015700	5.60776	-1.16016	0.569589	-2.03684	0.041666	0.168819
AFUB_004540	1244.13	0.768451	0.130631	5.88261	4.03858e-09	2.67811e-07
AFUB_011020	104.664	-0.650433	0.286863	-2.2674	0.0233656	0.113874
AFUB_007030	153.563	-0.889246	0.274267	-3.24226	0.00118586	0.0127937
AFUB_010140	762.816	-0.106248	0.59028	-0.179996	0.857156	0.947664
AFUB_001410	1811.46	-0.088115	0.208938	-0.421727	0.673224	0.857984
AFUB_009950	1746.04	0.546939	0.192465	2.84176	0.00448654	0.034866
AFUB_016930	566.24	-1.34404	0.484481	-2.77418	0.00553411	0.0409887
AFUB_017080	11.2561	0.212607	0.430094	0.494327	0.621076	0.826577
AFUB_004390	678.718	0.392126	0.156467	2.50612	0.0122064	0.0720575
AFUB_003570	20.3835	0.082826	0.682083	0.121431	0.90335	0.968382
AFUB_011540	7736.19	0.789363	0.263038	3.00095	0.00269142	0.0237514
AFUB_016380	517.657	-0.136533	0.342299	-0.39887	0.689989	0.869822
AFUB_001280	931.871	0.541597	0.683627	0.79224	0.428221	0.686796
AFUB_004190	149.561	-0.271144	0.313696	-0.864354	0.387394	0.651337
AFUB_014460	1659.03	-0.397105	0.206728	-1.92091	0.0547434	0.202
AFUB_013750	109.373	-0.012569	0.408121	-0.0307973	0.975431	0.994426
AFUB_011950	178.004	-0.0159289	0.852549	-0.0186838	0.985093	0.998964
AFUB_007870	8.21105	-0.861201	0.658829	-1.30717	0.191155	0.440893
AFUB_006120	806.989	0.198065	0.158318	1.25106	0.210914	0.466205
AFUB_005110	517.238	0.597579	0.271576	2.20041	0.0277777	0.128215
AFUB_015070	191.616	0.524813	0.382605	1.37169	0.170162	0.410426
AFUB_013030	1457.16	-0.34045	0.206198	-1.65108	0.0987222	0.294758
AFUB_014420	539.592	0.562205	0.342607	1.64096	0.100805	0.299048
AFUB_008680	39.7241	0.144821	0.606103	0.238937	0.811154	0.926795
AFUB_015690	159.061	-0.61799	0.243437	-2.5386	0.0111296	0.0671692
AFUB_015100	1106.21	-0.735627	0.351717	-2.09153	0.0364805	0.154631
AFUB_013430	936.129	1.86596	1.54064	1.21116	0.225834	0.481058
AFUB_003110	549.779	-0.168619	0.179192	-0.940996	0.346707	0.612447
AFUB_004050	1057.29	-0.558664	0.398063	-1.40346	0.160481	0.395851
AFUB_011720	49893	0.160069	0.549113	0.291504	0.770666	0.912605
AFUB_014830	3151.05	-0.455772	0.31024	-1.4691	0.141807	0.367525
AFUB_014580	105614	0.248383	0.150354	1.65199	0.0985359	0.294335
AFUB_016190	2464.11	0.0742684	0.251498	0.295304	0.767762	0.911046
AFUB_016780	53.9969	0.777348	0.593951	1.30877	0.190611	0.440132
AFUB_008350	3544.68	0.0819481	0.262032	0.31274	0.754478	0.905362
AFUB_011280	125.42	0.402086	0.44137	0.910994	0.362299	0.627487
AFUB_007510	2041.08	0.595933	0.196798	3.02815	0.00246059	0.0222426
AFUB_003080	2.34869	-1.50362	1.1156	-1.34781	0.17772	0.420701
AFUB_006930	177.76	-0.153454	0.350085	-0.438335	0.661143	0.851599
AFUB_003820	715.185	-0.411459	0.689716	-0.596563	0.550799	0.783846
AFUB_000130	37.9924	0.512695	0.43526	1.17791	0.238834	0.497525
AFUB_006090	896.114	-0.54433	0.282385	-1.92762	0.0539028	0.200064
AFUB_014390	2646	-0.125719	0.401938	-0.312782	0.754446	0.905362
AFUB_015030	1045.79	0.743179	0.388478	1.91305	0.0557413	0.20407
AFUB_015950	369.414	0.591633	0.287484	2.05797	0.0395929	0.162772
AFUB_004040	1515.34	-0.88371	0.675572	-1.30809	0.190842	0.440442
AFUB_008240	1096.36	0.323875	0.187693	1.72556	0.0844271	0.268649
AFUB_007330	4351.64	-0.618629	0.357315	-1.73133	0.0833937	0.266898
AFUB_010510	2072.67	0.476709	0.208786	2.28324	0.022416	0.110546
AFUB_015550	1519.44	-0.315617	0.238116	-1.32548	0.185013	0.433119
AFUB_000700	271.675	-0.245568	0.447868	-0.548304	0.583483	0.803255
AFUB_015540	173.704	-0.109741	0.48179	-0.227778	0.819819	0.931119
AFUB_006400	8122.04	-0.0699831	0.405296	-0.172672	0.86291	0.950328
AFUB_006340	152.468	1.69351	0.856932	1.97624	0.0481272	0.185983
AFUB_009190	1592.92	1.1616	0.763692	1.52104	0.12825	0.347415
AFUB_012870	530.552	0.585667	0.369323	1.58579	0.112788	0.320451
AFUB_010030	12195.1	-0.336323	0.574987	-0.584924	0.558599	0.787805
AFUB_015420	1087.67	0.664094	0.307048	2.16283	0.030554	0.137148
AFUB_013860	2026.29	0.059977	0.160529	0.37362	0.708687	0.880393
AFUB_004750	1242.54	-0.0112544	0.175865	-0.0639946	0.948975	0.984815
AFUB_006440	4162.63	0.16092	0.159129	1.01126	0.311894	0.577476
AFUB_010040	975.657	0.79109	0.340073	2.32624	0.0200059	0.102197
AFUB_011700	44.201	0.153614	0.475466	0.323081	0.746634	0.901307
AFUB_000750	139.244	-0.240778	0.873499	-0.275647	0.782819	0.917054
AFUB_014850	1205.07	-1.5844	0.331596	-4.77812	1.76943e-06	5.58747e-05
AFUB_003810	3702.88	-0.411532	0.204605	-2.01135	0.0442882	0.176003
AFUB_009090	857.747	0.288458	0.278203	1.03686	0.299801	0.567051
AFUB_014590	3487.64	-0.612211	0.255855	-2.39281	0.0167201	0.0902903
AFUB_015970	361.757	-0.548042	0.333184	-1.64486	0.099998	0.297274
AFUB_000640	201.865	-0.245081	0.346228	-0.707858	0.479033	0.730484
AFUB_015600	3.82307	0.366357	1.03889	0.352642	0.724357	0.8891
AFUB_005550	1390.1	0.734092	0.240564	3.05154	0.00227668	0.0211055
AFUB_012320	212.757	-3.5011	0.286207	-12.2328	2.07748e-34	5.16618e-31
AFUB_013900	333.571	-0.057719	0.520766	-0.110835	0.911747	0.970436
AFUB_014490	129.552	-0.511744	0.229518	-2.22964	0.0257711	0.121693
AFUB_016540	108.811	-0.410468	0.317738	-1.29184	0.196411	0.447527
AFUB_007400	69.4295	0.337296	0.778186	0.433439	0.664696	0.853617
AFUB_004489	114.223	-0.590199	0.235174	-2.50962	0.0120859	0.0715589
AFUB_004810	1932.12	-1.13513	0.338223	-3.35616	0.000790319	0.00944465
AFUB_013410	2045.76	-0.0272844	0.233435	-0.116882	0.906953	0.969506
AFUB_006530	240.584	-0.67007	0.498031	-1.34544	0.178483	0.421904
AFUB_010730	0.691377	-0.894442	2.29014	-0.390563	0.69612	0.873342
AFUB_016660	338.643	1.01592	0.593392	1.71205	0.086887	0.273675
AFUB_000830	2.63618	-0.472311	1.13072	-0.417709	0.67616	0.860072
AFUB_014200	380.216	-0.101644	0.454658	-0.223562	0.823098	0.933245
AFUB_000040	233.174	0.250476	0.265493	0.943437	0.345457	0.611435
AFUB_005800	1050.48	-0.220266	0.337674	-0.652302	0.514206	0.756629
AFUB_004220	528.398	0.66718	0.344749	1.93527	0.0529577	0.197672
AFUB_000510	2441.34	-0.0423822	0.21913	-0.193411	0.846637	0.943541
AFUB_004580	228.188	0.0870908	0.244857	0.35568	0.72208	0.8875
AFUB_003430	531.567	-0.10109	0.561565	-0.180015	0.857141	0.947664
AFUB_014470	61687.9	-1.02556	0.442289	-2.31876	0.0204082	0.103677
AFUB_006910	2864.97	0.391198	0.183798	2.12842	0.0333026	0.145673
AFUB_001220	1673	0.298636	0.250234	1.19343	0.232702	0.490305
AFUB_011010	29.7895	-0.809059	0.347915	-2.32545	0.020048	0.102233
AFUB_001050	3413.98	-0.645703	0.353412	-1.82705	0.0676915	0.233957
AFUB_009840	36.0155	-0.273163	0.562796	-0.485367	0.627416	0.829807
AFUB_016610	31.4643	-1.68187	0.420224	-4.00231	6.27258e-05	0.00116623
AFUB_005310	7961.85	-0.00386818	0.240301	-0.0160972	0.987157	0.999068
AFUB_001700	1054.42	-0.0792031	0.173984	-0.455233	0.648942	0.843463
AFUB_015900	164.801	-0.210461	1.22236	-0.172175	0.8633	0.950547
AFUB_006540	574.829	-0.250255	0.430406	-0.58144	0.560944	0.788672
AFUB_001900	3387.32	0.320536	0.213525	1.50117	0.133312	0.355283
AFUB_016870	161.193	-0.718585	0.368865	-1.9481	0.0514032	0.193971
AFUB_009940	42564.5	-0.0127032	0.145561	-0.0872708	0.930456	0.977648
AFUB_001610	505.761	0.0782762	0.382822	0.204472	0.837985	0.940263
AFUB_009820	1888.06	-0.18791	0.297745	-0.63111	0.527969	0.765093
AFUB_002520	1355.53	0.559755	0.585528	0.955984	0.33908	0.605953
AFUB_016010	351.641	-0.414458	0.529007	-0.783465	0.433354	0.691335
AFUB_001970	492.469	0.609079	0.28033	2.17272	0.0298014	0.13456
AFUB_006190	3500.99	1.325	0.24352	5.44102	5.29775e-08	2.74462e-06
AFUB_011270	4.334	0.909169	1.112	0.817595	0.413589	0.676528
AFUB_012450	237.459	1.09837	0.657764	1.66986	0.0949476	0.288126
AFUB_013470	1996.89	-0.244914	0.213103	-1.14927	0.250443	0.511007
AFUB_007130	156.369	0.676348	0.493883	1.36945	0.170858	0.411409
AFUB_015190	3.48294	-1.3442	0.68182	-1.9715	0.0486672	0.187778
AFUB_008540	123.444	-0.324253	0.407559	-0.795598	0.426266	0.684221
AFUB_005590	2110.14	0.385605	0.444392	0.867715	0.385551	0.649841
AFUB_009210	584.294	0.0465743	0.285519	0.163121	0.870423	0.95343
AFUB_001720	1455.47	0.197182	0.272621	0.723281	0.469507	0.721487
AFUB_012840	214.351	0.66078	0.30776	2.14706	0.0317882	0.140595
AFUB_000820	849.669	-0.121657	1.00428	-0.121138	0.903582	0.968434
AFUB_014040	193.498	0.609752	0.464126	1.31377	0.188925	0.438153
AFUB_011790	13.4758	-0.0711914	0.550765	-0.129259	0.897153	0.964869
AFUB_012390	1106.02	0.131882	0.228172	0.577994	0.563268	0.78991
AFUB_003490	756.15	-0.246772	0.40135	-0.614856	0.53865	0.773518
AFUB_010100	1958.52	0.28509	0.203943	1.39789	0.162147	0.398142
AFUB_015010	1154.67	0.216453	0.261848	0.826638	0.408442	0.672089
AFUB_011610	1111.84	0.043337	0.283241	0.153004	0.878395	0.957103
AFUB_005010	2732.73	-0.0607251	0.255682	-0.237503	0.812267	0.9272
AFUB_013640	2208.09	-0.286488	0.189363	-1.51291	0.130303	0.350493
AFUB_006200	827.699	1.28901	0.215009	5.99515	2.03298e-09	1.38507e-07
AFUB_003260	755.673	0.185796	0.506134	0.367088	0.713553	0.88346
AFUB_000540	2651.13	-0.0366523	0.249028	-0.147182	0.882989	0.958864
AFUB_013070	1629.03	-0.342598	0.27385	-1.25104	0.210919	0.466205
AFUB_005700	61.2199	0.498377	0.354658	1.40523	0.159952	0.395192
AFUB_007650	1317.02	1.35574	0.322685	4.20143	2.65237e-05	0.000567734
AFUB_003850	1901.9	0.185745	0.224534	0.827247	0.408097	0.671854
AFUB_005780	273.006	-0.579149	0.257807	-2.24644	0.0246758	0.117892
AFUB_003350	663.853	0.138687	0.372857	0.371958	0.709924	0.881314
AFUB_007710	942.738	0.0592106	0.173658	0.34096	0.733134	0.89341
AFUB_011960	638.36	-0.293252	0.457317	-0.641246	0.521363	0.761516
AFUB_013490	100.082	-0.460652	0.704127	-0.654217	0.512972	0.756116
AFUB_003450	2282.72	-0.432983	0.271419	-1.59526	0.110654	0.316469
AFUB_016390	1349.75	0.400593	0.288609	1.38801	0.165134	0.402693
AFUB_011000	68.9414	-0.819073	0.585921	-1.39792	0.162136	0.398142
AFUB_016090	10670.4	1.09208	0.37747	2.89316	0.00381393	0.031224
AFUB_006670	1954.42	-0.16363	0.264549	-0.618521	0.536232	0.771487
AFUB_001400	6181.01	-0.210739	0.33701	-0.625318	0.531762	0.767774
AFUB_014880	3124.73	0.672844	0.344165	1.95501	0.0505824	0.192186
AFUB_006080	419.343	0.84247	0.170528	4.94035	7.79825e-07	2.76047e-05
AFUB_016350	1011.88	1.58618	0.4913	3.22853	0.00124428	0.0132942
AFUB_015510	163.28	0.855804	0.224877	3.80566	0.000141426	0.00226168
AFUB_001690	821.177	0.768025	0.435776	1.76243	0.0779965	0.256219
AFUB_012990	12701	0.311348	0.331756	0.938487	0.347994	0.614176
AFUB_003960	679.814	-0.72037	0.319436	-2.25513	0.024125	0.116265
AFUB_005450	1013.42	0.158691	0.242716	0.653813	0.513232	0.756116
AFUB_000240	210.242	-0.529286	0.22396	-2.3633	0.0181128	0.0952383
AFUB_002790	701.723	-0.236729	0.290783	-0.814108	0.415583	0.677451
AFUB_010530	46.3958	0.538525	0.429053	1.25515	0.209425	0.464056
AFUB_001520	38030.5	-0.105112	0.239433	-0.439003	0.660659	0.851298
AFUB_005290	244.706	-1.92794	1.07018	-1.80151	0.0716226	0.242902
AFUB_007280	1457.14	0.502083	0.231814	2.16589	0.0303198	0.136282
AFUB_005610	471.967	-0.00343183	0.427316	-0.00803112	0.993592	1
AFUB_007790	9722.89	0.132782	0.487491	0.272378	0.785332	0.917079
AFUB_001420	41.2291	-0.883609	0.935592	-0.944438	0.344946	0.611035
AFUB_002640	0.516207	-0.151362	2.2442	-0.0674457	0.946227	0.983319
AFUB_008170	11860.7	0.13379	0.342759	0.390332	0.696291	0.873342
AFUB_002540	845.396	0.0533154	0.362521	0.147068	0.883078	0.958864
AFUB_000610	80.1502	-1.10444	0.677667	-1.62976	0.103152	0.30345
AFUB_004610	3719.93	0.0432021	0.149432	0.289109	0.772498	0.913678
AFUB_012110	1342.34	-0.0245619	0.505358	-0.048603	0.961236	0.989476
AFUB_016790	55.1241	-0.574377	0.776019	-0.740158	0.459204	0.714038
AFUB_000770	2697.45	-0.637285	1.01491	-0.62792	0.530056	0.766904
AFUB_013060	6668.4	-0.831665	0.429759	-1.93519	0.0529671	0.197672
AFUB_001830	2069.28	-0.170259	0.209098	-0.814256	0.415498	0.677451
AFUB_009880	490.083	-0.234677	0.218964	-1.07176	0.283826	0.549051
AFUB_001570	2589.64	-0.443349	0.416835	-1.06361	0.287506	0.552943
AFUB_004520	229.661	-0.48068	0.281427	-1.70801	0.0876343	0.274897
AFUB_001290	876.264	0.505513	0.297033	1.70188	0.0887786	0.27711
AFUB_006700	6710.18	0.241308	0.313101	0.770703	0.440883	0.697278
AFUB_013150	392.5	0.361161	0.572568	0.630774	0.528189	0.765093
AFUB_009450	165.962	-0.117489	0.397566	-0.29552	0.767597	0.911046
AFUB_016100	750.023	0.53541	0.201394	2.65853	0.0078483	0.0531448
AFUB_001510	2558.27	0.252959	0.237747	1.06398	0.287336	0.552723
AFUB_008160	496.075	-0.411236	0.210086	-1.95746	0.050293	0.191715
AFUB_008070	1591.75	0.129245	0.266804	0.484417	0.62809	0.830187
AFUB_001740	501.892	0.417961	0.237533	1.75959	0.0784769	0.257372
AFUB_004120	2254.15	0.635309	0.320786	1.98047	0.0476504	0.185003
AFUB_007000	9126.67	-0.256904	0.168454	-1.52507	0.127241	0.345669
AFUB_004100	535.224	0.0779545	0.490288	0.158997	0.873671	0.954338
AFUB_002030	103.397	0.439803	0.380243	1.15664	0.247421	0.507443
AFUB_013180	2440.06	0.392498	0.323457	1.21345	0.224958	0.480392
AFUB_005370	551.072	0.713642	0.216214	3.30063	0.000964679	0.0109415
AFUB_007800	71065	-0.385974	0.664063	-0.58123	0.561085	0.788672
AFUB_002710	1.88313	-3.09917	1.12064	-2.76553	0.00568308	0.0418119
AFUB_016020	6.64135	-0.655681	0.568565	-1.15322	0.24882	0.509262
AFUB_001450	27.1895	-0.62341	0.493446	-1.26338	0.206453	0.459827
AFUB_007610	2991.9	0.66931	0.235802	2.83844	0.0045334	0.0351471
AFUB_010840	572.351	0.222569	0.837155	0.265864	0.790344	0.91814
AFUB_015580	278.605	-0.258146	0.309062	-0.835257	0.403573	0.666834
AFUB_009050	3272.55	-0.0557696	0.257043	-0.216966	0.828235	0.935949
AFUB_009040	2091.12	-0.423121	0.520689	-0.812618	0.416437	0.678065
AFUB_008520	65971.6	0.216366	0.213974	1.01118	0.311931	0.577476
AFUB_008420	329.042	0.666411	0.210257	3.1695	0.001527	0.015499
AFUB_010130	2575.89	0.0143021	0.127613	0.112073	0.910765	0.970335
AFUB_015730	84.8878	-0.348439	0.347837	-1.00173	0.316475	0.580704
AFUB_005410	1753.14	-1.73017	0.588551	-2.93971	0.00328519	0.0277636
AFUB_010690	1.47302	4.21714	1.62939	2.58817	0.00964862	0.0608591
AFUB_002980	4518.37	-0.725318	0.528435	-1.37258	0.169884	0.410055
AFUB_016240	18449.3	-0.500964	0.404207	-1.23938	0.215206	0.470727
AFUB_004620	1190.62	0.141041	0.27921	0.505144	0.613458	0.822581
AFUB_000290	1.80495	-0.385599	1.05853	-0.364277	0.715651	0.884516
AFUB_010700	33.4788	-1.30338	0.660053	-1.97466	0.0483064	0.186603
AFUB_014430	165.4	0.488272	0.337831	1.44531	0.14837	0.377567
AFUB_006570	5645.43	-0.887178	0.401115	-2.21178	0.0269819	0.125693
AFUB_008370	1482.34	0.0278652	0.336557	0.082795	0.934015	0.978787
AFUB_014530	365.63	-0.494801	0.227653	-2.17349	0.0297435	0.134359
AFUB_009340	315.358	-0.413066	0.199826	-2.06712	0.0387225	0.160824
AFUB_003130	0.381208	1.19656	3.50996	0.340904	0.733176	0.89341
AFUB_012090	2927.22	-0.759283	0.49789	-1.525	0.127259	0.345669
AFUB_014050	550.963	1.71609	0.465113	3.68961	0.000224596	0.0034004
AFUB_012520	383.28	0.430611	0.241496	1.7831	0.0745701	0.249076
AFUB_013660	7154.4	-0.157523	0.152465	-1.03318	0.30152	0.567497
AFUB_014980	117.696	-2.04875	0.692183	-2.95984	0.00307794	0.0264389
AFUB_008440	2977.74	-0.0823935	0.172466	-0.477737	0.632838	0.832871
AFUB_011800	2574.43	0.613813	0.360209	1.70405	0.0883723	0.276428
AFUB_008500	518.815	-0.220055	0.39141	-0.56221	0.573973	0.797166
AFUB_001730	413.042	0.396413	0.246905	1.60553	0.108377	0.312585
AFUB_005060	1477.1	-1.45374	0.409972	-3.54596	0.000391181	0.00528679
AFUB_016030	1837.41	0.449825	0.228394	1.96951	0.0488941	0.188508
AFUB_001130	146.567	-0.648323	0.55378	-1.17072	0.24171	0.50092
AFUB_006320	2725	0.116446	0.318133	0.366029	0.714344	0.883863
AFUB_007110	1783.22	-0.795598	0.228242	-3.48576	0.00049074	0.00637944
AFUB_010770	5.33885	-2.12647	1.57219	-1.35256	0.176197	0.41929
AFUB_011940	254.885	-0.160198	0.448826	-0.356927	0.721147	0.886724
AFUB_015430	2705.39	0.0939205	0.437604	0.214625	0.83006	0.936618
AFUB_008400	3129.3	-0.0935775	0.159744	-0.585796	0.558013	0.787694
AFUB_011590	773.721	0.0633958	0.358855	0.176661	0.859774	0.948231
AFUB_005440	23.8138	-1.62252	1.19533	-1.35739	0.174657	0.417123
AFUB_006000	60638.8	0.271136	0.260402	1.04122	0.297774	0.564828
AFUB_007250	2.85414	-2.44732	1.61606	-1.51437	0.129931	0.349588
AFUB_007550	510.255	0.514394	0.166385	3.09159	0.00199089	0.0189869
AFUB_014010	47.4522	0.358101	0.399398	0.896603	0.369931	0.635198
AFUB_009810	198.547	0.671422	1.13519	0.591462	0.554211	0.784968
AFUB_003800	34257.8	-0.261624	0.231207	-1.13156	0.257821	0.51956
AFUB_015390	3008.54	-0.161129	0.285361	-0.56465	0.572312	0.795869
AFUB_011100	1577.85	0.547917	0.218933	2.50267	0.012326	0.0725482
AFUB_014890	162.339	-0.0587615	0.256753	-0.228864	0.818975	0.930948
AFUB_001580	1388.79	0.137138	0.344679	0.397873	0.690724	0.869822
AFUB_008710	4190.01	0.723293	0.336439	2.14985	0.0315672	0.140178
AFUB_014780	2892.66	-0.949104	0.205693	-4.61418	3.94648e-06	0.000110269
AFUB_016550	4.445	-0.809398	0.807639	-1.00218	0.316258	0.580701
AFUB_009570	2.68811	-0.0848991	0.988073	-0.0859238	0.931527	0.977735
AFUB_013700	171.323	-0.552307	0.427609	-1.29162	0.19649	0.447527
AFUB_000630	18330.6	0.47764	0.261768	1.82467	0.0680513	0.234874
AFUB_009410	9549.34	-0.226798	0.193914	-1.16958	0.24217	0.501123
AFUB_014540	14.7995	-0.0721369	0.724108	-0.0996217	0.920645	0.973969
AFUB_004000	1162.97	-0.0899959	0.417959	-0.215322	0.829516	0.936253
AFUB_015710	319.704	-0.200263	0.232774	-0.860334	0.389605	0.653084
AFUB_014960	197.991	0.192767	0.27265	0.707013	0.479558	0.730888
AFUB_001660	575.473	-1.71488	0.258877	-6.62432	3.48849e-11	3.43565e-09
AFUB_010470	1430.9	0.116743	0.351583	0.332051	0.739851	0.897061
AFUB_011030	58.5978	0.249359	0.247782	1.00636	0.314241	0.57895
AFUB_011340	2391.58	-0.421355	0.421943	-0.998608	0.317985	0.582504
AFUB_002610	25.5468	-0.694596	0.568118	-1.22263	0.221471	0.477557
AFUB_015080	26.0955	-0.341507	0.518607	-0.658509	0.510211	0.754881
AFUB_006230	3275.26	-0.328203	1.14382	-0.286935	0.774162	0.914234
AFUB_014150	4778.13	0.326545	0.341981	0.954864	0.339647	0.606438
AFUB_002260	2305.01	0.389301	0.12195	3.19231	0.00141142	0.0145939
AFUB_005080	23.281	-0.275323	0.361933	-0.760701	0.446835	0.702468
AFUB_012910	1485.38	0.634752	0.257844	2.46176	0.0138256	0.0788551
AFUB_008480	1011.77	0.715766	0.211947	3.3771	0.000732555	0.00886463
AFUB_004760	2.81995	-0.876678	0.766051	-1.14441	0.252453	0.513738
AFUB_006590	3273.47	-0.079705	0.328033	-0.242978	0.808022	0.925434
AFUB_000050	0.681125	-2.75243	2.76664	-0.994865	0.319802	0.584025
AFUB_001360	5751.05	-0.902775	1.13181	-0.797637	0.425081	0.683739
AFUB_000250	0.238656	-2.12147	6.26741	-0.338493	0.734992	0.89398
AFUB_005660	5381.62	-0.387433	0.301075	-1.28684	0.198152	0.450004
AFUB_009510	189.164	-0.812495	0.74675	-1.08804	0.276576	0.54113
AFUB_013340	1356.85	-0.147895	0.253383	-0.583683	0.559434	0.787955
AFUB_015890	570.533	-0.417515	0.223529	-1.86783	0.0617858	0.219735
AFUB_004280	774.234	0.484318	0.218527	2.21628	0.0266723	0.124676
AFUB_015820	5450.45	0.941503	0.482023	1.95323	0.0507918	0.192529
AFUB_002990	2512.21	-1.02704	0.334616	-3.06931	0.00214555	0.0201528
AFUB_008030	1118.86	-0.101843	0.153303	-0.664322	0.506484	0.752616
AFUB_005630	1838.08	0.3417	0.234576	1.45667	0.145207	0.372646
AFUB_015500	0.991862	-1.51719	1.53232	-0.990129	0.322111	0.586284
AFUB_008200	0.637668	0	2.90996	0	1	1
AFUB_003020	0.288398	0.375751	3.39064	0.11082	0.911759	0.970436
AFUB_008220	1.66989	-2.45677	1.69037	-1.45339	0.146114	0.373913
AFUB_013610	6.08513	-1.82128	0.870441	-2.09237	0.0364058	0.154558
AFUB_001390	0.756588	-2.66875	2.25301	-1.18453	0.236204	0.494428
AFUB_013570	2.78149	-0.477416	0.968089	-0.493153	0.621904	0.826628
AFUB_005960	0.80324	-1.12234	2.49881	-0.44915	0.653323	0.846724
AFUB_003590	0.940233	-0.0222183	1.69028	-0.0131447	0.989512	1
AFUB_005970	0.726483	0	2.33848	0	1	1
AFUB_005260	1.54062	-3.67888	2.17996	-1.68759	0.0914896	0.281835
AFUB_008770	17.0103	-0.96895	0.652814	-1.48427	0.137738	0.362441
AFUB_008180	2.62973	-2.13429	1.85472	-1.15073	0.249842	0.510094
AFUB_011250	259.179	-1.08923	0.70881	-1.5367	0.124368	0.340607
AFUB_003030	0.546155	-1.94705	1.95786	-0.994479	0.31999	0.584025
AFUB_013590	3.89854	-1.59485	0.884861	-1.80237	0.0714868	0.242524
AFUB_014180	0.759988	-0.625751	1.68093	-0.372266	0.709695	0.881206
AFUB_009890	2.97494	-1.0457	1.3439	-0.778106	0.436507	0.693778
AFUB_008190	0.295437	-1.19415	4.22001	-0.282974	0.777196	0.915324
AFUB_008780	2.58608	-2.88689	1.0915	-2.64489	0.00817182	0.0545537
AFUB_013580	6.79576	0.0329454	0.838149	0.0393074	0.968645	0.992186
AFUB_013320	0.198703	-0.232355	4.273	-0.0543775	0.956634	0.987798
AFUB_013600	10.285	-0.929476	0.835133	-1.11297	0.265722	0.528839
AFUB_001380	2.13061	-3.40814	1.51751	-2.24588	0.0247116	0.118006
AFUB_028440	14.6174	-1.56085	0.584856	-2.66878	0.00761265	0.0519318
AFUB_025830	6708.01	-0.253331	0.447204	-0.566477	0.57107	0.794799
AFUB_027330	202.15	-0.890097	0.582118	-1.52907	0.126248	0.343675
AFUB_018170	884.027	0.638133	0.20662	3.08844	0.00201211	0.0191526
AFUB_025740	477.44	-0.0972952	0.167968	-0.579249	0.562422	0.789797
AFUB_031690	7567.19	0.0875947	0.178487	0.490762	0.623595	0.827495
AFUB_022640	1182.64	0.0950287	0.173987	0.546182	0.584941	0.803536
AFUB_020190	7.8382	0.537748	0.821172	0.654855	0.512561	0.75611
AFUB_018400	1182.91	-0.504993	0.402324	-1.25519	0.20941	0.464056
AFUB_022520	7298.46	-0.316734	0.173801	-1.82239	0.0683953	0.235619
AFUB_029020	1398.15	-0.0216521	0.392581	-0.0551533	0.956016	0.987692
AFUB_022980	595.185	0.367209	0.296397	1.23891	0.215379	0.470748
AFUB_027860	151.433	0.482407	0.390028	1.23685	0.216142	0.471691
AFUB_027460	1143.38	0.40231	0.189314	2.1251	0.0335784	0.146557
AFUB_017580	20.7312	-0.73094	0.552403	-1.3232	0.185768	0.434478
AFUB_026710	887.415	0.203407	0.550181	0.36971	0.711599	0.882323
AFUB_029750	5203.88	0.427073	0.266193	1.60437	0.108632	0.313024
AFUB_017240	4.37811	1.48319	1.01149	1.46635	0.142553	0.368592
AFUB_017390	536.462	-3.52463	1.07479	-3.27936	0.00104042	0.0115246
AFUB_029490	11401.2	-0.443769	0.237955	-1.86493	0.0621911	0.220934
AFUB_026180	4954.89	-0.562467	0.250214	-2.24795	0.0245796	0.117591
AFUB_029760	573.199	-0.40333	0.553359	-0.728876	0.466077	0.719075
AFUB_020560	3838.45	1.26128	0.459919	2.7424	0.00609919	0.0440586
AFUB_029660	8736.57	-0.311888	0.157133	-1.98486	0.04716	0.183673
AFUB_032570	367.55	0.725009	0.37559	1.93032	0.0535674	0.199162
AFUB_020460	3307.88	-0.292292	0.268955	-1.08677	0.27714	0.541571
AFUB_032280	1290.97	0.116057	0.435348	0.266583	0.78979	0.91814
AFUB_025500	3073.73	0.606963	0.573923	1.05757	0.290252	0.556363
AFUB_033600	5.46392	-0.468188	1.01569	-0.460954	0.644831	0.840757
AFUB_024150	348.421	-0.0154315	0.307873	-0.050123	0.960024	0.989464
AFUB_026270	437.351	0.721528	0.171001	4.21943	2.44919e-05	0.00052961
AFUB_029910	334.601	1.08326	0.327961	3.30301	0.000956544	0.010874
AFUB_031790	8.45679	0.327249	1.55065	0.211039	0.832857	0.937905
AFUB_027970	543.586	0.176154	0.274777	0.64108	0.52147	0.761516
AFUB_024540	1035.93	0.741338	0.205703	3.60393	0.000313444	0.00446559
AFUB_018260	216.172	-1.26713	0.439626	-2.8823	0.0039478	0.0319285
AFUB_023520	1730.34	0.0964243	0.361768	0.266537	0.789826	0.91814
AFUB_027930	1051.51	-0.310122	0.55271	-0.561092	0.574734	0.797626
AFUB_029200	282.002	0.51511	0.227134	2.26786	0.0233375	0.113793
AFUB_017220	14.1565	-0.731991	0.764195	-0.957858	0.338134	0.605029
AFUB_023860	21.4744	-0.452811	0.49691	-0.911252	0.362163	0.627383
AFUB_020910	3199.38	0.412197	0.348808	1.18173	0.237313	0.495915
AFUB_027550	1317.55	0.0393217	0.17119	0.229696	0.818328	0.930807
AFUB_026860	2704	0.377569	0.318525	1.18537	0.235873	0.494428
AFUB_027500	2978.48	-0.0871924	0.346498	-0.251639	0.80132	0.923333
AFUB_031210	1142.51	0.110432	0.130279	0.84766	0.396627	0.660625
AFUB_027070	534.275	-0.478634	0.306325	-1.5625	0.118169	0.329991
AFUB_019360	10435	-0.0889448	0.217488	-0.408965	0.682566	0.864902
AFUB_027200	511.819	1.14564	0.2397	4.77947	1.75762e-06	5.56785e-05
AFUB_032410	3660.14	-0.481977	0.174666	-2.75943	0.0057903	0.042319
AFUB_024330	462.167	0.498795	0.0977209	5.10428	3.3205e-07	1.34264e-05
AFUB_025160	37.3354	-1.00678	0.858794	-1.17232	0.24107	0.500529
AFUB_032440	2247.19	0.21419	0.342388	0.625577	0.531592	0.767774
AFUB_025540	74.1215	0.137761	0.408885	0.336918	0.736179	0.894986
AFUB_024260	1073.48	1.20315	0.588031	2.04607	0.0407498	0.166464
AFUB_026830	147.902	0.165071	0.225492	0.73205	0.464138	0.718118
AFUB_023000	2732.67	-0.186491	0.355199	-0.525031	0.599561	0.813487
AFUB_022140	2841.81	0.198936	0.144006	1.38145	0.167141	0.405579
AFUB_024320	1872.65	0.964947	0.370756	2.60265	0.00925073	0.0592511
AFUB_028160	7610.76	0.871731	0.418952	2.08074	0.0374577	0.157591
AFUB_021050	36.1073	2.89837	0.446128	6.49673	8.20831e-11	7.63066e-09
AFUB_019980	1102.77	-0.00593063	0.488076	-0.012151	0.990305	1
AFUB_018730	5500.82	0.772573	0.149992	5.15077	2.59418e-07	1.0934e-05
AFUB_021360	719.913	-0.184812	0.174166	-1.06112	0.288635	0.554246
AFUB_020140	2304.22	1.37831	0.285945	4.82018	1.43427e-06	4.6623e-05
AFUB_020970	617.652	-0.971453	0.278577	-3.4872	0.000488113	0.00635506
AFUB_024670	1028.93	0.510875	0.253143	2.01813	0.0435778	0.174294
AFUB_031180	9.53544	-1.06315	0.875373	-1.21451	0.224551	0.480392
AFUB_029850	85.4291	-2.07975	0.625104	-3.32705	0.000877695	0.010223
AFUB_020840	368.248	0.169986	0.24911	0.682373	0.495003	0.744113
AFUB_017560	267.414	3.17585	1.33744	2.37458	0.017569	0.0932131
AFUB_021630	33.4362	-0.941673	0.271941	-3.46279	0.000534605	0.00687933
AFUB_018620	795.866	0.200326	0.232257	0.862518	0.388403	0.651837
AFUB_020180	13157.3	-0.458456	0.287745	-1.59327	0.1111	0.317195
AFUB_021130	2068.73	-3.19228	0.502602	-6.3515	2.13225e-10	1.8209e-08
AFUB_019230	54464	-0.292361	0.188557	-1.55052	0.121017	0.335307
AFUB_023900	1253.73	-1.82106	0.323696	-5.62584	1.84604e-08	1.04929e-06
AFUB_031380	223.404	-0.210304	0.207195	-1.015	0.310104	0.576023
AFUB_029900	1045.52	-0.832166	0.738374	-1.12702	0.259732	0.521404
AFUB_032190	1688.07	0.229529	0.260232	0.882017	0.377768	0.641603
AFUB_017630	329.904	-0.820461	0.586855	-1.39806	0.162094	0.398142
AFUB_019700	569.883	0.164521	0.416851	0.394677	0.693081	0.871124
AFUB_022470	2104.85	0.171108	0.298717	0.572808	0.566774	0.79159
AFUB_018140	1437.7	-0.191139	0.329449	-0.580177	0.561795	0.789179
AFUB_019490	1623.48	-0.733048	0.375288	-1.9533	0.0507844	0.192529
AFUB_026170	1890.9	0.170423	0.238044	0.715931	0.474034	0.725417
AFUB_033300	2936.63	0.708737	0.50275	1.40972	0.158623	0.393766
AFUB_020170	1327.92	0.618353	0.258947	2.38795	0.0169425	0.0909485
AFUB_031040	123.354	-0.541873	0.208037	-2.60469	0.00919581	0.0589373
AFUB_019670	338.685	0.45179	0.363389	1.24327	0.213769	0.46867
AFUB_022260	75.0221	0.71141	0.473878	1.50125	0.133291	0.355283
AFUB_024290	169.244	-0.74067	0.389848	-1.89989	0.0574471	0.208469
AFUB_018130	3827.54	-0.297749	0.193073	-1.54216	0.123036	0.33845
AFUB_033030	180.447	-1.15785	0.546855	-2.1173	0.0342346	0.148509
AFUB_023550	2484.65	-0.253527	0.404957	-0.626059	0.531276	0.767774
AFUB_027050	3871.42	-0.570359	0.30494	-1.8704	0.0614284	0.219006
AFUB_020510	426.062	-0.560747	0.546842	-1.02543	0.305161	0.570463
AFUB_019960	840.025	0.787033	0.299304	2.62954	0.00854996	0.0563968
AFUB_021170	1178.75	0.55584	0.204502	2.71801	0.00656749	0.0467623
AFUB_030420	113.713	-1.23791	0.591188	-2.09393	0.0362664	0.154097
AFUB_031310	2766.98	-0.579049	0.225132	-2.57205	0.0101099	0.0629733
AFUB_028540	2890.1	-0.172234	0.395257	-0.435751	0.663017	0.852402
AFUB_018990	1956.63	-0.148901	0.239178	-0.622551	0.53358	0.769282
AFUB_021060	2143.17	0.615947	0.351258	1.75354	0.0795087	0.259558
AFUB_022100	430.455	-0.105939	0.7761	-0.136502	0.891425	0.963158
AFUB_021840	2012.92	-0.665546	0.195678	-3.40124	0.000670812	0.00824792
AFUB_019600	104.887	-0.0900453	0.420053	-0.214367	0.830261	0.936669
AFUB_028410	144.732	-1.66804	0.470077	-3.54845	0.000387512	0.00525259
AFUB_033590	6.96892	-3.41183	1.87953	-1.81526	0.0694846	0.238004
AFUB_020290	6532.6	0.517469	0.28208	1.83447	0.0665838	0.231415
AFUB_018880	1112.53	0.559575	0.329597	1.69776	0.0895536	0.277937
AFUB_022550	2092.17	-0.0439217	0.280051	-0.156835	0.875375	0.954843
AFUB_023720	5400.29	0.771469	0.653819	1.17994	0.238023	0.496464
AFUB_032720	2066.33	-0.515456	0.416214	-1.23844	0.215553	0.470817
AFUB_024510	2511.61	-0.341528	0.376853	-0.906263	0.364797	0.629862
AFUB_024400	2095.06	-0.0302862	0.251489	-0.120428	0.904144	0.968479
AFUB_027800	717.416	0.860726	0.274007	3.14126	0.00168222	0.0166167
AFUB_023740	131.252	-1.01877	0.591772	-1.72156	0.0851495	0.270256
AFUB_031350	835.517	0.323349	0.419002	0.771713	0.440284	0.697041
AFUB_021990	1196.21	0.129482	0.51225	0.252771	0.800445	0.923289
AFUB_021090	5630.83	0.283415	0.515205	0.550101	0.58225	0.802055
AFUB_033440	2.46885	-2.26711	0.748645	-3.02828	0.00245946	0.0222426
AFUB_023730	844.893	0.0912132	1.25651	0.0725923	0.942131	0.981974
AFUB_031520	1091.91	-1.01022	0.800077	-1.26266	0.206713	0.4602
AFUB_025060	1882.43	0.101483	0.218487	0.464483	0.642302	0.839665
AFUB_033660	0.928267	-3.81833	4.73459	-0.806476	0.419969	0.679889
AFUB_022920	6597.86	-2.72387	0.289468	-9.40993	4.9646e-21	2.90487e-18
AFUB_027740	2034.82	-0.0592645	0.500377	-0.11844	0.905719	0.969043
AFUB_023500	1166.23	-0.231991	0.340655	-0.681017	0.495861	0.744785
AFUB_025440	3788.04	-0.99139	0.400142	-2.47759	0.0132272	0.0764057
AFUB_025870	270.223	0.173015	0.387091	0.446963	0.654902	0.847445
AFUB_021270	4262.56	1.45326	0.754073	1.92722	0.0539525	0.200099
AFUB_025340	468.683	0.265232	0.313665	0.845591	0.397781	0.66155
AFUB_031000	2.38645	-0.884223	0.696178	-1.27011	0.204046	0.457127
AFUB_030410	872.605	0.34779	0.259625	1.33959	0.18038	0.425075
AFUB_033370	20.7391	0	1.82307	0	1	1
AFUB_027620	341.195	0.876898	0.266201	3.29412	0.000987289	0.0111331
AFUB_018580	464.198	-0.184942	0.29563	-0.625585	0.531587	0.767774
AFUB_025220	156.749	-1.81458	0.509376	-3.56235	0.000367551	0.00502893
AFUB_020250	113.918	0.831423	0.381328	2.18034	0.0292325	0.132532
AFUB_017810	237.635	-1.01961	0.735484	-1.38631	0.165651	0.403184
AFUB_031220	1466.78	-0.163529	0.203908	-0.801974	0.422568	0.682112
AFUB_031840	1352.84	-0.478501	0.22718	-2.10627	0.0351812	0.150926
AFUB_020380	3691.94	0.303622	0.149134	2.03591	0.0417598	0.168993
AFUB_026420	928.802	-0.0989255	0.32144	-0.307758	0.758267	0.907024
AFUB_019760	300.216	0.557934	0.349498	1.59639	0.110402	0.316322
AFUB_022570	4780.67	-0.48695	0.482671	-1.00886	0.31304	0.577915
AFUB_028480	956.305	0.515293	0.160466	3.21123	0.00132166	0.0138385
AFUB_033560	50.182	-3.85758	0.835164	-4.61895	3.85688e-06	0.00010838
AFUB_021390	242.489	-0.0620271	0.401088	-0.154647	0.877099	0.955901
AFUB_027110	745.893	-0.290703	0.114539	-2.53802	0.0111481	0.0671692
AFUB_032300	626.257	-0.404259	0.34527	-1.17085	0.241659	0.50092
AFUB_025380	6515.56	-0.562015	0.433998	-1.29497	0.19533	0.446758
AFUB_031500	1745.17	-0.287494	0.313308	-0.917607	0.358825	0.623337
AFUB_033090	18.0557	-0.53666	0.520031	-1.03198	0.302083	0.568162
AFUB_017760	10.3493	-2.69123	0.558509	-4.8186	1.44567e-06	4.68406e-05
AFUB_030840	1379.68	0.789962	0.891132	0.886471	0.375364	0.639527
AFUB_023600	1328.82	0.115096	0.508115	0.226516	0.8208	0.931702
AFUB_026450	131.197	-2.13045	0.436911	-4.87616	1.08173e-06	3.63513e-05
AFUB_028910	961.975	0.067988	0.188393	0.360883	0.718187	0.885449
AFUB_027720	1233.09	-0.0820499	0.173433	-0.473092	0.636147	0.835568
AFUB_019370	378.152	0.37204	0.426563	0.872179	0.383111	0.647105
AFUB_033400	3.42107	-2.64282	1.08029	-2.4464	0.0144289	0.081409
AFUB_026610	568.014	-0.0246866	0.306892	-0.0804406	0.935887	0.978923
AFUB_031480	918.878	0.435336	0.201747	2.15783	0.0309411	0.138247
AFUB_032260	12.6723	0.00294989	0.664358	0.00444021	0.996457	1
AFUB_028380	77.5	2.03371	0.527559	3.85495	0.000115754	0.00193514
AFUB_023610	2415.66	-0.430151	0.194354	-2.21323	0.0268817	0.125301
AFUB_025320	112.515	-1.75642	0.226657	-7.74925	9.24386e-15	1.83897e-12
AFUB_024600	1.0017	1.33752	1.67024	0.800795	0.42325	0.682354
AFUB_024570	3178.72	0.419891	0.16037	2.61826	0.00883798	0.057609
AFUB_026780	2450.96	0.083352	0.276758	0.301173	0.763282	0.909823
AFUB_021710	2401.89	0.227357	0.263931	0.861429	0.389002	0.652513
AFUB_028660	2476.11	-0.334237	0.369171	-0.905372	0.365268	0.630457
AFUB_030360	891.869	0.787844	0.175063	4.50034	6.78459e-06	0.000176666
AFUB_024480	1797.12	-0.405145	0.354998	-1.14126	0.253763	0.515348
AFUB_026390	5660.05	-0.133384	0.172466	-0.773396	0.439288	0.696239
AFUB_027470	1507.64	1.00124	0.388213	2.57909	0.00990603	0.0620891
AFUB_021350	838.227	0.872304	0.290581	3.00193	0.00268272	0.023699
AFUB_021580	448.635	-0.759751	0.206082	-3.68664	0.000227238	0.0034144
AFUB_024160	2124.2	0.0313957	0.221712	0.141606	0.887391	0.961325
AFUB_018570	17.8071	-1.95427	0.489086	-3.99576	6.44874e-05	0.00119452
AFUB_022340	608.87	0.242831	0.464242	0.523069	0.600926	0.814583
AFUB_024770	3247.65	-0.255046	0.252658	-1.00945	0.312758	0.577718
AFUB_021030	1.91521	-2.10772	2.35681	-0.894309	0.371157	0.636142
AFUB_023880	54.8316	1.08764	0.449408	2.42016	0.0155135	0.0853501
AFUB_031530	2780.68	0.23239	0.118407	1.96264	0.0496882	0.190378
AFUB_022040	913.8	0.125866	0.327314	0.384542	0.700577	0.876338
AFUB_032780	365.799	0.595384	0.271491	2.19302	0.0283063	0.130052
AFUB_029370	590.243	0.194464	0.324347	0.599557	0.548802	0.782418
AFUB_020210	968.754	-0.48049	0.515004	-0.932983	0.350829	0.615829
AFUB_023180	2429.42	0.703751	0.326336	2.15653	0.0310427	0.138525
AFUB_024840	1327.53	0.128125	0.298075	0.429842	0.667311	0.855062
AFUB_025760	6.95942	-0.212932	0.78175	-0.272378	0.785331	0.917079
AFUB_020960	245.663	0.101178	0.125413	0.806761	0.419804	0.679877
AFUB_026470	8172.11	-1.10955	0.509491	-2.17775	0.0294244	0.133281
AFUB_017670	7.97786	-1.60917	0.981314	-1.63981	0.101044	0.29949
AFUB_021430	826.217	0.388141	0.149836	2.59045	0.00958519	0.0606899
AFUB_029890	2369.42	0.287088	0.427033	0.672287	0.501401	0.749427
AFUB_017680	9.92498	-0.625988	0.692446	-0.904024	0.365983	0.631143
AFUB_024550	739.552	0.535791	0.169904	3.15349	0.00161331	0.0160959
AFUB_027040	2.01543	0.406321	1.20424	0.337409	0.735809	0.894754
AFUB_018090	102.767	0.465273	0.579327	0.803127	0.421901	0.681276
AFUB_018770	4355.9	1.02559	0.19642	5.22138	1.77591e-07	7.74781e-06
AFUB_028790	459.483	0.660824	0.526739	1.25456	0.209639	0.464325
AFUB_021870	912.492	0.593711	0.199487	2.97619	0.00291854	0.025328
AFUB_021540	197.071	0.188548	0.59746	0.315583	0.752319	0.904519
AFUB_033250	312.915	0.517312	0.358139	1.44444	0.148614	0.37788
AFUB_018220	4319.04	-0.993884	0.319167	-3.11399	0.00184577	0.0178529
AFUB_021640	82.7898	0.461688	0.545756	0.845962	0.397574	0.661316
AFUB_026600	2020.4	-0.0683751	0.253544	-0.269677	0.787409	0.91814
AFUB_029870	2192.14	-0.00689603	0.381479	-0.0180771	0.985577	0.998964
AFUB_033630	0.236245	-3.6747	6.37238	-0.576661	0.564169	0.790131
AFUB_023040	2751.23	1.89396	1.02516	1.84747	0.0646795	0.226857
AFUB_021290	913.432	0.241505	0.73443	0.328833	0.742282	0.898633
AFUB_023690	343.218	0.320792	0.633448	0.506422	0.61256	0.822031
AFUB_027790	730.267	-0.0654708	0.211828	-0.309075	0.757265	0.906658
AFUB_018470	234.404	-0.168736	0.243138	-0.693992	0.487687	0.737462
AFUB_027590	97098.1	0.33182	0.137705	2.40964	0.0159681	0.0873198
AFUB_022720	579.346	-0.657805	0.611806	-1.07519	0.282291	0.547466
AFUB_022300	1.25357	1.79418	2.32819	0.770632	0.440925	0.697278
AFUB_020950	892.321	-0.313903	0.274981	-1.14154	0.253644	0.515213
AFUB_021300	251.946	-0.211983	0.649257	-0.3265	0.744046	0.899492
AFUB_019550	34.2549	0.0641545	0.536681	0.119539	0.904848	0.968625
AFUB_025720	5.46293	-1.98397	0.759429	-2.61245	0.00898955	0.0580267
AFUB_031990	42.3069	-0.035711	0.427005	-0.0836314	0.933349	0.978411
AFUB_032880	181.647	-1.31872	0.511689	-2.57719	0.00996078	0.0623144
AFUB_026250	2640.39	-0.374067	0.362282	-1.03253	0.301823	0.567852
AFUB_017850	897.371	0.626593	0.279095	2.24509	0.0247623	0.118109
AFUB_025750	8482.35	0.869538	0.293442	2.96324	0.00304424	0.0261947
AFUB_019020	4566.76	0.260587	0.500153	0.521014	0.602357	0.815387
AFUB_017290	4413.78	3.01995	0.78387	3.85261	0.000116864	0.00194714
AFUB_022270	140.707	0.0856899	0.338808	0.252916	0.800333	0.923289
AFUB_023650	554.763	0.680025	0.264072	2.57515	0.0100198	0.0625654
AFUB_027390	2.77254	-4.71782	1.02053	-4.62292	3.78381e-06	0.000106925
AFUB_020490	5372.94	-0.0445466	0.307051	-0.145079	0.884649	0.959294
AFUB_031720	6191.64	-0.579541	0.316594	-1.83055	0.0671674	0.232874
AFUB_017270	1.45088	0.554078	1.27031	0.436176	0.662709	0.852336
AFUB_022370	23519.2	0.486448	0.232751	2.08999	0.0366187	0.155064
AFUB_023630	138.669	-1.01641	0.369707	-2.74924	0.00597339	0.0433703
AFUB_032030	2212.28	-0.968839	0.676402	-1.43234	0.152046	0.382893
AFUB_020240	798.366	0.801921	0.225542	3.55552	0.000377228	0.00514012
AFUB_018720	558.29	0.629887	0.275022	2.29031	0.0220032	0.109214
AFUB_021190	33.3115	0.0767489	0.549105	0.139771	0.888841	0.961952
AFUB_025820	1956.76	0.413333	0.185725	2.22551	0.026047	0.12263
AFUB_030600	1187.75	-0.248078	0.227849	-1.08878	0.27625	0.540789
AFUB_023810	1343.34	-0.0350926	0.199014	-0.176332	0.860033	0.948231
AFUB_029210	4899.08	-0.524051	0.51653	-1.01456	0.310316	0.576094
AFUB_033480	27.6165	-1.6094	0.48824	-3.29634	0.000979537	0.0110595
AFUB_022820	1286.98	0.359471	0.456665	0.787167	0.431184	0.689548
AFUB_027360	45.4281	0.0661402	0.582515	0.113542	0.9096	0.9702
AFUB_032820	3470.37	0.656786	0.350913	1.87165	0.0612549	0.218545
AFUB_018860	2514.25	-0.443763	0.657894	-0.674519	0.499981	0.748121
AFUB_031600	8.71193	-1.4192	1.00545	-1.4115	0.158096	0.392851
AFUB_017940	499.22	-1.60598	0.928949	-1.72881	0.0838432	0.267647
AFUB_031980	86.3754	-0.13013	0.331552	-0.392486	0.694699	0.872496
AFUB_033230	8.3363	-1.01357	0.691738	-1.46526	0.142851	0.368914
AFUB_020640	588.352	-0.142505	0.463527	-0.307437	0.758511	0.907057
AFUB_017410	1181.34	0.602684	0.245506	2.45486	0.0140938	0.0798811
AFUB_021520	439.946	-0.551569	0.371601	-1.4843	0.137728	0.362441
AFUB_022880	3425.36	1.07933	0.0980299	11.0102	3.41384e-28	5.65958e-25
AFUB_028850	637.997	0.104282	0.621103	0.167898	0.866664	0.951628
AFUB_024980	947.729	0.0522282	0.105944	0.492978	0.622028	0.826628
AFUB_019320	829.958	0.868866	0.382487	2.27162	0.0231092	0.112791
AFUB_023210	365.255	-0.0122822	0.15249	-0.0805447	0.935804	0.978923
AFUB_022710	3125.55	0.557155	0.441899	1.26082	0.207374	0.461113
AFUB_024710	410.813	-0.0217261	0.376402	-0.0577204	0.953971	0.987219
AFUB_025920	2353.51	0.511541	0.295621	1.7304	0.0835597	0.267148
AFUB_029040	2107.13	0.938598	0.299036	3.13874	0.00169675	0.0167436
AFUB_021470	3074.78	-0.41839	0.404149	-1.03524	0.300558	0.567497
AFUB_031510	1451.93	0.624655	0.667433	0.935906	0.349322	0.615226
AFUB_025050	1644.59	1.30139	0.163053	7.98141	1.44673e-15	3.27059e-13
AFUB_020330	1938.64	0.0172782	0.15109	0.114358	0.908954	0.970104
AFUB_018850	2657.26	0.159742	0.295159	0.541205	0.588366	0.806225
AFUB_017330	1.98099	0.374541	0.819762	0.45689	0.64775	0.842958
AFUB_020410	1787.48	-0.386079	0.489811	-0.78822	0.430568	0.689117
AFUB_026370	3421.52	0.524077	0.367137	1.42747	0.153445	0.385336
AFUB_031770	4869.01	-0.079725	0.422754	-0.188585	0.850418	0.94473
AFUB_029160	1204.67	0.17453	0.205472	0.849409	0.395654	0.659914
AFUB_019640	1091.39	-0.0388785	0.41437	-0.0938255	0.925248	0.975251
AFUB_027000	299.163	-0.164404	0.198097	-0.829916	0.406586	0.670476
AFUB_024230	844.892	1.34384	1.02939	1.30547	0.191734	0.441656
AFUB_020580	288.258	-0.0614464	0.37128	-0.165499	0.868551	0.952928
AFUB_021160	1269.73	-0.34322	0.276377	-1.24185	0.214292	0.469506
AFUB_028110	974.18	-0.271043	0.369121	-0.734295	0.462769	0.717347
AFUB_032770	12286.5	0.200694	0.243946	0.822699	0.410679	0.674203
AFUB_022280	1692.36	0.23454	0.237311	0.988326	0.322993	0.587382
AFUB_029300	62.4743	-0.0700138	0.795307	-0.0880337	0.92985	0.977439
AFUB_029460	685.667	-0.322523	0.429014	-0.751777	0.452185	0.706881
AFUB_018450	75.1533	-1.12776	0.559741	-2.01478	0.0439272	0.175198
AFUB_018710	4529.92	-0.397721	0.354663	-1.1214	0.262116	0.524495
AFUB_017340	19.7633	0.700432	0.492118	1.4233	0.154649	0.387148
AFUB_024080	2320.42	0.747058	0.208743	3.57885	0.000345114	0.00478779
AFUB_021070	1192.79	0.923301	0.421339	2.19135	0.0284266	0.130484
AFUB_026280	115.768	-0.770554	0.300413	-2.56498	0.010318	0.0638268
AFUB_019940	2699.49	0.221768	0.327103	0.677977	0.497786	0.746042
AFUB_017890	54.5222	-0.11679	0.482004	-0.2423	0.808547	0.925716
AFUB_028220	1776.51	0.335903	0.276287	1.21578	0.22407	0.480247
AFUB_020320	0.4666	-1.11038	4.40573	-0.252031	0.801017	0.923333
AFUB_017370	1128.48	0.268466	0.223207	1.20277	0.229066	0.48548
AFUB_025390	922.054	-0.248423	0.385842	-0.643847	0.519675	0.760554
AFUB_030640	2921.46	-1.50677	0.521455	-2.88956	0.00385787	0.0314234
AFUB_025130	1594.06	0.155545	0.495581	0.313863	0.753625	0.905335
AFUB_033460	452.651	-1.32105	0.451131	-2.92832	0.00340801	0.0286555
AFUB_025520	463.594	0.127882	0.307654	0.415666	0.677654	0.861532
AFUB_017430	14.1882	-0.959482	0.601675	-1.59469	0.110783	0.316654
AFUB_026230	629.682	0.669148	0.166098	4.02863	5.61038e-05	0.00107527
AFUB_027680	1084.34	0.409757	0.168133	2.4371	0.0148055	0.0829448
AFUB_019480	2435.11	-0.283067	0.875567	-0.323296	0.746471	0.901307
AFUB_021330	5587.95	-0.25067	0.268304	-0.934277	0.350161	0.615594
AFUB_018980	3264.04	-0.292338	0.380657	-0.767983	0.442497	0.698543
AFUB_024910	32.2952	1.48642	0.455386	3.26409	0.00109814	0.0120036
[truncated: 7,948 more rows]

## Sheet: Dormant ∆sltA vs. WT DEGs up
GeneID	baseMean	log2FoldChange	lfcSE	stat	pvalue	padj
AFUB_004940	876.161	1.39616	0.172372	8.09969	5.50984e-16	1.30491e-13
AFUB_010150	31.0994	1.29693	0.471128	2.75282	0.00590849	0.0429932
AFUB_002360	112.009	1.47053	0.320223	4.5922	4.38604e-06	0.000120519
AFUB_005340	2118.47	1.23715	0.415713	2.97597	0.0029206	0.025328
AFUB_006300	488.647	1.09649	0.3134	3.49868	0.000467559	0.00611949
AFUB_000720	12.9013	1.22579	0.364105	3.36659	0.00076104	0.00915365
AFUB_014080	625.143	2.2424	0.570096	3.93338	8.37588e-05	0.00147984
AFUB_000280	49.2607	1.30481	0.380674	3.42763	0.000608882	0.00760873
AFUB_007380	1684.53	1.06207	0.2956	3.59294	0.000326969	0.00460191
AFUB_011880	107.482	2.42344	0.341342	7.09973	1.25001e-12	1.61392e-10
AFUB_016960	7.74589	2.05754	0.651919	3.15613	0.00159879	0.0159831
AFUB_013480	4557.91	1.41543	0.274866	5.14954	2.61131e-07	1.09598e-05
AFUB_009199	383.256	1.15656	0.258342	4.47684	7.57556e-06	0.000194212
AFUB_005640	88.8932	2.43916	0.632714	3.85508	0.000115692	0.00193514
AFUB_007970	1324.02	1.06115	0.279343	3.79875	0.000145428	0.00230713
AFUB_004290	2055.77	1.05037	0.206901	5.07668	3.84078e-07	1.52208e-05
AFUB_009760	35079	1.42223	0.497964	2.85608	0.00428907	0.0336374
AFUB_007750	1852.08	1.05506	0.116732	9.03832	1.59098e-19	7.19341e-17
AFUB_000120	13.7624	1.8101	0.658583	2.74848	0.00598727	0.0434077
AFUB_006050	1568.52	1.0776	0.245531	4.38885	1.13949e-05	0.000269869
AFUB_001310	1411.23	2.09963	0.394027	5.32864	9.89495e-08	4.62089e-06
AFUB_011490	907.31	1.15937	0.38972	2.97488	0.00293102	0.025352
AFUB_008640	452.991	1.00081	0.248384	4.02927	5.59505e-05	0.0010744
AFUB_006490	6331.44	1.1792	0.373198	3.1597	0.0015793	0.01582
AFUB_012410	774.514	1.00775	0.333845	3.01862	0.0025393	0.0228165
AFUB_000270	4.38295	1.78969	0.570456	3.13729	0.00170518	0.0167934
AFUB_012740	931.044	1.29667	0.476103	2.7235	0.00645941	0.0461579
AFUB_008120	578.109	1.1681	0.257781	4.53136	5.86061e-06	0.000154432
AFUB_011810	2826.66	1.24256	0.267422	4.64644	3.37708e-06	9.73677e-05
AFUB_004310	990.623	1.32209	0.383477	3.44763	0.000565525	0.00719624
AFUB_013910	192.079	1.41071	0.340673	4.14096	3.45855e-05	0.000715222
AFUB_007640	3388.1	1.38672	0.286027	4.84821	1.24583e-06	4.10339e-05
AFUB_007230	1352.73	1.11989	0.185417	6.03986	1.5425e-09	1.08051e-07
AFUB_009500	989.462	1.03535	0.370358	2.79555	0.00518119	0.0390434
AFUB_011890	35.2744	1.43385	0.358229	4.00261	6.26479e-05	0.00116623
AFUB_012460	828.461	1.28327	0.275343	4.66063	3.15243e-06	9.27729e-05
AFUB_002180	3.39696	2.26411	0.783922	2.88819	0.00387466	0.0314879
AFUB_006420	1016.45	1.58356	0.535311	2.95821	0.00309436	0.0265341
AFUB_006190	3500.99	1.325	0.24352	5.44102	5.29775e-08	2.74462e-06
AFUB_006200	827.699	1.28901	0.215009	5.99515	2.03298e-09	1.38507e-07
AFUB_007650	1317.02	1.35574	0.322685	4.20143	2.65237e-05	0.000567734
AFUB_016090	10670.4	1.09208	0.37747	2.89316	0.00381393	0.031224
AFUB_016350	1011.88	1.58618	0.4913	3.22853	0.00124428	0.0132942
AFUB_014050	550.963	1.71609	0.465113	3.68961	0.000224596	0.0034004
AFUB_020560	3838.45	1.26128	0.459919	2.7424	0.00609919	0.0440586
AFUB_029910	334.601	1.08326	0.327961	3.30301	0.000956544	0.010874
AFUB_027200	511.819	1.14564	0.2397	4.77947	1.75762e-06	5.56785e-05
AFUB_021050	36.1073	2.89837	0.446128	6.49673	8.20831e-11	7.63066e-09
AFUB_020140	2304.22	1.37831	0.285945	4.82018	1.43427e-06	4.6623e-05
AFUB_028380	77.5	2.03371	0.527559	3.85495	0.000115754	0.00193514
AFUB_018770	4355.9	1.02559	0.19642	5.22138	1.77591e-07	7.74781e-06
AFUB_017290	4413.78	3.01995	0.78387	3.85261	0.000116864	0.00194714
AFUB_022880	3425.36	1.07933	0.0980299	11.0102	3.41384e-28	5.65958e-25
AFUB_025050	1644.59	1.30139	0.163053	7.98141	1.44673e-15	3.27059e-13
AFUB_024910	32.2952	1.48642	0.455386	3.26409	0.00109814	0.0120036
AFUB_032490	16434.6	1.02069	0.373942	2.72953	0.00634248	0.0456172
AFUB_032950	14.1815	2.26037	0.687971	3.28556	0.00101779	0.0113964
AFUB_024370	394.23	1.21688	0.214	5.68633	1.29795e-08	7.66605e-07
AFUB_021900	100.34	1.26041	0.463234	2.72089	0.00651058	0.046404
AFUB_032990	519.007	1.30008	0.230483	5.6407	1.69358e-08	9.73759e-07
AFUB_019560	4024.81	1.06989	0.227737	4.69793	2.62806e-06	8.01882e-05
AFUB_024560	2148.19	1.0949	0.208225	5.25826	1.45423e-07	6.48666e-06
AFUB_022380	398.4	2.2722	0.810586	2.80316	0.00506045	0.0383368
AFUB_026690	821.712	1.29907	0.428388	3.03245	0.00242575	0.0220759
AFUB_032270	27.1935	1.44742	0.40555	3.56903	0.000358305	0.00493637
AFUB_024247	2296.76	2.50498	0.489126	5.12134	3.03373e-07	1.23674e-05
AFUB_017510	186.436	2.15958	0.778171	2.7752	0.00551683	0.0408911
AFUB_023890	2674.74	1.00948	0.244542	4.12805	3.6586e-05	0.000750353
AFUB_017840	340.356	1.02108	0.350395	2.91409	0.00356731	0.029669
AFUB_027890	2308.54	1.13542	0.236143	4.80819	1.52301e-06	4.88688e-05
AFUB_023930	158.791	2.11944	0.345504	6.13435	8.55063e-10	6.4926e-08
AFUB_018800	403.79	1.67374	0.302409	5.5347	3.11755e-08	1.66722e-06
AFUB_027640	2842.86	1.37081	0.47147	2.90752	0.00364305	0.0300975
AFUB_021910	256.643	1.67074	0.514662	3.24629	0.00116918	0.0126549
AFUB_025680	900.045	1.08998	0.366022	2.97792	0.00290216	0.0252376
AFUB_030020	37.2789	3.25296	0.808442	4.02373	5.7283e-05	0.00108982
AFUB_023940	262.944	2.37614	0.822277	2.88971	0.00385603	0.0314234
AFUB_030270	65.7354	1.23538	0.280444	4.40508	1.05745e-05	0.000253456
AFUB_018810	175.141	1.29955	0.323293	4.01972	5.82673e-05	0.00110397
AFUB_020860	1402.25	1.28535	0.301257	4.26663	1.98444e-05	0.000436709
AFUB_029240	1004.76	1.19567	0.178461	6.69987	2.08598e-11	2.1391e-09
AFUB_027010	2146.65	1.4697	0.451955	3.25187	0.00114648	0.0124498
AFUB_022940	822.964	1.22112	0.187399	6.51612	7.21489e-11	6.83491e-09
AFUB_021150	3113.24	1.57553	0.39906	3.94811	7.87716e-05	0.00140925
AFUB_023130	1709.95	1.15314	0.181453	6.35506	2.08343e-10	1.80207e-08
AFUB_030660	2993.3	1.12127	0.210148	5.33561	9.52265e-08	4.48918e-06
AFUB_024180	70.7775	1.74353	0.558581	3.12136	0.0018002	0.0175727
AFUB_022250	60.2532	1.76704	0.431837	4.09192	4.27818e-05	0.000852807
AFUB_032630	971.338	1.01147	0.375071	2.69673	0.00700238	0.0488402
AFUB_021410	3123.45	1.18217	0.228742	5.16811	2.36467e-07	1.00519e-05
AFUB_024090	9862.86	1.41643	0.252401	5.61181	2.00226e-08	1.12522e-06
AFUB_027570	5527.14	1.49598	0.29571	5.05894	4.21591e-07	1.64454e-05
AFUB_027760	1803.42	1.04542	0.247028	4.23198	2.31645e-05	0.000503095
AFUB_021500	787.517	1.02249	0.251475	4.06599	4.78294e-05	0.000940235
AFUB_033260	41.5485	2.77864	0.383842	7.23902	4.51951e-13	6.26334e-11
AFUB_026880	467.796	2.50243	0.514838	4.86061	1.17026e-06	3.88025e-05
AFUB_017280	2120.87	1.7194	0.460802	3.73133	0.000190473	0.00294198
AFUB_018060	1315.24	1.06816	0.275592	3.87587	0.000106245	0.00181272
AFUB_023200	696.347	1.00765	0.339131	2.97126	0.00296577	0.0256081
AFUB_031570	233.867	1.63087	0.455159	3.58308	0.000339567	0.0047285
AFUB_026560	45.1282	1.51988	0.42427	3.58233	0.000340545	0.00473101
AFUB_048400	295.59	1.44664	0.45705	3.16517	0.00154991	0.0156677
AFUB_037400	192.936	1.61341	0.52432	3.07716	0.00208986	0.0197415
AFUB_047830	601.879	2.40359	0.374403	6.41979	1.36461e-10	1.23398e-08
AFUB_034230	6.19801	3.50097	1.12536	3.11097	0.00186474	0.0179734
AFUB_045750	28.3504	1.17786	0.359048	3.28051	0.0010362	0.0115088
AFUB_039520	558.587	1.43611	0.289438	4.96173	6.98678e-07	2.52718e-05
AFUB_047360	26.2439	1.30099	0.380018	3.42348	0.000618239	0.0077063
AFUB_047820	37.1121	2.88103	0.28513	10.1043	5.28918e-24	5.26115e-21
AFUB_038450	739.013	1.07789	0.269804	3.99508	6.46732e-05	0.00119518
AFUB_045330	260.454	1.27945	0.409218	3.12658	0.00176852	0.0173486
AFUB_036280	10.6354	1.43216	0.499532	2.867	0.00414387	0.0328177
AFUB_045800	87.8372	1.32855	0.337386	3.93778	8.22402e-05	0.0014634
AFUB_043330	3638.61	1.21267	0.160356	7.56238	3.95748e-14	7.02948e-12
AFUB_043610	2932.71	1.47247	0.377412	3.90149	9.56042e-05	0.00165387
AFUB_045170	727.968	2.40454	0.77111	3.11829	0.00181904	0.0177045
AFUB_038760	1201.62	1.35464	0.328594	4.12253	3.74738e-05	0.000760719
AFUB_045770	202.548	1.60923	0.492536	3.26722	0.00108607	0.0119144
AFUB_047810	25.7918	2.86565	0.351175	8.16018	3.34537e-16	8.3191e-14
AFUB_044120	23.4482	1.01258	0.348262	2.90753	0.00364294	0.0300975
AFUB_045310	23497.9	3.43103	0.956235	3.58806	0.000333145	0.00465827
AFUB_046170	1.73379	3.33828	1.147	2.91043	0.00360927	0.0299428
AFUB_038210	45630.4	1.08674	0.216996	5.00813	5.49607e-07	2.063e-05
AFUB_038220	4524.33	1.20577	0.375457	3.21147	0.0013206	0.0138385
AFUB_034040	21.5076	1.46274	0.468523	3.12202	0.00179614	0.0175503
AFUB_042780	378.004	1.0396	0.303052	3.43045	0.000602591	0.0075586
AFUB_047010	33.3196	2.13751	0.285305	7.49202	6.78201e-14	1.1434e-11
AFUB_035050	1190.3	3.06071	0.744572	4.1107	3.94468e-05	0.000792682
AFUB_037350	5386.29	1.05117	0.379752	2.76805	0.0056393	0.0415512
AFUB_043200	1004.31	1.1534	0.225066	5.12472	2.97974e-07	1.22985e-05
AFUB_044760	51.7828	1.99327	0.682222	2.92173	0.00348092	0.0291209
AFUB_044970	7928.81	2.63225	0.599926	4.38763	1.14594e-05	0.000270112
AFUB_048030	81.6432	2.46105	0.406523	6.0539	1.41381e-09	1.01907e-07
AFUB_038740	1844.54	1.34563	0.46766	2.87737	0.00401009	0.0321493
AFUB_037440	2471.13	1.05304	0.216649	4.8606	1.17028e-06	3.88025e-05
AFUB_037630	860.295	1.39771	0.333293	4.19365	2.74498e-05	0.000582181
AFUB_046050	1835.79	1.1768	0.420902	2.79591	0.00517535	0.039029
AFUB_037500	33870.2	1.36555	0.26616	5.13058	2.88853e-07	1.20218e-05
AFUB_037210	2806.73	1.52993	0.343748	4.45073	8.55807e-06	0.000214426
AFUB_036260	61.7619	3.01709	0.422372	7.14321	9.11764e-13	1.20924e-10
AFUB_034210	19.6263	1.6872	0.587614	2.87128	0.00408819	0.0325843
AFUB_038770	613.795	1.15148	0.293735	3.92012	8.85057e-05	0.00155044
AFUB_041110	438.081	1.80426	0.43932	4.10695	4.00926e-05	0.000804035
AFUB_037040	818.275	1.53313	0.371809	4.12344	3.73251e-05	0.000760719
AFUB_049790	982.331	1.54173	0.226722	6.80012	1.04531e-11	1.13019e-09
AFUB_051160	11.6868	4.66921	0.608784	7.66974	1.72348e-14	3.36147e-12
AFUB_049760	31.91	1.02839	0.323352	3.18041	0.00147066	0.0150191
AFUB_049620	17.1712	1.00158	0.335718	2.98338	0.0028508	0.024886
AFUB_052370	1581.18	1.1649	0.290622	4.00831	6.11556e-05	0.00114345
AFUB_051930	439.472	1.75082	0.407185	4.29981	1.70944e-05	0.000384701
AFUB_058310	503.143	1.86416	0.566322	3.29169	0.000995867	0.0112058
AFUB_052410	810.588	1.05158	0.19719	5.33282	9.66989e-08	4.53709e-06
AFUB_052420	957.449	1.0542	0.219212	4.80905	1.51646e-06	4.88162e-05
AFUB_049250	17364.6	1.14617	0.331262	3.46	0.000540168	0.00694192
AFUB_054570	627.899	1.94198	0.50257	3.8641	0.0001115	0.00188301
AFUB_061770	245.868	1.21446	0.247021	4.91641	8.81466e-07	3.05503e-05
AFUB_056350	1550.52	1.39686	0.30002	4.65588	3.22605e-06	9.4104e-05
AFUB_056030	293.456	1.31774	0.25719	5.12359	2.99773e-07	1.23211e-05
AFUB_055400	436.061	1.23025	0.398663	3.08594	0.00202912	0.0192776
AFUB_055060	258.089	1.09731	0.334064	3.28472	0.00102083	0.0113964
AFUB_048730	23.7056	1.7223	0.329428	5.22816	1.7121e-07	7.5355e-06
AFUB_054660	3299.86	1.13687	0.281884	4.03312	5.50419e-05	0.00106105
AFUB_061930	82.7242	2.83511	0.857673	3.30559	0.000947779	0.010799
AFUB_053450	1932.45	1.24462	0.276615	4.49946	6.81252e-06	0.00017693
AFUB_061960	47.7774	1.78975	0.510101	3.50862	0.000450434	0.00592654
AFUB_054240	572.336	1.96557	0.538021	3.65334	0.000258851	0.00378646
AFUB_061030	507.535	1.05548	0.236419	4.46445	8.02746e-06	0.000204218
AFUB_055040	125.621	1.70614	0.386584	4.41339	1.01765e-05	0.000245694
AFUB_061530	172.151	1.18768	0.268233	4.42779	9.52034e-06	0.000233248
AFUB_061670	2987	1.075	0.394609	2.72422	0.00644536	0.0460906
AFUB_050320	50.8149	1.9237	0.544364	3.53385	0.00040956	0.00549042
AFUB_054430	90.7467	1.77209	0.403836	4.38816	1.14315e-05	0.000270093
AFUB_048760	36.472	2.36063	0.680651	3.4682	0.000523958	0.00676858
AFUB_051170	21.0094	3.72785	0.509189	7.32116	2.45837e-13	3.64976e-11
AFUB_048750	108.23	2.36397	0.484588	4.8783	1.07003e-06	3.60799e-05
AFUB_050630	35.4298	1.23157	0.391926	3.14235	0.001676	0.0166167
AFUB_060260	654	1.10356	0.356635	3.09437	0.00197234	0.0188462
AFUB_050000	81.3229	1.29473	0.414944	3.12026	0.00180692	0.017621
AFUB_051150	16.0626	4.22734	0.582682	7.25496	4.0177e-13	5.70916e-11
AFUB_054650	3792.06	1.00065	0.35024	2.85706	0.00427591	0.0336225
AFUB_051200	106.592	5.81097	0.595759	9.75389	1.77524e-22	1.17722e-19
AFUB_049550	138.547	1.76242	0.309972	5.68574	1.30246e-08	7.66605e-07
AFUB_056710	585.91	1.02731	0.198915	5.16454	2.41028e-07	1.02021e-05
AFUB_052310	25085.3	1.49746	0.505989	2.95947	0.00308174	0.0264487
AFUB_051550	3485.25	1.21616	0.314649	3.86512	0.000111033	0.00187832
AFUB_066560	7433.49	5.21425	0.849732	6.13635	8.44373e-10	6.46075e-08
AFUB_067310	3731.23	1.21128	0.362064	3.34549	0.00082137	0.0096803
AFUB_070690	11.1777	1.87348	0.564979	3.31601	0.000913116	0.0105491
AFUB_070040	740.427	1.10837	0.27915	3.97051	7.17185e-05	0.00129236
AFUB_068130	1229.75	1.27901	0.168698	7.58166	3.41149e-14	6.16983e-12
AFUB_068120	5584.49	1.26115	0.437225	2.88444	0.00392111	0.0317714
AFUB_069690	417.547	1.11792	0.411646	2.71574	0.00661284	0.0470113
AFUB_064870	1172.95	1.03873	0.212496	4.88823	1.01748e-06	3.45422e-05
AFUB_066680	7934.93	3.21723	0.989122	3.25262	0.00114348	0.0124308
AFUB_068300	9306.4	1.10014	0.408796	2.69117	0.0071201	0.0491831
AFUB_067600	433.713	1.25718	0.312447	4.02366	5.73014e-05	0.00108982
AFUB_065000	680.519	1.18097	0.38607	3.05894	0.0022212	0.0207263
AFUB_065540	795.082	1.58166	0.357354	4.42602	9.59884e-06	0.000234594
AFUB_068780	481.131	1.07517	0.141408	7.60331	2.88647e-14	5.31698e-12
AFUB_064990	426.224	1.15648	0.342361	3.37795	0.000730282	0.00885868
AFUB_067480	584.783	1.26215	0.289405	4.36118	1.2936e-05	0.000300642
AFUB_065270	651.911	1.44368	0.437953	3.29643	0.000979231	0.0110595
AFUB_063820	752.411	1.56435	0.502662	3.11213	0.00185744	0.0179205
AFUB_066630	736.066	1.38138	0.400692	3.4475	0.000565804	0.00719624
AFUB_064150	1849.26	1.40111	0.465155	3.01214	0.0025941	0.0231422
AFUB_070070	1863.48	1.00355	0.35821	2.80157	0.00508546	0.0384933
AFUB_068730	24665.1	1.57178	0.413628	3.8	0.000144699	0.00230291
AFUB_075790	2568.67	4.1006	0.756897	5.41764	6.03895e-08	3.03381e-06
AFUB_075620	61.9851	2.20064	0.250736	8.77674	1.68279e-18	6.69548e-16
AFUB_073480	4225.03	1.2381	0.383859	3.2254	0.00125797	0.0133908
AFUB_076760	3296.91	1.89643	0.277495	6.8341	8.25214e-12	9.22293e-10
AFUB_076900	309.546	1.04499	0.385688	2.70942	0.00674001	0.0475481
AFUB_074700	591.619	1.30691	0.464925	2.81102	0.00493852	0.0377003
AFUB_073900	2876.97	1.27076	0.331166	3.83723	0.000124428	0.00205426
AFUB_073390	150.926	1.1023	0.240173	4.58959	4.44128e-06	0.000121701
AFUB_079290	65.3994	2.09479	0.475669	4.40388	1.06331e-05	0.000254248
AFUB_076950	93.1204	1.5036	0.486139	3.09295	0.00198176	0.018918
AFUB_079090	550.806	1.25943	0.224235	5.61658	1.94777e-08	1.10082e-06
AFUB_075880	244.804	2.05496	0.4007	5.12842	2.92184e-07	1.21098e-05
AFUB_079810	1256.04	2.43907	0.526554	4.63214	3.61913e-06	0.000103151
AFUB_075740	11.6057	5.42954	1.21206	4.47961	7.47799e-06	0.000192703
AFUB_078000	120.511	1.9919	0.395854	5.03191	4.85616e-07	1.85785e-05
AFUB_073130	49.905	1.62364	0.440163	3.68872	0.000225387	0.00340201
AFUB_079820	84.7692	2.91727	0.799702	3.64794	0.00026435	0.00383867
AFUB_072460	201.014	1.83272	0.465769	3.93483	8.32553e-05	0.00147452
AFUB_075760	93.1319	3.43873	0.504028	6.82249	8.94752e-12	9.85658e-10
AFUB_077770	647.853	1.41347	0.460229	3.07122	0.00213184	0.0200429
AFUB_075730	4.29081	6.62097	2.41594	2.74054	0.00613389	0.044245
AFUB_074050	80.1535	1.50515	0.345611	4.35505	1.33035e-05	0.000307745
AFUB_075780	1297.92	3.51232	0.976653	3.59629	0.00032279	0.00456079
AFUB_078470	562.515	1.02355	0.221134	4.62864	3.68074e-06	0.000104309
AFUB_072700	36374.7	1.83913	0.499586	3.68131	0.000232035	0.00346554
AFUB_082660	630.259	1.24389	0.383571	3.24291	0.00118315	0.012787
AFUB_081650	12.2646	3.91415	0.560608	6.98198	2.91048e-12	3.48802e-10
AFUB_084720	1391.73	1.42849	0.453876	3.14731	0.0016478	0.0163906
AFUB_085670	7.65308	1.29162	0.475954	2.71375	0.00665259	0.04716
AFUB_083130	755.54	1.22667	0.259783	4.72193	2.33621e-06	7.19453e-05
AFUB_085200	43.7532	1.438	0.287948	4.99398	5.91487e-07	2.18718e-05
AFUB_085820	35.987	2.65447	0.491366	5.40221	6.58235e-08	3.25744e-06
AFUB_081460	84.8451	1.24595	0.293848	4.24011	2.23408e-05	0.000487334
AFUB_085710	40.6683	1.0312	0.343169	3.00494	0.00265632	0.0235494
AFUB_085130	77.1829	1.57061	0.441138	3.56035	0.000370362	0.00506043
AFUB_085810	169.126	1.16956	0.379151	3.08468	0.00203768	0.0193405
AFUB_084880	11474.1	2.91757	0.656272	4.44568	8.7616e-06	0.000218974
AFUB_084030	11412.2	3.52314	0.431432	8.16615	3.18392e-16	8.12063e-14
AFUB_084750	10471.8	3.82054	0.703671	5.42944	5.65325e-08	2.87374e-06
AFUB_084410	1278.81	3.20837	0.708083	4.53107	5.86865e-06	0.000154432
AFUB_080190	33.3807	2.32788	0.424431	5.48471	4.14152e-08	2.15684e-06
AFUB_085640	305.574	2.68384	0.294461	9.11443	7.9083e-20	4.14021e-17
AFUB_081580	1118.77	1.04838	0.267006	3.92645	8.62098e-05	0.00151775
AFUB_085310	1741.69	1.34101	0.454598	2.94988	0.00317902	0.0271198
AFUB_080820	64.446	2.27139	0.266698	8.5167	1.64165e-17	5.26758e-15
AFUB_085520	3.73177	2.62587	0.83522	3.14393	0.00166696	0.0165482
AFUB_081710	166.38	1.11699	0.317319	3.5201	0.00043139	0.00572902
AFUB_082340	542.599	1.55673	0.206787	7.52817	5.14568e-14	8.82484e-12
AFUB_082440	514.964	1.26488	0.252378	5.01185	5.39087e-07	2.03117e-05
AFUB_085050	224.914	1.32533	0.446913	2.96552	0.00302169	0.0260457
AFUB_081040	422.9	1.36731	0.379402	3.60385	0.000313542	0.00446559
AFUB_083010	606.797	1.55647	0.197844	7.86712	3.62889e-15	7.84709e-13
AFUB_086770	336.319	1.67513	0.289355	5.78919	7.07268e-09	4.45265e-07
AFUB_092770	4593.52	2.26373	0.455569	4.96902	6.72933e-07	2.44294e-05
AFUB_087720	261.043	1.01695	0.265768	3.82645	0.000130003	0.00211643
AFUB_087350	112.181	1.42897	0.448864	3.18353	0.00145489	0.0149041
AFUB_088500	135.873	1.31599	0.322095	4.08572	4.39397e-05	0.000872392
AFUB_086740	18.7381	2.6588	0.787623	3.37572	0.000736223	0.00889819
AFUB_087170	954.543	2.2094	0.581051	3.80243	0.000143284	0.00228405
AFUB_087590	1106.38	2.58106	0.821437	3.14213	0.00167721	0.0166167
AFUB_089550	86.319	1.81465	0.4045	4.48615	7.25226e-06	0.00018786
AFUB_089310	766.599	1.50766	0.370018	4.07457	4.60994e-05	0.000909823
AFUB_090160	65.6311	1.16297	0.427379	2.72118	0.00650497	0.046404
AFUB_087570	563.23	3.95612	0.211759	18.6822	6.91434e-78	6.8777e-74
AFUB_086990	188.94	1.05628	0.388975	2.71555	0.00661665	0.0470113
AFUB_088000	18219.2	1.33431	0.433312	3.07932	0.00207473	0.0196255
AFUB_091280	12.391	2.45741	0.854438	2.87606	0.00402674	0.0322236
AFUB_087560	41.1911	3.85635	1.12998	3.41277	0.000643054	0.00796571
AFUB_092050	26.0425	1.75017	0.392252	4.46186	8.12531e-06	0.000205655
AFUB_086630	1980.81	1.05476	0.255978	4.1205	3.78053e-05	0.000765653
AFUB_087580	2947.27	2.12619	0.217828	9.76087	1.65727e-22	1.17722e-19
AFUB_095050	6.6027	1.73703	0.471028	3.68774	0.000226255	0.00340477
AFUB_096090	4473.16	1.08559	0.332436	3.26558	0.00109241	0.0119614
AFUB_094520	1319.42	1.23222	0.341617	3.60702	0.000309736	0.00443214
AFUB_095310	9.67025	1.82265	0.627545	2.90441	0.00367948	0.0303259
AFUB_096760	85.7184	1.19537	0.208218	5.74098	9.41323e-09	5.70935e-07
AFUB_096710	20.1442	1.82666	0.31628	5.77546	7.67449e-09	4.80114e-07
AFUB_097340	83.1633	1.20106	0.224216	5.35671	8.47496e-08	4.03351e-06
AFUB_097540	158.622	1.07265	0.280057	3.83013	0.000128077	0.00209537
AFUB_097030	46.4477	4.07152	0.897435	4.53684	5.71023e-06	0.000151063
AFUB_096700	708.988	4.04213	0.529579	7.63272	2.29857e-14	4.31393e-12
AFUB_096670	303.702	1.26183	0.338254	3.73043	0.000191153	0.00294791
AFUB_097339	59.2629	4.70737	0.738871	6.37103	1.87768e-10	1.63836e-08
AFUB_095110	34.7228	3.91664	0.855374	4.57886	4.67519e-06	0.000126591
AFUB_097020	157.687	1.49843	0.371292	4.03571	5.44378e-05	0.00105554
AFUB_094610	11942.6	1.75216	0.576911	3.03713	0.0023884	0.0218761
AFUB_094750	16412.3	1.69789	0.535366	3.17145	0.00151681	0.0154114
AFUB_097050	697.474	1.3637	0.307687	4.43211	9.33161e-06	0.000230326
AFUB_095150	383.949	2.49998	0.319606	7.82208	5.19569e-15	1.05472e-12
AFUB_093840	218.415	1.6395	0.214357	7.64846	2.03399e-14	3.89079e-12
AFUB_095940	754.015	1.69951	0.20373	8.34197	7.30603e-17	2.20222e-14
AFUB_095090	23541	1.82844	0.475	3.84936	0.000118429	0.00196991
AFUB_096690	18.2661	1.68036	0.613026	2.74109	0.00612359	0.0442027
AFUB_099880	40.3282	1.76524	0.531936	3.31852	0.000904967	0.0104915
AFUB_099080	2970.42	2.27882	0.646454	3.52511	0.000423302	0.00563666
AFUB_098860	344.38	1.36099	0.465145	2.92594	0.00343416	0.028851
AFUB_099350	98.7254	1.2634	0.273527	4.61894	3.85711e-06	0.00010838
AFUB_099970	582.503	1.21788	0.163768	7.43658	1.03327e-13	1.63142e-11
AFUB_098420	3099.6	1.04349	0.31507	3.31192	0.000926591	0.0106313
AFUB_099260	1572.28	3.4656	0.480249	7.21624	5.34429e-13	7.18373e-11
AFUB_099270	259.092	4.78181	0.537751	8.89225	5.98845e-19	2.58988e-16
AFUB_099570	741.395	2.02502	0.700622	2.89032	0.00384847	0.0314095
AFUB_099480	148.144	1.80538	0.445159	4.05559	5.00081e-05	0.000979193
AFUB_099700	62.6225	1.277	0.473054	2.69948	0.00694469	0.0485787
AFUB_099810	8.89362	2.29796	0.761331	3.01835	0.00254154	0.0228165
AFUB_101880	9.30668	2.73241	0.816619	3.346	0.000819854	0.00967388
AFUB_101440	1347.35	1.57276	0.448329	3.50804	0.000451421	0.00593168
AFUB_102050	469.42	6.72753	0.620276	10.846	2.08291e-27	2.95982e-24
AFUB_102060	573.596	2.81237	0.468755	5.99964	1.9775e-09	1.36599e-07
AFUB_101800	12.7144	1.41011	0.464702	3.03444	0.00240981	0.0219642

## Sheet: Dormant ∆sltA vs. WT DEGs down
GeneID	baseMean	log2FoldChange	lfcSE	stat	pvalue	padj
AFUB_006580	740.046	-2.1198	0.220413	-9.61743	6.74995e-22	4.19636e-19
AFUB_015360	1461.56	-1.22649	0.319521	-3.83851	0.000123781	0.00204866
AFUB_016140	2864.11	-1.17037	0.234101	-4.99941	5.7507e-07	2.13441e-05
AFUB_010010	75.0555	-2.19981	0.322488	-6.82138	9.01728e-12	9.85658e-10
AFUB_012310	7378.49	-5.50484	1.0253	-5.369	7.91763e-08	3.80467e-06
AFUB_010440	144.84	-1.01404	0.337225	-3.00701	0.00263827	0.0234793
AFUB_011570	41.9539	-1.55662	0.513016	-3.03426	0.00241127	0.0219642
AFUB_000590	29.4718	-1.35397	0.445115	-3.04185	0.00235126	0.0216556
AFUB_009850	3253.21	-1.99	0.356449	-5.58285	2.36613e-08	1.31486e-06
AFUB_013880	4794.41	-1.28981	0.213501	-6.04126	1.52912e-09	1.08051e-07
AFUB_011080	37.041	-2.9451	0.507054	-5.80826	6.31253e-09	3.99941e-07
AFUB_011820	2014.08	-1.79922	0.533309	-3.37369	0.000741675	0.00893487
AFUB_015530	20748.9	-1.31076	0.388364	-3.37507	0.000737971	0.00890849
AFUB_001350	623.338	-1.59175	0.428301	-3.71642	0.000202064	0.00309696
AFUB_004850	319.54	-1.65858	0.448182	-3.70068	0.000215019	0.00326533
AFUB_012330	13.7577	-3.34182	0.998374	-3.34726	0.000816141	0.00964151
AFUB_013170	9.23004	-2.03388	0.749188	-2.71478	0.00663205	0.0470535
AFUB_010410	2529.05	-1.16238	0.235871	-4.92801	8.30716e-07	2.90955e-05
AFUB_001430	2720.98	-1.23383	0.32899	-3.75037	0.000176571	0.00274859
AFUB_010460	56.0413	-1.14273	0.247593	-4.61537	3.92395e-06	0.000109948
AFUB_014380	136.779	-1.37742	0.262198	-5.25335	1.49361e-07	6.6031e-06
AFUB_014900	242.029	-1.1068	0.248207	-4.4592	8.22668e-06	0.000207166
AFUB_016260	46.0644	-1.3189	0.358079	-3.68327	0.000230265	0.00344946
AFUB_000010	31.4453	-3.8412	0.619137	-6.20412	5.50036e-10	4.41226e-08
AFUB_012630	2443.53	-1.31243	0.389981	-3.36536	0.00076443	0.00918332
AFUB_016590	2329.75	-1.29096	0.459068	-2.81214	0.00492134	0.037598
AFUB_002250	303.681	-1.36885	0.225849	-6.06091	1.35356e-09	9.82765e-08
AFUB_017000	31.6005	-1.98594	0.488191	-4.06795	4.74277e-05	0.000934185
AFUB_009590	21.8603	-1.56307	0.325625	-4.80022	1.58494e-06	5.053e-05
AFUB_008690	438.28	-1.01591	0.365774	-2.77742	0.00547919	0.0407335
AFUB_006150	709.689	-2.20199	0.817042	-2.69508	0.00703721	0.0489489
AFUB_016970	19.3726	-2.43588	0.86664	-2.81072	0.00494315	0.0377067
AFUB_010990	2443.5	-1.1472	0.215852	-5.31478	1.06788e-07	4.91385e-06
AFUB_014520	1121.72	-1.56765	0.438304	-3.57663	0.000348058	0.0048152
AFUB_015650	263.671	-1.30787	0.319506	-4.0934	4.2509e-05	0.00084907
AFUB_012890	3639.18	-1.82584	0.435205	-4.19536	2.72436e-05	0.000579042
AFUB_016420	73.9713	-2.02415	0.431754	-4.68821	2.75609e-06	8.30754e-05
AFUB_005910	472.011	-1.53798	0.361305	-4.25673	2.07437e-05	0.000453489
AFUB_002740	348.085	-1.16691	0.22069	-5.28755	1.23965e-07	5.57953e-06
AFUB_007180	115.32	-1.10385	0.398492	-2.77007	0.00560443	0.0413555
AFUB_010350	1240.07	-6.46887	0.605811	-10.678	1.28976e-26	1.60366e-23
AFUB_016810	17.3967	-1.43247	0.44449	-3.22272	0.00126981	0.01348
AFUB_003980	445.377	-3.65382	0.36389	-10.041	1.00665e-23	9.10285e-21
AFUB_010420	1124.8	-1.04364	0.302494	-3.4501	0.000560382	0.00715548
AFUB_004060	2342.43	-1.09816	0.266251	-4.12453	3.71491e-05	0.000758772
AFUB_001650	235.316	-1.15316	0.239375	-4.81735	1.45475e-06	4.69818e-05
AFUB_000690	1410.67	-1.16101	0.27534	-4.21666	2.47946e-05	0.000534993
AFUB_003730	51.2975	-1.0904	0.264476	-4.12288	3.74168e-05	0.000760719
AFUB_004180	190.917	-1.3017	0.227151	-5.73056	1.00102e-08	6.03463e-07
AFUB_012300	4975.24	-2.67085	0.591473	-4.51558	6.31426e-06	0.000165284
AFUB_005330	3198.56	-1.21183	0.294732	-4.11162	3.92898e-05	0.000791124
AFUB_009670	21.3697	-2.52865	0.748125	-3.37999	0.00072489	0.00881476
AFUB_011980	123.964	-2.12607	0.721302	-2.94754	0.00320312	0.0272507
AFUB_011240	674.548	-1.50204	0.282654	-5.31408	1.07199e-07	4.91385e-06
AFUB_007670	2148.17	-1.67785	0.310523	-5.40331	6.54227e-08	3.2538e-06
AFUB_000670	60.0892	-1.2114	0.365636	-3.31314	0.000922543	0.010621
AFUB_015200	207.556	-2.08748	0.41352	-5.04808	4.46267e-07	1.71941e-05
AFUB_016310	30.0751	-1.75983	0.497416	-3.53795	0.000403241	0.00542766
AFUB_016600	4.18262	-3.13815	1.09676	-2.86128	0.00421934	0.0333093
AFUB_002750	394.084	-1.70292	0.362752	-4.69445	2.67328e-06	8.13183e-05
AFUB_005210	200.501	-4.22778	0.286802	-14.7411	3.50983e-49	1.74561e-45
AFUB_007540	23.945	-2.14568	0.745387	-2.87861	0.00399432	0.0321428
AFUB_016930	566.24	-1.34404	0.484481	-2.77418	0.00553411	0.0409887
AFUB_014850	1205.07	-1.5844	0.331596	-4.77812	1.76943e-06	5.58747e-05
AFUB_012320	212.757	-3.5011	0.286207	-12.2328	2.07748e-34	5.16618e-31
AFUB_004810	1932.12	-1.13513	0.338223	-3.35616	0.000790319	0.00944465
AFUB_016610	31.4643	-1.68187	0.420224	-4.00231	6.27258e-05	0.00116623
AFUB_002710	1.88313	-3.09917	1.12064	-2.76553	0.00568308	0.0418119
AFUB_005410	1753.14	-1.73017	0.588551	-2.93971	0.00328519	0.0277636
AFUB_014980	117.696	-2.04875	0.692183	-2.95984	0.00307794	0.0264389
AFUB_005060	1477.1	-1.45374	0.409972	-3.54596	0.000391181	0.00528679
AFUB_001660	575.473	-1.71488	0.258877	-6.62432	3.48849e-11	3.43565e-09
AFUB_002990	2512.21	-1.02704	0.334616	-3.06931	0.00214555	0.0201528
AFUB_017390	536.462	-3.52463	1.07479	-3.27936	0.00104042	0.0115246
AFUB_018260	216.172	-1.26713	0.439626	-2.8823	0.0039478	0.0319285
AFUB_029850	85.4291	-2.07975	0.625104	-3.32705	0.000877695	0.010223
AFUB_021130	2068.73	-3.19228	0.502602	-6.3515	2.13225e-10	1.8209e-08
AFUB_023900	1253.73	-1.82106	0.323696	-5.62584	1.84604e-08	1.04929e-06
AFUB_028410	144.732	-1.66804	0.470077	-3.54845	0.000387512	0.00525259
AFUB_033440	2.46885	-2.26711	0.748645	-3.02828	0.00245946	0.0222426
AFUB_022920	6597.86	-2.72387	0.289468	-9.40993	4.9646e-21	2.90487e-18
AFUB_025220	156.749	-1.81458	0.509376	-3.56235	0.000367551	0.00502893
AFUB_033560	50.182	-3.85758	0.835164	-4.61895	3.85688e-06	0.00010838
AFUB_017760	10.3493	-2.69123	0.558509	-4.8186	1.44567e-06	4.68406e-05
AFUB_026450	131.197	-2.13045	0.436911	-4.87616	1.08173e-06	3.63513e-05
AFUB_025320	112.515	-1.75642	0.226657	-7.74925	9.24386e-15	1.83897e-12
AFUB_018570	17.8071	-1.95427	0.489086	-3.99576	6.44874e-05	0.00119452
AFUB_027390	2.77254	-4.71782	1.02053	-4.62292	3.78381e-06	0.000106925
AFUB_023630	138.669	-1.01641	0.369707	-2.74924	0.00597339	0.0433703
AFUB_033480	27.6165	-1.6094	0.48824	-3.29634	0.000979537	0.0110595
AFUB_030640	2921.46	-1.50677	0.521455	-2.88956	0.00385787	0.0314234
AFUB_033460	452.651	-1.32105	0.451131	-2.92832	0.00340801	0.0286555
AFUB_022910	500.764	-4.68219	0.629028	-7.44354	9.80227e-14	1.57263e-11
AFUB_032690	6845.65	-1.1716	0.353563	-3.3137	0.000920706	0.0106121
AFUB_032540	1094.29	-2.25265	0.686666	-3.28056	0.00103602	0.0115088
AFUB_033410	3.91257	-1.65627	0.613886	-2.69801	0.00697547	0.0487254
AFUB_026200	55.7879	-2.26208	0.262655	-8.61233	7.1588e-18	2.45547e-15
AFUB_025700	1212.92	-3.16096	0.786646	-4.01827	5.86264e-05	0.00110866
AFUB_026210	251.874	-1.5057	0.222408	-6.77	1.28781e-11	1.35486e-09
AFUB_019840	10.622	-2.29055	0.715425	-3.20167	0.00136634	0.0142293
AFUB_019330	686.243	-1.42961	0.510903	-2.7982	0.00513888	0.0387834
AFUB_020870	47.9579	-1.81831	0.287034	-6.33482	2.37615e-10	1.96963e-08
AFUB_021740	8516.49	-1.36446	0.372903	-3.65903	0.000253171	0.00371979
AFUB_018110	139.387	-1.45327	0.261067	-5.56664	2.59695e-08	1.42718e-06
AFUB_033730	18.7551	-3.35414	0.849719	-3.94736	7.90191e-05	0.00141114
AFUB_017400	136.017	-5.54792	1.47564	-3.75968	0.000170129	0.00265765
AFUB_018520	1747.85	-1.67829	0.421486	-3.98184	6.83846e-05	0.00125041
AFUB_027540	3821.47	-1.20814	0.375397	-3.21831	0.00128948	0.0136452
AFUB_031130	477.91	-1.61624	0.376491	-4.29292	1.7634e-05	0.000395058
AFUB_032890	24.2344	-1.85071	0.615435	-3.00715	0.00263706	0.0234793
AFUB_018380	13.7575	-1.67784	0.443724	-3.78127	0.000156033	0.00246751
AFUB_022690	2.20483	-2.57701	0.924573	-2.78724	0.00531592	0.0398174
AFUB_018460	115.94	-1.45884	0.311025	-4.69044	2.72619e-06	8.24236e-05
AFUB_031120	15.4615	-2.09717	0.555286	-3.77673	0.000158898	0.00250089
AFUB_018200	610.986	-1.20393	0.369898	-3.25475	0.00113493	0.0123648
AFUB_025090	59664.3	-1.17051	0.252267	-4.63995	3.485e-06	0.000100189
AFUB_030560	602.617	-1.27686	0.232512	-5.49161	3.98275e-08	2.08508e-06
AFUB_030160	234.034	-1.05164	0.376488	-2.7933	0.0052173	0.039256
AFUB_033680	9.8004	-2.88393	0.58668	-4.91567	8.84788e-07	3.0559e-05
AFUB_028690	9730.88	-1.4035	0.334365	-4.19752	2.69858e-05	0.000576025
AFUB_019070	1528.45	-1.09388	0.199088	-5.49446	3.91902e-08	2.06256e-06
AFUB_020130	560.424	-1.33344	0.377086	-3.53616	0.000405983	0.00545717
AFUB_024830	299.744	-1.09904	0.299943	-3.66416	0.000248147	0.00366455
AFUB_024940	56.6343	-2.09966	0.674358	-3.11357	0.00184838	0.0178529
AFUB_022510	2839.58	-1.15512	0.246617	-4.68387	2.81502e-06	8.45952e-05
AFUB_033120	5.86198	-1.82845	0.460461	-3.97092	7.15966e-05	0.00129236
AFUB_031660	1173.19	-1.08668	0.228955	-4.74626	2.07209e-06	6.46115e-05
AFUB_030080	189.714	-1.05676	0.293529	-3.60021	0.000317966	0.00449902
AFUB_029570	263.503	-2.12091	0.403444	-5.25703	1.46404e-07	6.50124e-06
AFUB_029740	13.7097	-1.37473	0.318029	-4.32264	1.54174e-05	0.000351737
AFUB_030220	2847	-2.08771	0.241953	-8.62856	6.21279e-18	2.20709e-15
AFUB_020890	3507.71	-1.75909	0.355624	-4.94647	7.5571e-07	2.70397e-05
AFUB_022110	464.081	-1.10141	0.359222	-3.0661	0.00216873	0.0203512
AFUB_018270	1334.3	-1.96809	0.347532	-5.66303	1.48724e-08	8.6512e-07
AFUB_020930	4835.94	-1.74302	0.333699	-5.22334	1.75726e-07	7.70021e-06
AFUB_033150	480.491	-1.78126	0.280477	-6.35081	2.14181e-10	1.8209e-08
AFUB_017200	26.7643	-1.43951	0.440837	-3.2654	0.00109309	0.0119614
AFUB_031640	4493.5	-1.04793	0.280808	-3.73184	0.000190084	0.00294053
AFUB_033530	342.724	-1.68451	0.50208	-3.35506	0.000793483	0.00946376
AFUB_033040	20.8441	-1.05894	0.303144	-3.49321	0.00047726	0.00623006
AFUB_018190	498.646	-1.11783	0.299011	-3.73843	0.000185175	0.00287354
AFUB_023660	7423	-1.036	0.354232	-2.92462	0.00344874	0.0289246
AFUB_029470	26.5319	-2.31164	0.756792	-3.05452	0.00225418	0.0209358
AFUB_019430	1208.34	-1.01931	0.203829	-5.00082	5.7088e-07	2.12679e-05
AFUB_031860	571.387	-1.26074	0.344773	-3.65674	0.000255446	0.00374215
AFUB_026730	311.561	-2.19424	0.277376	-7.9107	2.55948e-15	5.65758e-13
AFUB_029980	4912.48	-1.09599	0.239626	-4.57374	4.79096e-06	0.000129148
AFUB_027270	25780	-1.48706	0.356947	-4.16606	3.09914e-05	0.000646271
AFUB_029790	20.3036	-2.30051	0.533633	-4.31102	1.625e-05	0.000369037
AFUB_030230	876.92	-2.05687	0.357237	-5.75771	8.52639e-09	5.20319e-07
AFUB_033720	336.755	-4.04277	0.795719	-5.08065	3.76151e-07	1.49663e-05
AFUB_036480	4137.31	-1.58505	0.366203	-4.32832	1.50251e-05	0.000343573
AFUB_040530	8.47668	-2.21061	0.602006	-3.67207	0.000240589	0.00356653
AFUB_040550	342.965	-1.44044	0.26045	-5.53057	3.19185e-08	1.69783e-06
AFUB_046450	3.76482	-4.62178	1.29616	-3.56576	0.000362803	0.00497765
AFUB_046140	29.6115	-1.22451	0.276513	-4.4284	9.49354e-06	0.000233166
AFUB_040520	3647.89	-1.4182	0.356079	-3.98284	6.80964e-05	0.00124758
AFUB_047230	4.43668	-1.73739	0.609642	-2.84986	0.00437387	0.0342574
AFUB_039370	128.048	-2.70269	0.34519	-7.82957	4.89538e-15	1.01447e-12
AFUB_035550	320.653	-2.07839	0.40107	-5.18213	2.1937e-07	9.4462e-06
AFUB_048010	33.1928	-4.65788	1.01621	-4.58357	4.57114e-06	0.000124233
AFUB_048520	41.3262	-1.21214	0.447772	-2.70705	0.00678831	0.0477872
AFUB_048280	135.993	-1.1718	0.32981	-3.55294	0.000380951	0.00517667
AFUB_036340	28.7793	-1.24976	0.389522	-3.20843	0.0013346	0.0139447
AFUB_041460	77442.4	-2.35054	0.33619	-6.99172	2.71538e-12	3.29389e-10
AFUB_038610	404.002	-1.29045	0.288834	-4.46781	7.90262e-06	0.000201557
AFUB_044620	153.16	-1.39851	0.449075	-3.1142	0.00184444	0.0178529
AFUB_047090	375.762	-1.34852	0.445137	-3.02945	0.00245002	0.0222357
AFUB_042740	966.153	-1.10142	0.344875	-3.19369	0.00140469	0.0145395
AFUB_045630	5.93498	-4.10619	1.48122	-2.77216	0.00556855	0.0411824
AFUB_040960	71.3545	-1.96505	0.470493	-4.17657	2.95931e-05	0.000622331
AFUB_034120	179.131	-4.08978	0.581875	-7.02862	2.08582e-12	2.56144e-10
AFUB_048250	4217.18	-1.99097	0.446052	-4.46354	8.06158e-06	0.000204563
AFUB_034570	6528.46	-1.23115	0.244831	-5.02857	4.94139e-07	1.88322e-05
AFUB_041400	1127.14	-1.20563	0.272813	-4.41927	9.90354e-06	0.000240857
AFUB_035610	22.1113	-2.39798	0.795809	-3.01326	0.00258454	0.0230983
AFUB_041410	1949.26	-1.2462	0.150972	-8.25451	1.52525e-16	4.21434e-14
AFUB_047640	1060.66	-1.13495	0.183073	-6.19946	5.66585e-10	4.49264e-08
AFUB_041100	6386.14	-15.2433	1.18766	-12.8346	1.04889e-37	3.47776e-34
AFUB_036450	3208.47	-1.20725	0.227801	-5.29959	1.16061e-07	5.27152e-06
AFUB_035380	2703.64	-1.60877	0.490021	-3.28306	0.00102685	0.011438
AFUB_048160	43.6717	-1.87632	0.572039	-3.28006	0.00103784	0.0115088
AFUB_048020	2605.96	-1.57486	0.498729	-3.15776	0.00158989	0.0159101
AFUB_047520	382.145	-3.87902	0.443571	-8.74498	2.23064e-18	8.53392e-16
AFUB_038500	12043.6	-1.23844	0.389091	-3.18289	0.00145812	0.0149217
AFUB_046320	1618.16	-1.30077	0.317343	-4.09894	4.15045e-05	0.000830675
AFUB_047530	77.3492	-2.81241	0.410415	-6.85259	7.25255e-12	8.19785e-10
AFUB_046500	3002.34	-2.8008	0.730602	-3.83355	0.00012631	0.0020767
AFUB_042190	255.878	-1.55322	0.158685	-9.78808	1.26678e-22	1.05005e-19
AFUB_046280	5.53282	-1.28084	0.463315	-2.7645	0.00570098	0.0419125
AFUB_044740	25.4461	-1.4976	0.441834	-3.3895	0.000700195	0.00854582
AFUB_047320	161.288	-1.50608	0.514891	-2.92504	0.00344408	0.02891
AFUB_044790	46.8097	-1.30374	0.25039	-5.20683	1.92089e-07	8.30743e-06
AFUB_042080	482.328	-1.25943	0.418919	-3.00639	0.00264369	0.0234793
AFUB_044640	377.497	-2.15483	0.49263	-4.37414	1.21915e-05	0.000285338
AFUB_040090	1255.22	-1.43577	0.205696	-6.98007	2.9504e-12	3.49376e-10
AFUB_048170	43.6065	-2.74478	0.300572	-9.13186	6.7333e-20	3.7209e-17
AFUB_035430	258.899	-2.00962	0.352013	-5.70894	1.13685e-08	6.81218e-07
AFUB_041890	1193.22	-1.14779	0.421021	-2.72621	0.00640653	0.0459451
AFUB_046340	787.923	-2.45524	0.5571	-4.40717	1.0473e-05	0.00025163
AFUB_048530	1.88604	-3.96166	1.25714	-3.15132	0.00162535	0.0161998
AFUB_047490	8394.1	-2.33946	0.336109	-6.96042	3.39249e-12	3.97001e-10
AFUB_040460	2329.68	-1.46968	0.381315	-3.85423	0.000116093	0.00193754
AFUB_045960	29.0067	-1.87176	0.373214	-5.01525	5.29658e-07	2.01088e-05
AFUB_042750	3046.48	-1.086	0.234339	-4.63432	3.58115e-06	0.000102361
AFUB_046820	7464.47	-2.18459	0.660546	-3.30724	0.000942199	0.0107725
AFUB_042130	623.893	-1.9478	0.594738	-3.27506	0.00105641	0.0116627
AFUB_042630	149.915	-1.96092	0.474317	-4.1342	3.5619e-05	0.000733545
AFUB_048260	34.7576	-1.94869	0.386073	-5.04747	4.47701e-07	1.71941e-05
AFUB_044600	7264.24	-1.31393	0.194101	-6.76931	1.29397e-11	1.35486e-09
AFUB_047650	26.8133	-2.34079	0.399779	-5.85521	4.76403e-09	3.07713e-07
AFUB_045930	296.633	-1.48404	0.488827	-3.03591	0.00239809	0.0218842
AFUB_047510	80103.1	-1.4734	0.252992	-5.82387	5.74999e-09	3.66635e-07
AFUB_047190	287.867	-1.68875	0.50916	-3.31673	0.00091076	0.0105428
AFUB_039200	57.0508	-1.34939	0.339513	-3.97447	7.0537e-05	0.00127802
AFUB_035540	109.686	-1.18166	0.364587	-3.24109	0.00119072	0.0128143
AFUB_037170	922.078	-1.06209	0.393619	-2.69828	0.0069698	0.04872
AFUB_047220	26.0325	-1.62161	0.301144	-5.38482	7.25155e-08	3.55326e-06
AFUB_045280	11.3192	-1.67029	0.607109	-2.75123	0.00593726	0.043171
AFUB_038990	12.0041	-1.92758	0.573513	-3.361	0.000776595	0.00930698
AFUB_045010	17.1425	-1.12569	0.344989	-3.26296	0.00110256	0.0120386
AFUB_037660	861.784	-1.32111	0.329385	-4.01082	6.0507e-05	0.00113345
AFUB_046900	3.81662	-4.04879	1.16162	-3.48547	0.000491269	0.00637944
AFUB_044610	8224.88	-1.30014	0.249501	-5.21097	1.87854e-07	8.15977e-06
AFUB_046520	9311.28	-1.08793	0.379849	-2.86411	0.00418187	0.0330923
AFUB_045595	1.64503	-4.40251	1.53834	-2.86186	0.00421157	0.0332901
AFUB_047630	30.7599	-1.58317	0.458224	-3.45502	0.000550247	0.00704415
AFUB_035260	453.461	-1.80104	0.523793	-3.43846	0.000585027	0.00738486
AFUB_048290	364.013	-1.99476	0.315674	-6.31904	2.63196e-10	2.14591e-08
AFUB_045640	3.55279	-2.92798	0.813054	-3.60121	0.000316735	0.00449438
AFUB_034660	4570.81	-1.8824	0.568865	-3.30904	0.000936159	0.0107273
AFUB_034540	679.612	-1.63804	0.442334	-3.70318	0.000212917	0.00324218
AFUB_037120	373.942	-1.43087	0.359572	-3.97939	6.90931e-05	0.00125873
AFUB_047370	11.7136	-2.36966	0.65206	-3.63411	0.000278944	0.00401542
AFUB_048310	644.403	-1.85596	0.629821	-2.9468	0.00321079	0.0272507
AFUB_035520	180.755	-2.84583	0.404308	-7.03877	1.93938e-12	2.41138e-10
AFUB_046020	24.0625	-1.53473	0.370082	-4.14701	3.36849e-05	0.000700971
AFUB_036210	18.1296	-1.84018	0.512655	-3.58951	0.000331297	0.00464439
AFUB_048330	17.9272	-1.31732	0.348695	-3.77787	0.000158176	0.00249347
AFUB_048110	1747.57	-1.2366	0.288746	-4.28267	1.84667e-05	0.000410018
AFUB_046080	4256.21	-1.53063	0.533369	-2.86974	0.00410809	0.0326632
AFUB_047480	15.3295	-3.69777	0.699021	-5.28993	1.22362e-07	5.53241e-06
AFUB_040470	36.0401	-2.17435	0.649182	-3.34936	0.000809977	0.00959147
AFUB_057940	42.6182	-1.02492	0.238472	-4.29787	1.7245e-05	0.000387216
AFUB_049750	26.1038	-3.12088	0.884421	-3.52873	0.000417562	0.00558217
AFUB_048860	35.4374	-1.50269	0.498875	-3.01216	0.002594	0.0231422
AFUB_049720	13.753	-2.13997	0.356944	-5.99524	2.03185e-09	1.38507e-07
AFUB_061120	33.4871	-1.39132	0.511364	-2.72079	0.00651252	0.046404
AFUB_049120	258.419	-2.75421	0.754771	-3.64906	0.000263197	0.00383829
AFUB_058520	135.539	-1.86528	0.311232	-5.99323	2.05716e-09	1.39201e-07
AFUB_056870	12985.9	-2.43847	0.628253	-3.88135	0.000103877	0.00177843
AFUB_049180	14.3527	-1.38091	0.485786	-2.84263	0.00447425	0.034866
AFUB_050540	1918.01	-3.38642	0.669848	-5.05551	4.29251e-07	1.66282e-05
AFUB_060880	6.59635	-4.56291	0.776664	-5.87501	4.22822e-09	2.76698e-07
AFUB_060890	88.1281	-3.27238	0.403535	-8.10928	5.09206e-16	1.23538e-13
AFUB_060870	3.13794	-7.67261	2.00301	-3.83054	0.000127864	0.00209533
AFUB_055600	101.537	-1.13272	0.394332	-2.8725	0.00407234	0.0324841
AFUB_057500	6712	-2.08077	0.338525	-6.14658	7.91737e-10	6.10497e-08
AFUB_058590	242.368	-2.72468	0.464416	-5.86689	4.44037e-09	2.88682e-07
AFUB_048890	29.989	-2.17109	0.270847	-8.01593	1.09308e-15	2.52858e-13
AFUB_050860	113.948	-2.12719	0.464605	-4.57849	4.68337e-06	0.000126591
AFUB_054800	482.645	-1.55925	0.266491	-5.85103	4.88542e-09	3.13518e-07
AFUB_051230	7359.45	-3.86828	0.811531	-4.76665	1.87316e-06	5.89631e-05
AFUB_058660	1503.47	-1.25111	0.225191	-5.55578	2.76368e-08	1.51046e-06
AFUB_054870	182.195	-3.27151	0.437131	-7.48405	7.20644e-14	1.19471e-11
AFUB_061710	101.122	-1.1726	0.403734	-2.90438	0.00367983	0.0303259
AFUB_059050	1997.28	-1.56196	0.305575	-5.11156	3.19506e-07	1.29719e-05
AFUB_051460	774.49	-2.30612	0.713976	-3.22997	0.00123801	0.0132414
AFUB_048880	13.3333	-1.49819	0.455651	-3.28802	0.00100895	0.0113401
AFUB_059160	3131.3	-1.20488	0.31658	-3.80592	0.000141275	0.00226168
AFUB_061840	9.59178	-2.34402	0.468357	-5.00478	5.59268e-07	2.09137e-05
AFUB_057130	930.89	-2.73294	0.372586	-7.33506	2.21623e-13	3.34012e-11
AFUB_050850	281.25	-3.04605	0.408734	-7.4524	9.16577e-14	1.49462e-11
AFUB_053770	290.805	-1.4903	0.404108	-3.68789	0.000226125	0.00340477
AFUB_058940	858.071	-2.05981	0.183268	-11.2393	2.61378e-29	5.19985e-26
AFUB_060440	524.327	-2.54855	0.371476	-6.86061	6.8568e-12	7.83961e-10
AFUB_057340	212.971	-1.27626	0.407898	-3.12886	0.00175484	0.0172476
AFUB_051320	155.201	-1.33512	0.425009	-3.1414	0.00168143	0.0166167
AFUB_056950	329.211	-1.1738	0.280036	-4.19159	2.77002e-05	0.000586243
AFUB_062320	114.097	-1.57587	0.242912	-6.48741	8.73251e-11	8.04281e-09
AFUB_058080	371.571	-2.56126	0.900011	-2.84581	0.00442992	0.0345875
AFUB_056420	3061.45	-1.01905	0.278214	-3.66285	0.000249426	0.00367126
AFUB_054900	18.3284	-1.5008	0.480698	-3.12213	0.00179548	0.0175503
AFUB_058810	219.171	-1.02555	0.299664	-3.42233	0.000620877	0.00771983
AFUB_050810	42.7244	-2.52384	0.57227	-4.41022	1.03265e-05	0.000248712
AFUB_054230	119.754	-1.07471	0.310338	-3.46303	0.00053413	0.00687933
AFUB_056320	194.611	-1.08748	0.393099	-2.76644	0.00566726	0.0417263
AFUB_052580	70.4691	-1.10666	0.38117	-2.90331	0.00369238	0.0304041
AFUB_054780	101.598	-1.31958	0.243056	-5.42914	5.66254e-08	2.87374e-06
AFUB_055640	882.204	-1.26204	0.319361	-3.95177	7.75757e-05	0.00139035
AFUB_054350	74.2421	-1.29099	0.332371	-3.88417	0.000102682	0.00176099
AFUB_058460	20.2219	-1.67029	0.467939	-3.56946	0.000357717	0.00493511
AFUB_059870	426.79	-1.1468	0.231229	-4.95956	7.06531e-07	2.54633e-05
AFUB_057080	396.108	-1.69805	0.298202	-5.6943	1.2388e-08	7.37862e-07
AFUB_055160	895.948	-1.05217	0.331689	-3.17215	0.00151314	0.0153898
AFUB_050260	2863.54	-1.27603	0.461676	-2.7639	0.00571145	0.0419275
AFUB_052780	6473.8	-1.28067	0.318029	-4.0269	5.65167e-05	0.0010811
AFUB_066700	451.894	-1.47768	0.409703	-3.6067	0.000310121	0.00443214
AFUB_068570	37.9855	-2.52688	0.630006	-4.01089	6.04908e-05	0.00113345
AFUB_071790	145.313	-1.44546	0.399502	-3.61816	0.000296701	0.00425258
AFUB_064720	2616.06	-1.30436	0.334629	-3.89793	9.70182e-05	0.00167542
AFUB_064100	529.958	-1.5305	0.250485	-6.11016	9.95308e-10	7.40749e-08
AFUB_063720	670.274	-1.10917	0.411638	-2.69453	0.00704888	0.0489552
AFUB_063490	67.8705	-2.573	0.362495	-7.09802	1.26556e-12	1.61392e-10
AFUB_070970	3083.88	-1.11802	0.114508	-9.7637	1.61164e-22	1.17722e-19
AFUB_067040	598.707	-1.79026	0.4511	-3.96865	7.2282e-05	0.00130016
AFUB_070950	39.3788	-3.30978	0.488713	-6.77243	1.26634e-11	1.35444e-09
AFUB_071750	97.6684	-1.91962	0.548658	-3.49876	0.000467433	0.00611949
AFUB_066070	1877.39	-2.49507	0.331338	-7.5303	5.06234e-14	8.82484e-12
AFUB_071700	3991.32	-1.22006	0.4478	-2.72456	0.00643878	0.0460906
AFUB_066310	1324.98	-3.62001	0.422159	-8.57501	9.90806e-18	3.28518e-15
AFUB_071440	48.0813	-1.7224	0.50477	-3.41225	0.000644292	0.00797111
AFUB_070850	34.2716	-1.96447	0.714743	-2.74849	0.00598699	0.0434077
AFUB_070750	21.0086	-2.3431	0.569369	-4.11526	3.86752e-05	0.000780328
AFUB_071240	14.6049	-2.94737	0.604916	-4.87236	1.10273e-06	3.69322e-05
AFUB_069890	4039.27	-2.04208	0.235749	-8.66207	4.63277e-18	1.70674e-15
AFUB_063690	1732.44	-1.12672	0.283555	-3.97356	7.08075e-05	0.00128059
AFUB_064660	2251.03	-1.02795	0.318479	-3.22769	0.00124793	0.0133188
AFUB_067690	1327.82	-1.00227	0.242428	-4.13432	3.56002e-05	0.000733545
AFUB_071730	85.0287	-2.08794	0.723429	-2.88617	0.00389961	0.0316648
AFUB_064490	993.335	-1.32638	0.321929	-4.1201	3.78708e-05	0.000765653
AFUB_069470	915.33	-1.45733	0.437764	-3.32904	0.000871468	0.0101624
AFUB_069370	46.26	-1.84437	0.431911	-4.27026	1.95248e-05	0.000430628
AFUB_071880	398.301	-2.83893	0.447851	-6.339	2.31264e-10	1.9331e-08
AFUB_066080	74.9826	-3.89391	0.720338	-5.40566	6.45694e-08	3.22749e-06
AFUB_067990	1049.58	-1.94446	0.592799	-3.28014	0.00103757	0.0115088
AFUB_068840	1740.06	-1.19553	0.243306	-4.9137	8.93744e-07	3.07615e-05
AFUB_065790	5.4016	-2.5173	0.567448	-4.43618	9.15674e-06	0.000227022
AFUB_069990	466.788	-1.40925	0.455025	-3.09709	0.00195431	0.0186918
AFUB_067950	97.0897	-1.57048	0.580749	-2.70423	0.00684629	0.0480655
AFUB_068500	407.924	-1.01401	0.351017	-2.88878	0.00386741	0.0314547
AFUB_066210	4180.39	-1.67588	0.275099	-6.09192	1.11567e-09	8.22039e-08
AFUB_071800	319.156	-1.55739	0.3497	-4.45351	8.4478e-06	0.000212198
AFUB_066350	32.4519	-1.60436	0.537285	-2.98604	0.00282613	0.0247242
AFUB_069840	364.318	-2.40812	0.347569	-6.92847	4.25431e-12	4.92065e-10
AFUB_069880	267.394	-1.15885	0.385702	-3.00452	0.00265998	0.0235608
AFUB_065720	80.697	-1.7974	0.414345	-4.33793	1.43828e-05	0.000330406
AFUB_071740	170.569	-1.71259	0.57437	-2.98168	0.00286673	0.0249916
AFUB_065090	474.921	-1.46461	0.16108	-9.09238	9.68938e-20	4.81901e-17
AFUB_066440	6.66281	-2.39134	0.804399	-2.97283	0.00295066	0.0254998
AFUB_070810	29.116	-2.98975	0.479862	-6.23045	4.65102e-10	3.76128e-08
AFUB_068900	2074.78	-1.11059	0.226711	-4.89869	9.64781e-07	3.29708e-05
AFUB_071260	46.8412	-2.12436	0.532755	-3.98751	6.67715e-05	0.00122768
AFUB_064080	29.488	-1.86012	0.467037	-3.98281	6.81045e-05	0.00124758
AFUB_067080	283.377	-2.23241	0.602039	-3.70809	0.00020883	0.00318595
AFUB_071840	181.561	-1.45682	0.330951	-4.40192	1.07297e-05	0.000255331
AFUB_071510	250.214	-3.47591	0.339457	-10.2396	1.31765e-24	1.45629e-21
AFUB_071270	11.3751	-2.03848	0.70847	-2.8773	0.00401098	0.0321493
AFUB_071710	115.255	-1.66407	0.526505	-3.1606	0.00157444	0.0158165
AFUB_065880	1057.43	-2.12367	0.395414	-5.37076	7.84044e-08	3.78983e-06
AFUB_066710	327.775	-1.15181	0.285551	-4.03365	5.49172e-05	0.0010607
AFUB_072890	109.942	-1.02253	0.372544	-2.74472	0.00605633	0.0438126
AFUB_078410	95.0076	-4.08737	1.35622	-3.01379	0.00258007	0.0230983
AFUB_079000	93.6352	-1.11944	0.2372	-4.71938	2.36565e-06	7.26269e-05
AFUB_079120	3548.89	-1.76381	0.34305	-5.14156	2.7247e-07	1.13876e-05
AFUB_078850	113.788	-1.21205	0.420576	-2.88189	0.00395297	0.0319285
AFUB_072580	112.526	-1.14141	0.351459	-3.24763	0.00116369	0.0126091
AFUB_079130	197.077	-1.70871	0.409223	-4.17549	2.97342e-05	0.00062398
AFUB_076290	10.178	-2.78671	0.637884	-4.36868	1.25e-05	0.000291189
AFUB_077800	131.572	-1.62605	0.424766	-3.82811	0.000129133	0.00210917
AFUB_078400	11204	-1.46018	0.327304	-4.46123	8.14907e-06	0.000205733
AFUB_074720	8637.36	-1.34547	0.448473	-3.00011	0.00269879	0.0237651
AFUB_074850	1592.73	-1.21454	0.42795	-2.83805	0.00453905	0.0351635
AFUB_073620	9.86868	-3.58828	1.32794	-2.70214	0.00688945	0.0482941
AFUB_079720	3.41868	-2.2041	0.617943	-3.56683	0.000361322	0.00496418
AFUB_073090	769.324	-1.21339	0.14739	-8.23253	1.83301e-16	4.92782e-14
AFUB_072490	42.1774	-1.03955	0.28372	-3.664	0.000248307	0.00366455
AFUB_075900	54.9449	-1.54968	0.25116	-6.17009	6.82531e-10	5.30401e-08
AFUB_077350	103.827	-1.22286	0.246714	-4.95659	7.17426e-07	2.57626e-05
AFUB_079140	380.141	-2.08505	0.521105	-4.00122	6.30172e-05	0.00116946
AFUB_073300	4571.26	-1.06737	0.275673	-3.87186	0.000108009	0.00183968
AFUB_079410	1841.09	-1.1254	0.23191	-4.85273	1.21772e-06	4.02415e-05
AFUB_074450	34.0611	-2.10597	0.681289	-3.09115	0.00199383	0.0189968
AFUB_073320	34.5334	-1.64436	0.383901	-4.2833	1.84145e-05	0.000409774
AFUB_073740	3481.31	-1.79955	0.338003	-5.32405	1.01481e-07	4.71698e-06
AFUB_077850	3.74954	-2.52705	0.814907	-3.10103	0.00192847	0.0184803
AFUB_079640	8.89774	-1.57015	0.412309	-3.80819	0.000139988	0.00224591
AFUB_075230	87.9025	-1.0522	0.361512	-2.91056	0.00360778	0.0299428
AFUB_078740	4472.05	-1.05937	0.29604	-3.57847	0.000345612	0.00478802
AFUB_079610	1538.43	-1.21873	0.391371	-3.114	0.00184567	0.0178529
AFUB_073830	24.6566	-1.14509	0.402901	-2.84211	0.00448159	0.034866
AFUB_074670	246.297	-2.18471	0.430611	-5.07351	3.90538e-07	1.54146e-05
AFUB_077730	235.14	-2.30044	0.466038	-4.93615	7.96784e-07	2.8105e-05
AFUB_079220	546.235	-1.6029	0.564015	-2.84194	0.00448403	0.034866
AFUB_076820	69.443	-1.6896	0.361973	-4.66776	3.04507e-06	9.04157e-05
AFUB_078380	8.34467	-1.39677	0.44412	-3.14504	0.00166065	0.016502
AFUB_079330	233.678	-2.88801	1.00455	-2.87492	0.0040413	0.0323141
AFUB_079110	1837.52	-2.69247	0.400275	-6.72656	1.73727e-11	1.80006e-09
AFUB_078670	110.068	-2.18846	0.241434	-9.06442	1.25274e-19	5.9338e-17
AFUB_081980	8608.69	-1.1139	0.284092	-3.92092	8.82107e-05	0.00155023
AFUB_084790	8.67744	-1.86873	0.551771	-3.38678	0.000707186	0.00862056
AFUB_084690	43.5005	-1.41958	0.511873	-2.77331	0.00554891	0.0410677
AFUB_084490	1757.66	-1.33985	0.43189	-3.1023	0.00192024	0.0184424
AFUB_084520	554.364	-6.04993	0.727451	-8.31661	9.05168e-17	2.57249e-14
AFUB_080030	53.2864	-3.38081	0.91763	-3.68429	0.000229342	0.00344082
AFUB_080740	23.2147	-4.05715	0.623798	-6.50395	7.82385e-11	7.34187e-09
AFUB_082130	14.6302	-4.13347	0.745373	-5.54551	2.93094e-08	1.58446e-06
AFUB_084540	296.493	-7.06343	1.31398	-5.3756	7.63278e-08	3.72173e-06
AFUB_084550	204.817	-4.03076	0.62234	-6.47679	9.36959e-11	8.5504e-09
AFUB_085360	1056	-2.47195	0.510952	-4.83793	1.31201e-06	4.30711e-05
AFUB_083840	1653.72	-1.2131	0.24192	-5.01448	5.3178e-07	2.01126e-05
AFUB_081570	627.133	-2.24712	0.696672	-3.22551	0.00125749	0.0133908
AFUB_085940	7.28342	-3.34348	0.646026	-5.17545	2.27358e-07	9.70614e-06
AFUB_084780	34.0994	-1.8722	0.603723	-3.10109	0.00192808	0.0184803
AFUB_081160	15.3511	-2.41916	0.774626	-3.12301	0.00179014	0.0175261
AFUB_084300	36.8399	-1.71759	0.625619	-2.74543	0.0060431	0.0437487
AFUB_083930	945.207	-1.24179	0.379586	-3.27143	0.00107006	0.0117875
AFUB_085370	199.371	-1.8625	0.400693	-4.64819	3.34864e-06	9.68281e-05
AFUB_084560	656.73	-4.43129	0.597902	-7.4114	1.24973e-13	1.94236e-11
AFUB_081150	112.542	-3.15619	0.619428	-5.09533	3.4813e-07	1.3988e-05
AFUB_084610	433.385	-2.06196	0.443346	-4.6509	3.30486e-06	9.58409e-05
AFUB_084500	14.4945	-1.86658	0.616593	-3.02725	0.00246789	0.0222759
AFUB_080730	19.4666	-2.15772	0.43666	-4.94142	7.75569e-07	2.75521e-05
AFUB_080650	512.956	-2.08524	0.389035	-5.36005	8.32007e-08	3.97883e-06
AFUB_084930	4996.51	-2.05475	0.427749	-4.80365	1.55799e-06	4.98305e-05
AFUB_084570	120.258	-2.63786	0.529947	-4.97759	6.43799e-07	2.35436e-05
AFUB_090240	2377.74	-1.67754	0.204999	-8.18315	2.76517e-16	7.23821e-14
AFUB_091130	93.2759	-2.23796	0.491932	-4.54934	5.38154e-06	0.000143513
AFUB_091940	378.073	-1.44477	0.353388	-4.08836	4.34443e-05	0.00086428
AFUB_090100	36.5291	-1.21065	0.341259	-3.5476	0.000388764	0.00526127
AFUB_091150	161.516	-1.49121	0.294978	-5.05534	4.29621e-07	1.66282e-05
AFUB_092290	188.378	-1.26686	0.287028	-4.41374	1.01602e-05	0.000245694
AFUB_091950	1091.48	-1.32821	0.346431	-3.83398	0.000126085	0.00207644
AFUB_087360	6.7856	-3.34051	0.56582	-5.90384	3.55137e-09	2.37084e-07
AFUB_091230	1785.76	-1.54188	0.326359	-4.72449	2.30695e-06	7.12646e-05
AFUB_089900	276.413	-1.3666	0.237085	-5.76418	8.20553e-09	5.06466e-07
AFUB_090730	66.1438	-2.38765	0.783007	-3.04933	0.00229349	0.0212415
AFUB_087780	55.1579	-1.87376	0.330075	-5.67676	1.37273e-08	8.03211e-07
AFUB_089360	1529.14	-1.07033	0.325704	-3.2862	0.00101549	0.0113879
AFUB_091460	381.819	-2.10501	0.501041	-4.20129	2.65403e-05	0.000567734
AFUB_092330	19.8195	-2.19014	0.467802	-4.68176	2.84419e-06	8.52143e-05
AFUB_088140	69.9322	-1.27855	0.440818	-2.90041	0.00372672	0.0306614
AFUB_092780	4610.1	-1.08705	0.348997	-3.11479	0.00184079	0.0178529
AFUB_091140	150.307	-1.04705	0.28383	-3.689	0.000225141	0.00340201
AFUB_088900	436.745	-1.1779	0.345058	-3.41362	0.000641051	0.00796071
AFUB_090500	9.02511	-4.85318	0.679811	-7.13901	9.40045e-13	1.23035e-10
AFUB_092560	37.2774	-1.2031	0.310898	-3.86974	0.000108949	0.0018462
AFUB_090550	25.6207	-2.22479	0.687594	-3.23561	0.00121381	0.0130105
AFUB_091710	149.501	-1.64344	0.492218	-3.33883	0.000841307	0.0098685
AFUB_088960	563.556	-1.71873	0.305119	-5.63299	1.7711e-08	1.01248e-06
AFUB_087770	13.1029	-1.7828	0.396119	-4.50066	6.77418e-06	0.000176666
AFUB_091850	46.236	-1.1603	0.308806	-3.75736	0.000171719	0.00267725
AFUB_088750	111.15	-1.19525	0.431752	-2.76837	0.00563376	0.0415412
AFUB_092470	211.759	-2.364	0.698766	-3.38311	0.000716693	0.00872576
AFUB_091220	123.342	-2.24265	0.820164	-2.73439	0.00624966	0.0450147
AFUB_089120	371.422	-1.31845	0.470648	-2.80136	0.00508884	0.0384933
AFUB_088950	136.861	-2.61581	0.357835	-7.31011	2.66932e-13	3.90466e-11
AFUB_092230	3443.31	-2.04318	0.436589	-4.67987	2.87059e-06	8.57469e-05
AFUB_091980	1080.79	-2.31665	0.5086	-4.55496	5.23957e-06	0.00014048
AFUB_092700	27.7275	-2.76973	0.787025	-3.51924	0.000432786	0.00573989
AFUB_089050	9.35907	-3.38623	1.19192	-2.84099	0.0044974	0.0349225
AFUB_094630	34.0317	-1.85957	0.542907	-3.42521	0.000614329	0.00766716
AFUB_097410	65.5862	-1.84023	0.504419	-3.64822	0.000264062	0.00383867
AFUB_096050	173715	-2.41801	0.48898	-4.94501	7.61388e-07	2.71453e-05
AFUB_095670	6.25274	-3.17605	1.03131	-3.07964	0.00207253	0.0196255
AFUB_096850	2422.02	-2.67068	0.580202	-4.60302	4.16402e-06	0.000115697
AFUB_096430	1388.1	-1.52082	0.305074	-4.98509	6.19317e-07	2.28161e-05
AFUB_095570	754.997	-1.01019	0.15112	-6.68465	2.31482e-11	2.32581e-09
AFUB_095250	2079.27	-2.04101	0.48258	-4.22937	2.34345e-05	0.000507851
AFUB_096440	91.6127	-2.24239	0.308628	-7.26568	3.71172e-13	5.35079e-11
AFUB_096620	17.921	-4.26037	1.3658	-3.11932	0.0018127	0.0176601
AFUB_097660	45.2383	-2.23425	0.459543	-4.86191	1.16261e-06	3.88025e-05
AFUB_096680	53.3952	-2.17028	0.536568	-4.04476	5.23777e-05	0.00102142
AFUB_096460	12.1201	-3.35052	0.615999	-5.43916	5.35327e-08	2.75902e-06
AFUB_094230	1488.97	-1.45071	0.413095	-3.5118	0.000445075	0.00587157
AFUB_094010	2732.33	-1.87662	0.492121	-3.81333	0.000137109	0.00221401
AFUB_095260	744.233	-1.78029	0.240448	-7.40405	1.32096e-13	2.02147e-11
AFUB_096870	47.3445	-2.48387	0.545833	-4.5506	5.34929e-06	0.000143036
AFUB_097580	15.2519	-1.22246	0.431629	-2.83221	0.00462276	0.0356731
AFUB_095240	1031.79	-1.22355	0.263961	-4.63534	3.56352e-06	0.000102151
AFUB_095040	46.6071	-1.12588	0.309515	-3.63754	0.000275249	0.00397374
AFUB_098880	379.559	-1.46741	0.432279	-3.3946	0.000687292	0.00841933
AFUB_099520	106.564	-1.71804	0.601412	-2.85667	0.00428108	0.0336366
AFUB_099440	97.7468	-1.26624	0.401475	-3.15396	0.00161072	0.0160862
AFUB_099340	46.2541	-1.28383	0.371307	-3.45759	0.000545029	0.00699536
AFUB_099320	14.3886	-1.63974	0.547599	-2.99442	0.0027497	0.0241406
AFUB_099430	791.392	-2.88118	0.610919	-4.71615	2.40348e-06	7.35614e-05
AFUB_099730	227.47	-1.36807	0.255582	-5.35276	8.66226e-08	4.10302e-06
AFUB_099800	10.3838	-1.24695	0.462715	-2.69486	0.00704191	0.0489489
AFUB_099550	321.374	-1.75516	0.579649	-3.02798	0.00246196	0.0222426
AFUB_098520	364.62	-1.07781	0.296206	-3.63872	0.000273991	0.00396132
AFUB_101140	799.243	-1.42183	0.35513	-4.00369	6.23631e-05	0.00116384
AFUB_101760	171.417	-1.87967	0.577601	-3.25428	0.00113682	0.0123719
AFUB_100770	862.024	-1.27082	0.277043	-4.58709	4.49468e-06	0.000122826
AFUB_101750	80.394	-5.97997	0.71903	-8.31672	9.0432e-17	2.57249e-14
AFUB_101090	7.66886	-4.61738	0.724349	-6.37451	1.83545e-10	1.61569e-08
AFUB_101590	23.1165	-1.87864	0.392119	-4.79099	1.65961e-06	5.27417e-05
AFUB_100760	14.2585	-1.31333	0.449206	-2.92367	0.0034593	0.0289644
AFUB_101480	78.1836	-1.2866	0.463504	-2.77581	0.00550641	0.0408748
AFUB_101580	5.15623	-2.45308	0.871537	-2.81466	0.00488293	0.0373907
AFUB_102080	153.527	-5.26549	0.729421	-7.21873	5.24747e-13	7.15022e-11
AFUB_102210	47.2029	-3.48692	0.796246	-4.3792	1.19115e-05	0.000279442
