# Supplementary material for: The C2H2 transcription factor SltA is required for germination and hyphal development in Aspergillus fumigatus
Source: mSphere. 2023 Jun 1;8(4):e00076-23. doi: 10.1128/msphere.00076-23 (PMC10449517; doi:10.1128/msphere.00076-23)
Supplement: TABLE S3 — RNA-seq results for isotropic phase. [file msphere.00076-23-s0003.xlsx]

## Sheet: Isotropic ∆sltA vs. WT
GeneID	baseMean	log2FoldChange	lfcSE	stat	pvalue	padj
AFUB_003100	1125.44	-0.215865	0.201005	-1.07393	0.282856	0.709573
AFUB_000030	1.02047	0.934416	1.13364	0.82426	0.409792	0.79769
AFUB_001870	1525.96	-0.0203889	0.193185	-0.105541	0.915947	0.995286
AFUB_002860	2.0293	-0.381364	1.28478	-0.296832	0.766595	0.951618
AFUB_009110	3503.71	0.0893719	0.14149	0.631648	0.527617	0.85787
AFUB_011630	788.211	-0.0323067	0.202975	-0.159166	0.873538	0.981998
AFUB_006450	1641.47	0.279837	0.220964	1.26644	0.205356	0.643012
AFUB_006580	740.046	-0.133646	0.153469	-0.870835	0.383844	0.782392
AFUB_010260	776.468	-0.0046735	0.134627	-0.0347144	0.972307	1
AFUB_001040	73.4813	0.552532	0.602108	0.917663	0.358795	0.766893
AFUB_004700	1634.7	0.110669	0.107674	1.02781	0.304037	0.727927
AFUB_015910	44.3515	0.263179	0.392951	0.66975	0.503017	0.844425
AFUB_006600	2414.78	-0.203294	0.212133	-0.958335	0.337894	0.74906
AFUB_010180	4031.36	-0.331017	0.322566	-1.0262	0.304797	0.727927
AFUB_012560	26.5774	1.03607	0.39524	2.62138	0.00875749	0.139155
AFUB_017020	75.337	0.553686	0.492494	1.12425	0.260907	0.696286
AFUB_015560	5936.89	0.177169	0.227848	0.777575	0.43682	0.811815
AFUB_010050	23167.3	-0.203951	0.178102	-1.14513	0.252153	0.689213
AFUB_010110	1293.13	-0.279847	0.150116	-1.8642	0.0622932	0.405683
AFUB_013380	1457.39	-0.333454	0.130675	-2.55179	0.010717	0.158635
AFUB_009700	2592.66	-0.161896	0.177554	-0.911813	0.361867	0.767647
AFUB_010640	47.5752	0.496173	0.351748	1.41059	0.158365	0.590792
AFUB_015450	1092.51	0.462916	0.333876	1.38649	0.165597	0.597139
AFUB_009520	90.6752	-0.335861	0.273836	-1.2265	0.220009	0.659857
AFUB_016500	1003.32	0.376865	0.144739	2.60375	0.00922101	0.144671
AFUB_003540	1253.82	-0.123052	0.145492	-0.845764	0.397685	0.788919
AFUB_005100	1245.9	-0.128259	0.111412	-1.15121	0.249644	0.687031
AFUB_003300	939.097	0.0882846	0.19202	0.459767	0.645683	0.909132
AFUB_009020	945.451	-0.32693	0.147363	-2.21854	0.0265182	0.265636
AFUB_000660	6170.07	0.0528787	0.323386	0.163516	0.870113	0.981281
AFUB_010780	14.6692	0	1.23632	0	1	1
AFUB_010820	720.11	0.460397	0.437666	1.05194	0.292828	0.717947
AFUB_008860	3463.65	-0.14585	0.201052	-0.725436	0.468185	0.828014
AFUB_001600	665.654	0.589833	0.62093	0.949918	0.342154	0.752799
AFUB_001810	30723.9	0.0909627	0.210786	0.43154	0.666076	0.916511
AFUB_001800	435.309	-0.343444	0.23178	-1.48176	0.138404	0.55782
AFUB_015360	1461.56	0.725477	0.222912	3.25454	0.00113576	0.0390913
AFUB_000400	1197.85	-0.0601402	0.16851	-0.356893	0.721172	0.934677
AFUB_014250	12.753	0.220832	0.306894	0.719572	0.471788	0.829088
AFUB_007940	651.833	0.206617	0.0966388	2.13804	0.0325137	0.294013
AFUB_013540	57.0342	-0.25798	0.366613	-0.703686	0.481628	0.833581
AFUB_000520	901.901	-0.0382429	0.147452	-0.259358	0.795359	0.95905
AFUB_001020	4.93804	1.8828	0.775562	2.42766	0.0151964	0.197078
AFUB_011620	2368.03	-0.152253	0.309859	-0.491363	0.62317	0.899606
AFUB_004770	49.6754	0.155965	0.244687	0.637406	0.52386	0.855217
AFUB_016650	16.0536	0.280539	0.41827	0.670713	0.502403	0.844425
AFUB_006950	3639.61	-0.157347	0.143829	-1.09399	0.27396	0.706995
AFUB_004940	876.161	-0.0466307	0.116693	-0.3996	0.689451	0.923921
AFUB_006870	1095.77	-0.188996	0.143574	-1.31637	0.188051	0.624049
AFUB_001940	3312.17	-0.242068	0.169243	-1.4303	0.152632	0.581253
AFUB_016140	2864.11	-0.165463	0.165489	-0.999846	0.317385	0.735226
AFUB_009860	3560.29	-0.191768	0.167651	-1.14385	0.252686	0.689462
AFUB_002300	9.69174	-0.353666	0.650808	-0.543426	0.586836	0.884038
AFUB_011990	655.029	-0.0538208	0.109185	-0.492933	0.62206	0.899103
AFUB_008900	2399.41	-0.133113	0.0955423	-1.39324	0.163547	0.596117
AFUB_014640	802.487	-0.0587121	0.185772	-0.316044	0.751969	0.947781
AFUB_015570	987.687	-0.221075	0.194912	-1.13423	0.256698	0.693435
AFUB_006480	4212.38	-0.165356	0.163984	-1.00837	0.313278	0.731629
AFUB_013010	632.387	0.186007	0.297239	0.625783	0.531457	0.85949
AFUB_009930	1994.09	-0.428813	0.199449	-2.14999	0.0315559	0.28988
AFUB_004870	49165.2	-0.106303	0.143843	-0.739022	0.459894	0.822835
AFUB_000970	107.453	-0.183259	0.226295	-0.809822	0.418042	0.80134
AFUB_008720	38.2821	0.244543	0.492642	0.496392	0.619618	0.897999
AFUB_011710	301.734	0.565965	0.365302	1.54931	0.121308	0.533209
AFUB_016760	1081.61	0.556436	0.701837	0.792829	0.427878	0.808154
AFUB_015880	1466.54	-0.224359	0.22983	-0.976198	0.328966	0.744274
AFUB_014030	1705.16	0.166793	0.236706	0.704644	0.481032	0.833405
AFUB_005760	3609.06	-0.320746	0.230362	-1.39236	0.163813	0.596228
AFUB_009690	1076.36	-0.13545	0.214706	-0.630861	0.528131	0.85787
AFUB_002280	8.88992	-1.91585	1.00654	-1.9034	0.0569886	0.386675
AFUB_016690	219.67	-0.179962	0.169875	-1.05938	0.289428	0.714799
AFUB_010220	1601.06	0.0346695	0.263548	0.131549	0.895341	0.987855
AFUB_002760	91.6936	0.0275267	0.251326	0.109526	0.912785	0.994988
AFUB_004680	793.707	-0.0375684	0.163096	-0.230345	0.817824	0.965427
AFUB_014810	4087.14	0.191462	0.448568	0.426831	0.669503	0.91803
AFUB_013760	13150.5	-0.111303	0.324153	-0.343366	0.731323	0.938036
AFUB_003010	4389.5	-0.135699	0.26722	-0.507819	0.61158	0.894509
AFUB_007660	1004.31	-0.274117	0.226704	-1.20914	0.22661	0.663943
AFUB_015750	96.7518	-0.221709	0.287598	-0.770899	0.440767	0.813446
AFUB_012730	943.565	0.0627538	0.218788	0.286825	0.774246	0.952559
AFUB_003520	35691.1	-0.123055	0.213036	-0.577628	0.563515	0.875006
AFUB_002600	1.41982	0.365997	0.689212	0.531037	0.595393	0.889112
AFUB_012170	936.303	0.365571	0.273545	1.33642	0.181412	0.616845
AFUB_011860	5266.9	0.290327	0.146353	1.98375	0.047284	0.355882
AFUB_002330	932.04	-0.217371	0.124346	-1.74811	0.0804447	0.442419
AFUB_008380	1676.84	-0.063726	0.127873	-0.498353	0.618236	0.897535
AFUB_003900	807.342	0.36855	0.27145	1.35771	0.174557	0.607245
AFUB_014760	513.805	0.217056	0.207335	1.04688	0.295153	0.72043
AFUB_010600	37.5814	-0.469424	0.290068	-1.61832	0.105593	0.494739
AFUB_004650	2699.19	-0.431662	0.452425	-0.954106	0.34003	0.75095
AFUB_005390	1789.58	0.339709	0.503596	0.674567	0.499951	0.844058
AFUB_009770	2592.69	-0.056789	0.132583	-0.428327	0.668413	0.91771
AFUB_010010	75.0555	-0.82564	0.232985	-3.54374	0.000394489	0.0175963
AFUB_016480	1306.96	-0.215232	0.160124	-1.34416	0.178898	0.614111
AFUB_010320	587.829	-0.166816	0.174766	-0.954511	0.339825	0.75095
AFUB_012440	3398.14	0.208892	0.110557	1.88945	0.0588312	0.393805
AFUB_007810	1031.86	-0.107975	0.100618	-1.07312	0.283219	0.709573
AFUB_013710	226.479	0.518788	0.229995	2.25565	0.0240926	0.253061
AFUB_005720	1192.05	-0.0895882	0.266551	-0.336102	0.736794	0.940808
AFUB_007240	1745.9	0.0039175	0.130893	0.0299291	0.976124	1
AFUB_003640	0.64176	-0.384564	1.88083	-0.204465	0.83799	0.971615
AFUB_001170	5868.44	-0.423964	0.27924	-1.51828	0.128944	0.546718
AFUB_015130	6677.86	-0.022874	0.164708	-0.138876	0.889548	0.985997
AFUB_007490	1867.08	-0.0699534	0.1668	-0.419384	0.674935	0.91984
AFUB_008840	1030.35	-0.254559	0.192631	-1.32148	0.18634	0.621785
AFUB_005520	2669.3	-0.403927	0.222909	-1.81207	0.0699748	0.425192
AFUB_006330	365.694	-0.547964	0.280447	-1.9539	0.0507134	0.365806
AFUB_011290	33.6951	-0.013561	0.288435	-0.047016	0.9625	1
AFUB_002410	16679.7	-0.0510825	0.174342	-0.293002	0.769521	0.952502
AFUB_013230	5681.25	0.0563657	0.122907	0.458604	0.646519	0.909132
AFUB_012760	835.36	-0.352815	0.256103	-1.37763	0.168318	0.598591
AFUB_008270	2129.93	-0.237316	0.32298	-0.73477	0.462479	0.824571
AFUB_010430	212.392	0.334873	0.286191	1.1701	0.24196	0.678746
AFUB_005670	1056.19	0.0723273	0.327285	0.220992	0.825099	0.967051
AFUB_002200	50.8075	0.096334	1.19276	0.0807655	0.935628	0.999112
AFUB_013270	31316.8	0.513228	0.297722	1.72385	0.0847351	0.455274
AFUB_016770	3589.01	0.0739342	0.812885	0.0909529	0.92753	0.99737
AFUB_007470	1254.95	-0.224484	0.192715	-1.16485	0.24408	0.681953
AFUB_005300	5663.8	-0.0527639	0.243115	-0.217033	0.828183	0.968257
AFUB_014230	1728.49	0.0211369	0.14296	0.147852	0.88246	0.984762
AFUB_012310	7378.49	0.0529715	0.684767	0.077357	0.93834	0.999112
AFUB_011750	2851.61	-0.101445	0.239148	-0.424193	0.671425	0.91888
AFUB_010390	4143.34	0.0676501	0.164533	0.411165	0.680952	0.921084
AFUB_015860	293.315	0.551304	0.405136	1.36079	0.173581	0.606466
AFUB_010150	31.0994	0.447161	0.350592	1.27545	0.202152	0.640479
AFUB_001490	1991.03	0.0162232	0.17701	0.0916512	0.926975	0.99737
AFUB_010760	1.54659	1.76362	1.21958	1.44608	0.148154	0.571437
AFUB_016900	173.629	0.407491	0.336308	1.21166	0.225643	0.663847
AFUB_007090	3007.76	-0.141744	0.109472	-1.2948	0.19539	0.632459
AFUB_016920	2.51836	1.23391	1.44434	0.854306	0.392935	0.78743
AFUB_014120	823.176	-0.227909	0.138965	-1.64005	0.100995	0.487432
AFUB_000780	618.337	-1.60539	1.03286	-1.55431	0.120111	0.531706
AFUB_009320	183.594	-0.502676	0.339296	-1.48153	0.138466	0.557847
AFUB_012720	280.462	1.60051	0.388804	4.1165	3.84675e-05	0.0028135
AFUB_005460	2176.19	-0.274379	0.197009	-1.39272	0.163704	0.596228
AFUB_006550	6540.88	0.166841	0.210498	0.792604	0.428009	0.808154
AFUB_007340	18873.1	0.0158951	0.0839851	0.189261	0.849888	0.9756
AFUB_010290	198.234	-0.857449	0.501666	-1.7092	0.0874136	0.460055
AFUB_007120	559.12	-0.115905	0.261335	-0.44351	0.657397	0.914691
AFUB_005870	368.143	-0.471045	0.183665	-2.56469	0.0103267	0.155099
AFUB_003460	2114.47	0.315402	0.240448	1.31173	0.189612	0.625905
AFUB_002070	15.5298	-0.154499	0.312649	-0.494161	0.621192	0.898894
AFUB_003600	216.63	0.614368	0.27999	2.19425	0.0282173	0.274367
AFUB_013000	3480.68	0.463857	0.2176	2.13169	0.0330321	0.296276
AFUB_001850	1510.73	0.523743	0.164205	3.18956	0.00142489	0.0462975
AFUB_016950	4.75067	1.12206	0.935099	1.19993	0.230166	0.666466
AFUB_006810	271.167	-0.142718	0.131998	-1.08121	0.279604	0.708102
AFUB_001210	1312.41	-0.140922	0.0996081	-1.41477	0.157137	0.589038
AFUB_006180	19475.5	1.32516	0.709301	1.86827	0.0617247	0.404463
AFUB_003880	0.231013	-0.413569	2.65363	-0.15585	0.876151	0.982685
AFUB_010440	144.84	0.686716	0.635347	1.08085	0.279763	0.708102
AFUB_011460	694.052	-0.070795	0.119472	-0.592565	0.553472	0.869906
AFUB_002940	275.29	0.321621	0.163416	1.96811	0.0490552	0.361446
AFUB_010890	15404.4	-0.49809	0.448923	-1.10952	0.267204	0.701658
AFUB_011970	0.607951	1.05813	3.09459	0.341928	0.732405	0.938577
AFUB_011570	41.9539	0.222077	0.347693	0.638716	0.523008	0.855217
AFUB_012430	1502.14	0.0863902	0.143755	0.600956	0.547869	0.867458
AFUB_016730	562.231	-0.21684	0.586472	-0.369736	0.71158	0.931411
AFUB_008000	1628.66	-0.159729	0.15589	-1.02463	0.305538	0.728352
AFUB_006640	630.558	-0.112734	0.149054	-0.756325	0.449454	0.816973
AFUB_001990	494.28	0.191004	0.239483	0.797569	0.425121	0.806538
AFUB_003780	577.638	-0.562936	0.25618	-2.19743	0.02799	0.273282
AFUB_015940	916.296	-0.0090526	0.182949	-0.0494816	0.960535	1
AFUB_002170	35.6997	-0.334517	0.483669	-0.691624	0.489173	0.839511
AFUB_001010	0.869227	0	2.04658	0	1	1
AFUB_001880	2722.44	-0.0456233	0.0871941	-0.523239	0.600808	0.891878
AFUB_001500	59.4794	0.570713	0.238548	2.39244	0.0167367	0.207742
AFUB_014820	36941.9	0.145005	0.434222	0.333942	0.738423	0.941317
AFUB_002360	112.009	0.111911	0.329476	0.339662	0.734111	0.939794
AFUB_002480	115.644	0.0856166	0.2033	0.421135	0.673656	0.91972
AFUB_002430	1219.8	0.0613341	0.103291	0.5938	0.552646	0.869749
AFUB_012580	3094.12	0.0211587	0.154231	0.137189	0.890882	0.986636
AFUB_000390	992.665	-0.312048	0.396003	-0.787993	0.430701	0.808818
AFUB_000500	646.532	0.240747	0.156789	1.53548	0.124665	0.537334
AFUB_006210	3484.57	-0.134299	0.0973847	-1.37906	0.167876	0.598424
AFUB_013290	10.4676	-0.206186	0.665868	-0.309649	0.756828	0.949088
AFUB_014670	810.175	0.477073	0.426956	1.11738	0.263831	0.697144
AFUB_000590	29.4718	0.523475	0.301115	1.73845	0.0821312	0.448878
AFUB_004480	886.97	-0.214392	0.260857	-0.821875	0.411148	0.797839
AFUB_008410	580.336	-0.25312	0.120956	-2.09266	0.0363795	0.309098
AFUB_001980	0.419473	-1.38131	2.72366	-0.507154	0.612047	0.894509
AFUB_013200	8843.16	0.0437496	0.10884	0.40196	0.687713	0.923123
AFUB_014550	2995.08	-0.246913	0.303469	-0.813634	0.415854	0.799786
AFUB_005490	2752.7	0.133457	0.177594	0.751474	0.452368	0.819676
AFUB_003390	1321.53	0.0458742	0.163395	0.280757	0.778897	0.953581
AFUB_011230	669.182	0.0683425	0.18492	0.36958	0.711696	0.931411
AFUB_011600	247.308	0.009801	0.160756	0.0609683	0.951384	1
AFUB_006750	1357.34	0.0679983	0.225573	0.301447	0.763074	0.950717
AFUB_009550	21.9433	0.147199	0.322344	0.456653	0.64792	0.909132
AFUB_016840	3.65479	1.11361	1.10071	1.01172	0.311674	0.730454
AFUB_006940	26.1949	0.00983573	0.269128	0.0365467	0.970846	1
AFUB_003250	322.541	-0.0967424	0.27769	-0.348383	0.727553	0.936904
AFUB_014930	4301.74	-0.162838	0.0797013	-2.0431	0.0410424	0.330372
AFUB_009240	1000.84	-0.190816	0.135742	-1.40572	0.159807	0.591368
AFUB_005070	147.124	-0.150161	0.201334	-0.745832	0.455769	0.821441
AFUB_002900	0.904274	2.05563	1.38428	1.48498	0.137549	0.557298
AFUB_013510	2250.55	-0.149848	0.157876	-0.949154	0.342542	0.752891
AFUB_005690	35138.3	-0.0500375	0.159987	-0.312759	0.754464	0.947796
AFUB_010910	3320.41	0.304444	0.423452	0.718958	0.472167	0.829088
AFUB_015280	390.1	-0.0630099	0.17592	-0.358174	0.720213	0.934677
AFUB_012850	707.009	-0.406546	0.240591	-1.68978	0.0910702	0.468475
AFUB_011350	2718.18	-0.107541	0.271782	-0.395688	0.692335	0.924485
AFUB_001330	4451.53	0.0912359	0.251176	0.363235	0.716429	0.934129
AFUB_016150	131.957	-0.200384	0.488218	-0.41044	0.681484	0.921084
AFUB_004550	1.13376	1.20357	1.51803	0.792845	0.427868	0.808154
AFUB_010810	322.233	0.468188	0.429875	1.08913	0.276098	0.708102
AFUB_007140	473.677	0.216445	0.163084	1.32719	0.184444	0.621187
AFUB_015110	625.543	0.0835373	0.153586	0.543912	0.586502	0.884038
AFUB_007270	665.87	0.0408493	0.119441	0.342005	0.732347	0.938577
AFUB_003240	31.8023	-0.00966184	0.304317	-0.0317492	0.974672	1
AFUB_003510	10805	-0.0219847	0.138329	-0.158931	0.873723	0.981998
AFUB_004500	69.3402	0.107695	0.258296	0.416942	0.67672	0.920922
AFUB_015380	778.018	0.089873	0.31514	0.285184	0.775503	0.952559
AFUB_015960	60.5817	0.612768	0.273874	2.23741	0.0252595	0.259509
AFUB_008080	3788.92	-0.729897	0.350031	-2.08524	0.0370478	0.311772
AFUB_005480	655.352	0.201875	0.234815	0.85972	0.389943	0.785653
AFUB_003330	124.074	0.405153	0.316531	1.27998	0.200552	0.638774
AFUB_015740	66.1757	0.0689515	0.320451	0.21517	0.829635	0.968678
AFUB_012750	2495.31	-0.0113937	0.131767	-0.0864687	0.931094	0.998511
AFUB_010950	264.323	0.13618	0.235741	0.577669	0.563488	0.875006
AFUB_006760	1003.22	-0.485289	0.289046	-1.67894	0.0931645	0.473128
AFUB_001840	1421.28	0.658636	0.407113	1.61782	0.105701	0.494778
AFUB_015490	5743.16	0.181476	0.203025	0.893861	0.371396	0.774237
AFUB_016750	183.08	1.26774	0.864994	1.46561	0.142756	0.563129
AFUB_007080	2312.92	-0.203672	0.123028	-1.65549	0.0978259	0.481005
AFUB_001630	900.123	-0.303636	0.154741	-1.96222	0.0497374	0.362166
AFUB_000920	95.4445	0.320016	0.779569	0.410504	0.681436	0.921084
AFUB_009850	3253.21	-0.419207	0.24983	-1.67797	0.0933525	0.473128
AFUB_012120	5047.76	0.153391	0.265675	0.577365	0.563693	0.875145
AFUB_013880	4794.41	0.0962839	0.150842	0.638309	0.523273	0.855217
AFUB_005340	2118.47	0.521835	0.294268	1.77333	0.0761732	0.438492
AFUB_005540	606.055	-0.313673	0.236835	-1.32444	0.185358	0.621785
AFUB_010670	2.7043	0.362143	1.02556	0.353118	0.724	0.934943
AFUB_008890	62094.4	-0.034591	0.114419	-0.302318	0.76241	0.950717
AFUB_004340	3721.64	0.0780771	0.179636	0.43464	0.663824	0.915816
AFUB_015850	459.922	-0.341398	0.170961	-1.99694	0.0458318	0.351171
AFUB_003290	1315.39	-0.094648	0.219119	-0.431949	0.665779	0.916229
AFUB_008930	3354.8	0.111942	0.189338	0.591226	0.554369	0.870314
AFUB_016180	2165.14	-0.158158	0.109548	-1.44373	0.148814	0.572409
AFUB_015050	358.72	0.0355779	0.25977	0.136959	0.891063	0.986636
AFUB_001550	460.082	0.0823193	0.34371	0.239502	0.810716	0.96366
AFUB_003710	1.41263	0.577232	1.47587	0.391112	0.695714	0.92616
AFUB_009640	220.546	-0.15936	0.57749	-0.275953	0.782584	0.954902
AFUB_000320	16.5615	0.0668712	0.355609	0.188047	0.85084	0.975868
AFUB_008360	1417.67	-0.0904792	0.108735	-0.832105	0.40535	0.795176
AFUB_005580	1138.01	0.192719	0.286744	0.672094	0.501524	0.844207
AFUB_007780	9146.83	-0.101891	0.195301	-0.521714	0.60187	0.891878
AFUB_003610	75.9866	0.577232	1.33508	0.432357	0.665482	0.916151
AFUB_006370	87.3591	0.380674	0.379394	1.00337	0.31568	0.733735
AFUB_000190	2.79461	-0.865461	1.62275	-0.53333	0.593805	0.888188
AFUB_011080	37.041	-0.64441	0.458047	-1.40687	0.159467	0.591311
AFUB_014920	408.479	0.350513	0.344119	1.01858	0.308402	0.730454
AFUB_015170	1138.03	0.109319	0.534468	0.204538	0.837933	0.971615
AFUB_007500	2591.73	0.00142436	0.107892	0.0132018	0.989467	1
AFUB_011310	4251.47	-0.0982716	0.147905	-0.664423	0.50642	0.846899
AFUB_001480	1481.3	-0.239636	0.261395	-0.916758	0.35927	0.766893
AFUB_011820	2014.08	0.503181	0.338991	1.48435	0.137716	0.557298
AFUB_006140	535.999	-0.154461	0.236249	-0.653805	0.513237	0.851146
AFUB_008130	5839.34	-0.0139937	0.103091	-0.135741	0.892026	0.986874
AFUB_006620	2317.58	0.113298	0.198712	0.57016	0.568569	0.877186
AFUB_008010	2011.67	-0.343579	0.211037	-1.62805	0.103515	0.491807
AFUB_003530	833.021	0.307534	0.282922	1.08699	0.277041	0.708102
AFUB_002310	21.6363	0.0157137	0.27668	0.0567939	0.954709	1
AFUB_006030	619.814	-0.588532	0.155928	-3.77439	0.0001604	0.00848669
AFUB_006470	935.791	0.436139	0.214884	2.02965	0.0423921	0.33546
AFUB_016160	48.8135	0.356524	0.265972	1.34046	0.180097	0.616105
AFUB_004530	12737.1	0.346613	0.19227	1.80274	0.0714293	0.42843
AFUB_012100	663.678	-0.0631097	0.274659	-0.229775	0.818267	0.965427
AFUB_012570	2761.02	0.160275	0.0621147	2.58031	0.00987104	0.150363
AFUB_012790	3180.02	-0.254716	0.187606	-1.35771	0.174555	0.607245
AFUB_005250	3229.06	0.114006	0.249287	0.457328	0.647435	0.909132
AFUB_001250	6456.91	0.322152	0.408302	0.789005	0.430109	0.808818
AFUB_015530	20748.9	0.252698	0.271022	0.932389	0.351135	0.760121
AFUB_001350	623.338	0.147855	0.30356	0.487071	0.626208	0.90078
AFUB_004640	405.213	0.502156	0.534884	0.938812	0.347827	0.756745
AFUB_004850	319.54	0.390001	0.31615	1.23359	0.217355	0.658004
AFUB_007170	7549.45	-0.0436253	0.215314	-0.202612	0.839438	0.971866
AFUB_010560	72942.2	-0.100173	0.182071	-0.550184	0.582193	0.882401
AFUB_006660	639.482	-0.416975	0.163878	-2.54442	0.0109461	0.159883
AFUB_005350	996.758	0.0193987	0.289263	0.0670624	0.946532	0.999728
AFUB_002570	4011.46	0.0258198	0.0840944	0.307034	0.758818	0.94987
AFUB_008300	2503.25	-0.120275	0.206075	-0.583644	0.55946	0.872398
AFUB_007620	1355.62	0.0819911	0.168311	0.487142	0.626158	0.90078
AFUB_012330	13.7577	0.177672	0.371367	0.478426	0.632347	0.90347
AFUB_013170	9.23004	-0.982462	0.545033	-1.80257	0.0714553	0.42843
AFUB_001560	2162.06	0.24409	0.106383	2.29444	0.0217653	0.239391
AFUB_006300	488.647	-0.0300632	0.22436	-0.133995	0.893406	0.987084
AFUB_010210	247.229	0.181639	0.180759	1.00487	0.31496	0.733014
AFUB_014140	5073.55	0.121235	0.177822	0.681779	0.495379	0.84291
AFUB_002340	314.448	-0.164654	0.474192	-0.347231	0.728418	0.937094
AFUB_003420	1057.54	0.323925	0.231144	1.4014	0.161095	0.592512
AFUB_005510	1357.2	-0.200011	0.289443	-0.691023	0.489551	0.839522
AFUB_001710	347.435	0.10441	0.40338	0.258838	0.79576	0.95905
AFUB_000080	24.8641	0.335728	0.221272	1.51727	0.129199	0.546718
AFUB_013260	25734.8	0.74598	0.71726	1.04004	0.298321	0.722246
AFUB_016400	280.593	0.116844	0.276865	0.422025	0.673007	0.919436
AFUB_004730	159.501	-0.187488	0.199067	-0.941833	0.346278	0.75551
AFUB_003700	10.7154	1.07689	1.06069	1.01527	0.309979	0.730454
AFUB_010230	2475.06	0.212172	0.239595	0.885546	0.375862	0.776437
AFUB_008620	4112.71	-0.236295	0.226635	-1.04262	0.297122	0.721728
AFUB_005570	2077.7	-0.142861	0.117069	-1.22032	0.222343	0.661855
AFUB_006520	25.7169	0.616818	0.466321	1.32273	0.185925	0.621785
AFUB_012810	1532.66	-0.0945719	0.297717	-0.317657	0.750745	0.947781
AFUB_011420	6187.2	0.0198462	0.102359	0.193888	0.846263	0.973916
AFUB_007560	1074.38	-0.365891	0.361752	-1.01144	0.311805	0.730454
AFUB_010930	103.174	0.29657	0.236762	1.25261	0.210349	0.650604
AFUB_000720	12.9013	0.468454	0.643852	0.72758	0.46687	0.826622
AFUB_005790	359.141	-0.268084	0.474988	-0.564401	0.572481	0.878776
AFUB_009910	1044.5	-0.112403	0.174843	-0.64288	0.520302	0.855191
AFUB_005850	1272.03	-0.390233	0.183693	-2.12437	0.033639	0.298806
AFUB_005750	20.2292	1.60918	0.543048	2.96323	0.00304428	0.0751401
AFUB_006360	2302.44	0.0155505	0.131287	0.118447	0.905713	0.99193
AFUB_000070	1.16811	-0.848015	1.28788	-0.658457	0.510245	0.84904
AFUB_013850	3898.73	-0.215277	0.404395	-0.532343	0.594489	0.888379
AFUB_008660	926.037	-0.0175289	0.21091	-0.0831107	0.933764	0.999112
AFUB_003790	4031.28	0.0047321	0.240553	0.0196717	0.984305	1
AFUB_004670	335.202	0.249707	0.264133	0.945382	0.344464	0.75471
AFUB_001670	4.25061	1.80181	0.617035	2.9201	0.00349914	0.0807475
AFUB_009790	1548.75	-0.14459	0.260139	-0.555818	0.578335	0.881873
AFUB_012880	1032.54	0.527479	0.397263	1.32778	0.18425	0.620846
AFUB_016340	559.606	-0.0735089	0.1491	-0.493016	0.622001	0.899103
AFUB_002660	512.832	0.028523	0.202675	0.140733	0.888081	0.985681
AFUB_005900	3537.72	-0.195769	0.11131	-1.75877	0.0786159	0.441789
AFUB_014360	73.4971	0.566225	0.264012	2.1447	0.0319771	0.291545
AFUB_012340	1444.59	0.0564474	0.102037	0.553205	0.580123	0.882401
AFUB_017030	2.26911	1.5343	1.26367	1.21416	0.224687	0.663501
AFUB_008750	9657.97	-0.0203142	0.209186	-0.0971104	0.922639	0.996158
AFUB_003580	346.754	0.60199	0.30348	1.98362	0.0472982	0.355882
AFUB_006650	91.877	0.653754	0.458609	1.42551	0.154008	0.582923
AFUB_007260	435.883	-0.362299	0.239322	-1.51385	0.130063	0.547728
AFUB_006860	146.472	0.462928	0.482443	0.95955	0.337282	0.748774
AFUB_011360	320.691	-0.261155	0.337902	-0.772872	0.439598	0.812616
AFUB_014080	625.143	0.400604	0.411484	0.973559	0.330276	0.745782
AFUB_010380	2399.29	-0.226958	0.115666	-1.96219	0.0497405	0.362166
AFUB_000280	49.2607	0.747256	0.35573	2.10063	0.0356734	0.30749
AFUB_004840	2185.4	-0.0562963	0.0912645	-0.616848	0.537335	0.863532
AFUB_002890	1088.3	0.467405	0.18087	2.58421	0.00976036	0.149364
AFUB_008880	196.252	-0.280919	0.277075	-1.01387	0.310643	0.730454
AFUB_016710	3.78543	-0.384564	1.40663	-0.273393	0.784551	0.955301
AFUB_008950	2483.88	-0.0990123	0.133496	-0.741688	0.458276	0.822456
AFUB_007380	1684.53	-0.0938494	0.209051	-0.448932	0.653481	0.912685
AFUB_010410	2529.05	-0.124313	0.166103	-0.748407	0.454215	0.820616
AFUB_001430	2720.98	-0.101225	0.230663	-0.438843	0.660776	0.914837
AFUB_011060	261.03	-0.126621	0.186347	-0.67949	0.496827	0.843047
AFUB_004420	1388.57	-0.285712	0.190189	-1.50225	0.133031	0.551819
AFUB_013990	145.081	0.445001	0.704987	0.63122	0.527897	0.85787
AFUB_003840	1123.2	-0.170736	0.19026	-0.897381	0.369516	0.772757
AFUB_007440	1417.81	-0.0915756	0.111313	-0.822688	0.410685	0.797839
AFUB_001140	2221.44	-0.15803	0.186906	-0.845503	0.39783	0.788919
AFUB_011140	72871.9	-0.0398684	0.249824	-0.159586	0.873207	0.981998
AFUB_011770	1706.68	0.159976	0.280964	0.569383	0.569096	0.877186
AFUB_016620	307.653	0.347979	0.269865	1.28946	0.19724	0.634637
AFUB_015680	2409.17	-0.269214	0.293496	-0.917264	0.359004	0.766893
AFUB_007570	1376.83	-0.420916	0.266723	-1.5781	0.114542	0.516009
AFUB_011160	5.82342	-0.640268	0.883322	-0.724841	0.46855	0.828112
AFUB_009030	805.795	-0.833375	0.602257	-1.38375	0.166434	0.597139
AFUB_001910	40.6762	0.152135	0.269343	0.564836	0.572185	0.878593
AFUB_012290	567.117	0.329416	0.218026	1.5109	0.130814	0.54871
AFUB_002690	2.58259	0.15345	0.764137	0.200814	0.840844	0.972163
AFUB_014710	95.2096	-0.15859	0.402874	-0.393647	0.693842	0.925136
AFUB_004250	1887.16	0.0854113	0.0828929	1.03038	0.302831	0.726384
AFUB_015810	2495.77	0.196244	0.1422	1.38006	0.167569	0.598279
AFUB_007060	6389.4	-0.410004	0.540207	-0.758976	0.447867	0.816581
AFUB_009990	1148.53	-0.0469681	0.184178	-0.255015	0.798712	0.959367
AFUB_004820	2735.04	-0.0117191	0.128075	-0.0915023	0.927093	0.99737
AFUB_009370	1040.59	0.444564	0.204391	2.17507	0.0296251	0.280916
AFUB_002730	2392.19	-0.325901	0.177119	-1.84001	0.0657669	0.414565
AFUB_006260	896.394	-0.184914	0.260161	-0.710768	0.477228	0.83086
AFUB_008340	1010.78	-0.0514444	0.168612	-0.305105	0.760286	0.950536
AFUB_008760	15.1968	-0.567412	0.273515	-2.07452	0.0380309	0.316564
AFUB_005180	4863.17	-0.222637	0.202202	-1.10106	0.270869	0.70501
AFUB_012780	774.924	-0.0208636	0.110052	-0.189579	0.849639	0.9756
AFUB_003320	769.773	0.153786	0.141744	1.08495	0.277942	0.708102
AFUB_004490	105.047	-0.370324	0.196885	-1.88092	0.0599833	0.396185
AFUB_005280	544.73	-0.0972721	0.107203	-0.907364	0.364214	0.768637
AFUB_016410	682.461	0.00353591	0.354793	0.00996612	0.992048	1
AFUB_009720	7885.91	-0.147161	0.135976	-1.08225	0.27914	0.708102
AFUB_010460	56.0413	0.398627	0.269297	1.48025	0.138805	0.557879
AFUB_013310	7.50158	-0.387176	0.868393	-0.445854	0.655703	0.913868
AFUB_009150	1502.66	-0.131051	0.296767	-0.441594	0.658783	0.914837
AFUB_003230	311.809	-0.685373	0.316771	-2.16362	0.0304936	0.285612
AFUB_012080	24284.7	-0.091903	0.260061	-0.353391	0.723796	0.934943
AFUB_000230	0.731546	-0.765701	1.57655	-0.485681	0.627193	0.901414
AFUB_009360	371.285	-0.293964	0.122446	-2.40076	0.016361	0.205175
AFUB_004270	163.291	0.0983448	0.165393	0.594611	0.552104	0.869502
AFUB_003120	67.5822	0.488285	0.464927	1.05024	0.293608	0.719163
AFUB_005810	213.609	-0.206889	0.19311	-1.07136	0.28401	0.710416
AFUB_014280	1542.15	0.433786	0.301196	1.44021	0.149807	0.573965
AFUB_014380	136.779	-0.0690117	0.194645	-0.354552	0.722925	0.934809
AFUB_012940	1934.36	-0.263242	0.245906	-1.0705	0.284395	0.710416
AFUB_013840	2145.06	0.184055	0.189205	0.972782	0.330662	0.745782
AFUB_014900	242.029	-0.101772	0.175938	-0.578453	0.562958	0.874823
AFUB_011410	10743.2	-0.115927	0.235802	-0.491628	0.622982	0.899521
AFUB_008290	1955.77	0.168554	0.190903	0.882927	0.377276	0.777805
AFUB_001060	418.255	0.264554	0.16227	1.63033	0.103031	0.491773
AFUB_012800	2471.33	-0.24073	0.32123	-0.749401	0.453615	0.820616
AFUB_004450	343.917	0.191127	0.193982	0.985281	0.324486	0.74165
AFUB_013720	5550.73	-0.0657467	0.368525	-0.178405	0.858405	0.977123
AFUB_009800	1036.65	0.240795	0.435777	0.552563	0.580562	0.882401
AFUB_009610	3008.6	-0.093325	0.144463	-0.646013	0.518271	0.853517
AFUB_017050	37.1501	-0.384564	1.91578	-0.200734	0.840906	0.972163
AFUB_014860	989.691	0.457682	0.360185	1.27069	0.20384	0.640971
AFUB_002020	210.038	0.526923	0.233746	2.25426	0.02418	0.253712
AFUB_008610	843.716	-0.298399	0.198267	-1.50503	0.132315	0.549765
AFUB_015330	915.175	0.0250929	0.184221	0.13621	0.891655	0.986636
AFUB_016560	222.961	0.789303	0.569791	1.38525	0.165976	0.597139
AFUB_014950	100.015	-0.0869009	0.202891	-0.428313	0.668423	0.91771
AFUB_000950	251.736	1.87035	1.27695	1.4647	0.143002	0.563408
AFUB_000160	0.750995	-1.33859	1.56374	-0.856018	0.391988	0.786968
AFUB_004690	72.2046	-0.173652	0.245464	-0.707444	0.479291	0.832461
AFUB_004960	1224.39	0.0203759	0.25949	0.0785231	0.937412	0.999112
AFUB_000600	200	-0.150994	0.237044	-0.636987	0.524134	0.855382
AFUB_003150	1368.45	0.211704	0.219922	0.96263	0.335733	0.747708
AFUB_011090	35.2342	1.12173	0.221831	5.0567	4.26575e-07	5.97626e-05
AFUB_004660	72866.5	-0.0605385	0.207887	-0.291209	0.770892	0.952559
AFUB_004070	2821.61	-0.405847	0.240703	-1.68609	0.0917783	0.469839
AFUB_008310	1008.47	-0.27917	0.194277	-1.43696	0.150728	0.575545
AFUB_002720	1784.73	0.0296894	0.112236	0.264526	0.791374	0.95806
AFUB_003070	2763.26	0.00411171	0.126371	0.0325369	0.974044	1
AFUB_005020	6362.45	-0.11466	0.276991	-0.413949	0.678912	0.920922
AFUB_011880	107.482	1.44546	0.350383	4.12537	3.70139e-05	0.00274759
AFUB_002770	68.4215	0.326376	0.427099	0.764169	0.444767	0.815138
AFUB_002880	976.195	0.014408	0.166772	0.0863936	0.931154	0.998511
AFUB_013670	8.86015	1.06126	0.538494	1.97079	0.0487481	0.359716
AFUB_003210	1494.03	0.280239	0.178518	1.56981	0.116459	0.521514
AFUB_001110	1309.06	-0.299639	0.175813	-1.7043	0.0883252	0.462406
AFUB_016320	25.799	1.57854	0.915348	1.72453	0.0846126	0.454959
AFUB_003270	2273.41	0.688769	0.635991	1.08298	0.278815	0.708102
AFUB_016630	273.729	0.56622	0.253125	2.23692	0.0252916	0.259509
AFUB_011550	1181.21	0.0101606	0.175294	0.057963	0.953778	1
AFUB_002850	2457.23	-0.0920956	0.277842	-0.331468	0.740291	0.94217
AFUB_004600	3530.38	-0.533021	0.180865	-2.94707	0.00320802	0.0774328
AFUB_012640	2004.57	-0.489411	0.245343	-1.9948	0.0460644	0.351171
AFUB_004460	15149.7	-1.42566	0.590181	-2.41564	0.0157077	0.201867
AFUB_011370	1112.43	-0.267702	0.178856	-1.49674	0.13446	0.553772
AFUB_015250	3966.34	0.0995495	0.221385	0.449667	0.652951	0.912475
AFUB_010880	1622.13	0.697168	0.659038	1.05786	0.290121	0.714974
AFUB_009580	100.526	-0.123104	0.338756	-0.363401	0.716305	0.934129
AFUB_014090	39.3062	1.0323	0.620376	1.66399	0.0961154	0.47803
AFUB_005430	1341.99	0.247607	0.133032	1.86126	0.062708	0.406091
AFUB_007590	250.622	-0.236661	0.216379	-1.09373	0.274072	0.706995
AFUB_014330	862.399	0.0898536	0.138821	0.647262	0.517462	0.853315
AFUB_012860	817.481	-0.101083	0.303178	-0.333412	0.738824	0.941386
AFUB_009540	15241.8	-0.0796178	0.138915	-0.573142	0.566549	0.876568
AFUB_010340	1656.98	0.360547	0.320042	1.12656	0.259928	0.695686
AFUB_002490	4576.83	-0.104715	0.19367	-0.540689	0.588722	0.885428
AFUB_002470	1581.02	0.171269	0.357452	0.479139	0.63184	0.903448
AFUB_005380	82.6326	0.194706	0.306447	0.635365	0.52519	0.856405
AFUB_009970	883.904	0.0353048	0.182179	0.193792	0.846339	0.973916
AFUB_010540	1577.91	-0.201364	0.199027	-1.01174	0.311662	0.730454
AFUB_013740	24915.9	0.139913	0.215606	0.648927	0.516385	0.852529
AFUB_009260	3007.28	0.0256609	0.289186	0.0887348	0.929293	0.997591
AFUB_012620	3937.77	0.0694334	0.259172	0.267904	0.788773	0.956937
AFUB_005270	4691.18	0.595321	0.605274	0.983556	0.325334	0.742011
AFUB_008650	414.336	0.0794894	0.138258	0.574934	0.565336	0.876287
AFUB_011910	202.751	-0.273922	0.180801	-1.51505	0.129761	0.54715
AFUB_013810	689.366	0.147122	0.203377	0.723395	0.469437	0.828876
AFUB_006029	609.263	-0.323389	0.119417	-2.70806	0.0067678	0.122095
AFUB_004980	436.483	0.0578139	0.657167	0.0879746	0.929897	0.99789
AFUB_009600	2240.85	-0.122965	0.116296	-1.05734	0.290355	0.714974
AFUB_002970	1465.2	-0.476924	0.253308	-1.88278	0.0597301	0.39609
AFUB_011640	17585.7	-0.123291	0.0920976	-1.3387	0.180669	0.616845
AFUB_014740	11.9371	-0.661553	0.481873	-1.37288	0.16979	0.600716
AFUB_014730	252.151	-0.0500247	0.179558	-0.278599	0.780552	0.954068
AFUB_004300	16.8491	-0.680925	0.407338	-1.67165	0.0945938	0.474256
AFUB_014240	201.889	-0.230351	0.163393	-1.40979	0.158601	0.590792
AFUB_002840	406.937	0.108419	0.158464	0.684186	0.493858	0.842398
AFUB_005240	685.04	0.277742	0.142975	1.94259	0.052066	0.369997
AFUB_009220	3819.48	0.0283642	0.346834	0.0817803	0.934821	0.999112
AFUB_012010	1467.25	0.0957559	0.160864	0.595259	0.55167	0.869095
AFUB_008460	2334.82	0.209061	0.179752	1.16306	0.244807	0.682746
AFUB_008100	3114.2	-0.234123	0.127063	-1.84257	0.0653921	0.413224
AFUB_004140	128.654	-0.439333	0.173037	-2.53896	0.0111182	0.160979
AFUB_016290	0.94908	0.0963339	1.88516	0.0511012	0.959245	1
AFUB_012050	255.368	0.158757	0.344672	0.460604	0.645083	0.909132
AFUB_005620	74.5653	0.0403535	0.284215	0.141982	0.887094	0.985681
AFUB_016260	46.0644	1.13081	0.305843	3.69737	0.000217843	0.0109994
AFUB_003830	1233.5	-0.0259039	0.349282	-0.0741633	0.94088	0.999566
AFUB_009270	1541.31	0.356411	0.202171	1.76291	0.077915	0.441104
AFUB_012490	1694.73	-0.169033	0.147029	-1.14966	0.250283	0.687066
AFUB_009830	1294.85	0.509739	0.450058	1.13261	0.257379	0.69362
AFUB_012500	931.418	0.21949	0.123742	1.77377	0.0761006	0.438492
AFUB_013650	2719.1	-0.108724	0.29677	-0.366358	0.714098	0.933246
AFUB_004710	3879.44	-0.179326	0.243783	-0.735598	0.461976	0.824045
AFUB_004890	7738.4	0.639344	0.230737	2.77087	0.00559059	0.107771
AFUB_016110	2739.52	-0.118466	0.201361	-0.58833	0.556311	0.871445
AFUB_001820	1801.74	-0.563312	0.244639	-2.30262	0.0213	0.238886
AFUB_000420	13466.1	0.635333	0.342725	1.85377	0.0637727	0.408162
AFUB_016700	1.91599	1.52606	1.32029	1.15586	0.24774	0.686045
AFUB_016960	7.74589	1.9556	1.0263	1.90549	0.0567165	0.385618
AFUB_000430	3464.98	-0.186804	0.15668	-1.19226	0.233159	0.670642
AFUB_006830	437.798	0.318406	0.402008	0.79204	0.428338	0.808154
AFUB_015630	1794.15	-0.257461	0.335636	-0.767082	0.443033	0.813931
AFUB_006710	1304.34	0.404914	0.334712	1.20974	0.226379	0.663943
AFUB_008980	940.359	0.161392	0.297343	0.542782	0.58728	0.884432
AFUB_008230	1763.69	-0.142528	0.164076	-0.86867	0.385028	0.78326
AFUB_007360	5087.33	-0.144797	0.172032	-0.841686	0.399964	0.790875
AFUB_012000	8463.29	0.0132821	0.242277	0.0548217	0.95628	1
AFUB_000010	31.4453	2.12675	0.396415	5.36495	8.09695e-08	1.34234e-05
AFUB_014300	2396.65	-0.229291	0.192338	-1.19213	0.233211	0.670642
AFUB_015020	1022.36	-0.0125137	0.13425	-0.0932123	0.925735	0.997323
AFUB_007460	3257.33	-0.248508	0.177553	-1.39962	0.161626	0.592893
AFUB_003650	14.4935	-2.49698	0.97082	-2.57203	0.0101103	0.152606
AFUB_008990	1225.55	0.0862875	0.1671	0.516384	0.605586	0.892542
AFUB_014870	25.9513	1.24235	0.466677	2.66213	0.00776485	0.12981
AFUB_012630	2443.53	0.102577	0.274928	0.373105	0.709071	0.931374
AFUB_015870	324.996	0.395781	0.416716	0.949762	0.342233	0.752807
AFUB_016590	2329.75	0.115796	0.321435	0.360247	0.718663	0.934677
AFUB_005190	2293.5	-0.0250706	0.138615	-0.180865	0.856473	0.977123
AFUB_013420	1457.2	0.376852	0.226251	1.66564	0.0957853	0.476627
AFUB_000550	6606.66	-0.43922	0.320703	-1.36955	0.170827	0.602133
AFUB_007350	433.342	-0.0145045	0.235312	-0.0616397	0.95085	1
AFUB_008250	5514.82	-0.0526253	0.173205	-0.303833	0.761255	0.950717
AFUB_000810	10.643	0.912654	0.970614	0.940286	0.347071	0.75615
AFUB_003920	19437.2	0.121513	0.0806457	1.50675	0.131874	0.549648
AFUB_006240	434.562	0.222903	0.39606	0.562802	0.57357	0.879324
AFUB_009120	1533.12	-0.174452	0.160093	-1.08969	0.275851	0.708101
AFUB_011650	4936.2	0.0379354	0.223334	0.169859	0.865121	0.979587
AFUB_009740	1190.77	-0.24324	0.170597	-1.42581	0.153923	0.582923
AFUB_002100	193.321	-0.145357	0.239701	-0.606412	0.544241	0.866173
AFUB_008280	946.367	0.145088	0.170001	0.853452	0.393409	0.78743
AFUB_010450	69.3456	-0.48541	0.369799	-1.31263	0.189306	0.625483
AFUB_014990	6099.22	-0.329179	0.360353	-0.913492	0.360984	0.767519
AFUB_012590	74.4606	0.73693	0.671742	1.09704	0.272622	0.705594
AFUB_009060	3183.87	-0.523124	0.183485	-2.85104	0.00435762	0.0922239
AFUB_004030	1577.72	0.0621603	0.158156	0.393031	0.694296	0.925388
AFUB_006920	392.943	-0.098328	0.18772	-0.523801	0.600417	0.891878
AFUB_008330	1107.25	-0.178591	0.110563	-1.61529	0.106248	0.496273
AFUB_015340	5211.1	-0.363192	0.259005	-1.40226	0.160839	0.592312
AFUB_002870	784.871	0.117177	0.285467	0.410473	0.681459	0.921084
AFUB_014510	2208.88	-0.0811545	0.189185	-0.42897	0.667945	0.917639
AFUB_002110	0.732366	1.05527	1.96518	0.536983	0.591279	0.887311
AFUB_010300	2993.65	-0.0740563	0.170782	-0.433632	0.664556	0.91594
AFUB_013210	2135.5	0.116993	0.205818	0.56843	0.569743	0.877283
AFUB_006690	2492.2	-0.178347	0.129769	-1.37434	0.169335	0.600061
AFUB_015980	820.786	-0.35436	0.162096	-2.18611	0.0288079	0.276328
AFUB_015320	1167.86	0.0334692	0.118883	0.28153	0.778304	0.953465
AFUB_007900	1243.2	0.029747	0.174191	0.170772	0.864403	0.979185
AFUB_014370	2026.01	0.126794	0.321036	0.394953	0.692878	0.924736
AFUB_015090	1814.21	0.136533	0.421635	0.323818	0.746076	0.945629
AFUB_002250	303.681	-0.274714	0.163647	-1.6787	0.0932107	0.473128
AFUB_005940	1352.56	-0.175247	0.25097	-0.698279	0.485002	0.836226
AFUB_008940	3359.15	-0.0640873	0.0930648	-0.688631	0.491055	0.840855
AFUB_016680	169.241	-0.0621307	0.502692	-0.123596	0.901635	0.990454
AFUB_008110	811.813	-0.29337	0.140435	-2.08902	0.0367061	0.31019
AFUB_005600	3661.41	0.311985	0.181276	1.72105	0.0852422	0.456108
AFUB_013620	239.602	0.542575	0.366766	1.47935	0.139047	0.557925
AFUB_001460	2165.23	0.0940507	0.141971	0.662462	0.507675	0.847858
AFUB_009070	1160.82	-0.231253	0.135129	-1.71135	0.0870156	0.459419
AFUB_007310	280.699	0.705634	0.466342	1.51313	0.130248	0.548043
AFUB_007070	2921.55	0.0438505	0.180642	0.242748	0.808201	0.9634
AFUB_008600	2087.49	0.0126613	0.0832994	0.151998	0.879189	0.98328
AFUB_001640	2952.61	0.0963871	0.12239	0.787538	0.430967	0.808818
AFUB_007860	2678.81	0.17043	0.161231	1.05706	0.290484	0.715033
AFUB_013140	4.47479	-0.292697	0.571073	-0.512538	0.608274	0.893523
AFUB_000870	453.197	-0.0381059	0.434388	-0.0877231	0.930097	0.997915
AFUB_002450	15862.5	0.186603	0.240276	0.77662	0.437383	0.812143
AFUB_014340	45.7286	-0.014761	0.335542	-0.0439915	0.964911	1
AFUB_017000	31.6005	-1.4089	0.262944	-5.35819	8.40619e-08	1.34865e-05
AFUB_007430	3564.81	-0.100397	0.198932	-0.504679	0.613784	0.89547
AFUB_014310	2191.46	-0.112879	0.243266	-0.464012	0.642639	0.907998
AFUB_013280	9733.93	-0.395836	0.37877	-1.04505	0.295998	0.720806
AFUB_012220	640.287	0.026608	0.164291	0.161957	0.87134	0.981787
AFUB_010080	669.686	0.310423	0.321283	0.966199	0.333944	0.746802
AFUB_006170	59.1304	0.481389	0.326602	1.47393	0.1405	0.560617
AFUB_007680	18.1898	-1.00724	0.272312	-3.69885	0.000216581	0.0109915
AFUB_009180	472.053	-0.439709	0.176681	-2.48871	0.0128208	0.175417
AFUB_000490	2766.12	-0.343832	0.365425	-0.940909	0.346751	0.755892
AFUB_004830	740.121	0.267112	0.228807	1.16741	0.243044	0.680812
AFUB_000900	156.869	-0.660431	0.359242	-1.8384	0.066003	0.414739
AFUB_006720	72320.7	-0.131003	0.150898	-0.868154	0.38531	0.783459
AFUB_014720	1451.5	0.0279284	0.28904	0.0966249	0.923024	0.996158
AFUB_015350	10495.5	-0.140874	0.20946	-0.672561	0.501227	0.844058
AFUB_006820	639.928	-0.0114021	0.452512	-0.0251972	0.979898	1
AFUB_007040	129.407	0.136181	0.229894	0.592363	0.553608	0.869906
AFUB_000100	217.438	0.568817	0.341019	1.66799	0.0953175	0.475012
AFUB_004230	990.217	-0.33276	0.261985	-1.27015	0.204032	0.641235
AFUB_009590	21.8603	0.133319	0.299876	0.444581	0.656622	0.914025
AFUB_007220	636.987	-0.483252	0.237036	-2.03872	0.0414775	0.331653
AFUB_013220	3276.84	-0.0567996	0.176569	-0.321686	0.747691	0.946268
AFUB_009870	840.782	0.358119	0.20283	1.76561	0.077461	0.439786
AFUB_000570	386.619	0.19912	0.158364	1.25736	0.208625	0.648497
AFUB_010520	1129.54	-0.295767	0.14586	-2.02775	0.0425859	0.336192
AFUB_010120	1157.24	0.168742	0.186467	0.904941	0.365497	0.769295
AFUB_008690	438.28	-0.191887	0.253407	-0.757227	0.448914	0.816931
AFUB_005880	278.966	-0.222782	0.270028	-0.825035	0.409352	0.79762
AFUB_006900	3738.37	-0.125445	0.1596	-0.785995	0.43187	0.80931
AFUB_015290	3506.39	0.14137	0.166828	0.847399	0.396773	0.788815
AFUB_006150	709.689	-1.32244	0.589732	-2.24245	0.0249323	0.256465
AFUB_014600	355.519	0.183386	0.268172	0.68384	0.494076	0.842547
AFUB_004800	84.0511	0.0430892	0.182223	0.236463	0.813073	0.963786
AFUB_012550	2343.6	-0.444991	0.291147	-1.52841	0.126412	0.54036
AFUB_010850	5367.82	0.483272	0.265334	1.82137	0.0685504	0.420705
AFUB_006970	1088.2	-3.56576	0.399665	-8.92188	4.58446e-19	1.62863e-16
AFUB_005320	4274.96	-0.114058	0.105377	-1.08238	0.279082	0.708102
AFUB_012980	19523	-0.011819	0.110029	-0.107417	0.914458	0.995284
AFUB_003930	22.7759	-0.0233609	0.328589	-0.0710945	0.943323	0.999728
AFUB_000890	323.244	0.0555199	0.232101	0.239206	0.810946	0.96366
AFUB_016580	907.282	-0.202427	0.495503	-0.408528	0.682886	0.921414
AFUB_014210	1327.5	-0.353149	0.211566	-1.66921	0.0950752	0.474756
AFUB_005840	62158.4	-0.0323672	0.277177	-0.116774	0.907039	0.992117
AFUB_002780	1450.82	0.0442019	0.211576	0.208917	0.834513	0.970411
AFUB_009900	2186.97	-0.181734	0.160115	-1.13502	0.256368	0.693435
AFUB_013480	4557.91	-0.125881	0.192626	-0.653499	0.513435	0.851331
AFUB_016970	19.3726	0.201093	0.636215	0.316077	0.751944	0.947781
AFUB_001340	8195.51	-0.0578057	0.121838	-0.474446	0.635182	0.904291
AFUB_015990	356.172	-0.25685	0.162491	-1.5807	0.113947	0.514947
AFUB_003910	3975.75	-0.280337	0.145892	-1.92154	0.0546642	0.378965
AFUB_004360	1514.55	0.19208	0.244093	0.786912	0.431334	0.808913
AFUB_012660	1083.01	0.163893	0.197577	0.829515	0.406813	0.796065
AFUB_014620	632.596	0.222552	0.219921	1.01196	0.311555	0.730454
AFUB_013370	2641.86	-0.227604	0.388927	-0.585209	0.558407	0.872398
AFUB_003050	9.04701	0.781668	0.392183	1.99312	0.0462485	0.351171
AFUB_012070	80.664	0.138108	0.390052	0.354076	0.723282	0.934943
AFUB_004330	2251.15	-0.24794	0.190611	-1.30076	0.193339	0.630126
AFUB_007300	2899.47	0.261521	0.152887	1.71055	0.0871639	0.459713
AFUB_013800	354.294	-0.157724	0.137423	-1.14773	0.251081	0.687863
AFUB_007600	1909.11	-0.0272688	0.178391	-0.152859	0.878509	0.98328
AFUB_016470	307.593	-0.302274	0.172548	-1.75183	0.0798032	0.44225
AFUB_007580	11408.5	-0.313232	0.209317	-1.49645	0.134537	0.553772
AFUB_002400	588.328	-0.114908	0.1243	-0.924442	0.355256	0.765168
AFUB_012600	686.314	-0.0899734	0.315116	-0.285524	0.775242	0.952559
AFUB_009199	383.256	-0.120917	0.195464	-0.618615	0.53617	0.862433
AFUB_009290	4665.44	-0.108449	0.26439	-0.410185	0.68167	0.921084
AFUB_016850	22.4096	0.757405	0.441881	1.71405	0.0865195	0.459237
AFUB_001030	9.22459	-0.194973	0.623856	-0.312529	0.754638	0.947896
AFUB_014440	15.8828	0.0151239	0.446204	0.0338946	0.972961	1
AFUB_005640	88.8932	0.713878	0.439678	1.62364	0.104453	0.494048
AFUB_007720	32.8835	-0.0726086	0.280519	-0.258836	0.795761	0.95905
AFUB_001470	21586.6	-0.0325945	0.133223	-0.244661	0.806719	0.962624
AFUB_003890	2.7644	-0.817347	0.770365	-1.06099	0.288696	0.713811
AFUB_011740	2275.68	-0.160728	0.123773	-1.29857	0.194092	0.631133
AFUB_014560	3953.06	-0.179209	0.275348	-0.650846	0.515146	0.851633
AFUB_001120	40.2855	0.942216	0.523925	1.79838	0.072117	0.430361
AFUB_002530	2741.82	0.172668	0.217907	0.79239	0.428133	0.808154
AFUB_015670	5149.91	-0.212977	0.274645	-0.775462	0.438067	0.812224
AFUB_004020	45841	0.00521483	0.730608	0.00713765	0.994305	1
AFUB_006890	558.313	-0.0142797	0.092325	-0.154668	0.877083	0.983246
AFUB_005890	49.018	0.292652	0.375215	0.779958	0.435416	0.810912
AFUB_004400	1018.66	-0.137086	0.110395	-1.24178	0.214318	0.654335
AFUB_010990	2443.5	-0.159842	0.148583	-1.07577	0.282028	0.709573
AFUB_008140	1680.6	-0.252215	0.0896067	-2.81469	0.00488238	0.0987386
AFUB_009730	1970.07	-0.250105	0.267245	-0.935866	0.349342	0.758617
AFUB_016570	957.329	0.109286	0.459657	0.237756	0.81207	0.96366
AFUB_008060	597.532	-0.357607	0.196897	-1.81621	0.0693374	0.423648
AFUB_010060	1321.13	-0.0615952	0.0819197	-0.751898	0.452112	0.819454
AFUB_000530	4098.14	0.0197819	0.199622	0.0990967	0.921061	0.995993
AFUB_003090	340.925	-0.724659	0.358724	-2.0201	0.0433725	0.339265
AFUB_006100	971.115	-0.19295	0.131315	-1.46936	0.141734	0.562821
AFUB_006250	287.322	0.0649036	0.299508	0.216701	0.828442	0.968446
AFUB_011900	0.775822	1.59226	1.52714	1.04264	0.297116	0.721728
AFUB_004380	1442.92	0.00746683	0.122442	0.0609823	0.951373	1
AFUB_007920	551.471	0.170999	0.216049	0.791483	0.428662	0.808154
AFUB_013960	792.631	-0.319807	0.221289	-1.4452	0.148403	0.571491
AFUB_003620	1.26417	-0.865461	1.65651	-0.522462	0.601349	0.891878
AFUB_002080	3696.82	0.566176	0.401365	1.41063	0.158355	0.590792
AFUB_007320	14807.5	0.137558	0.245336	0.560691	0.575008	0.879665
AFUB_009200	815.961	-0.267248	0.145323	-1.83899	0.0659165	0.414739
AFUB_011870	108.791	0.0789038	0.17452	0.452119	0.651183	0.9114
AFUB_015520	3.65477	-0.191436	1.06602	-0.179579	0.857483	0.977123
AFUB_008090	2642.62	-0.329562	0.181603	-1.81473	0.0695649	0.423933
AFUB_004430	97925.7	-0.0642474	0.1459	-0.440353	0.659682	0.914837
AFUB_015260	52910	-0.0754196	0.30541	-0.246946	0.80495	0.961321
AFUB_013560	1274.33	0.568717	0.456718	1.24523	0.213048	0.653642
AFUB_000710	12.9678	0.270999	0.834491	0.324748	0.745372	0.945141
AFUB_005920	542.283	0.513556	0.269257	1.90731	0.056481	0.384542
AFUB_011520	454.068	-0.119798	0.164818	-0.726851	0.467317	0.827265
AFUB_014130	667.32	-0.158734	0.248178	-0.639599	0.522433	0.855191
AFUB_005030	1021.93	-0.273124	0.143521	-1.90303	0.0570371	0.386741
AFUB_002240	552.19	0.0317887	0.164559	0.193175	0.846822	0.974359
AFUB_007010	1302.09	-0.168916	0.133188	-1.26825	0.204708	0.642119
AFUB_013090	504.075	0.00991278	0.223339	0.0443845	0.964598	1
AFUB_001750	52324.4	0.0784086	0.161354	0.485941	0.627009	0.90128
AFUB_015300	345.341	-0.160571	0.131203	-1.22383	0.221015	0.660587
AFUB_004090	3659.1	0.244147	0.126487	1.93021	0.0535813	0.375863
AFUB_016990	0.470199	-0.384564	1.88496	-0.204017	0.838341	0.971795
AFUB_000370	91.4808	-1.31615	1.29056	-1.01982	0.307812	0.730454
AFUB_015060	279.506	0.844232	0.269207	3.136	0.00171271	0.0517822
AFUB_010740	5.23967	1.57689	1.07502	1.46685	0.142416	0.56292
AFUB_001680	81.8206	1.07847	0.352916	3.05589	0.00224396	0.0623423
AFUB_015270	361.949	1.02666	0.266108	3.85808	0.000114281	0.00642233
AFUB_001620	3826.37	0.00995786	0.21345	0.046652	0.962791	1
AFUB_016130	937.89	0.298946	0.480701	0.621897	0.53401	0.861186
AFUB_016830	55.7718	0.532803	0.650804	0.818683	0.412967	0.799293
AFUB_008970	112.999	0.222075	0.251997	0.88126	0.378177	0.778191
AFUB_014520	1121.72	0.0337892	0.307857	0.109756	0.912603	0.994921
AFUB_009960	1436.33	-0.117364	0.12755	-0.920139	0.3575	0.766759
AFUB_007970	1324.02	0.115665	0.197239	0.586423	0.557591	0.872338
AFUB_009660	47.0488	1.40818	0.687685	2.04771	0.0405885	0.328239
AFUB_013350	154.855	0.0853434	0.149493	0.570885	0.568077	0.877186
AFUB_014270	1483.3	-0.475477	0.343726	-1.3833	0.166572	0.597139
AFUB_007190	5203.4	0.0322256	0.223108	0.14444	0.885153	0.985408
AFUB_002350	2471.94	-0.132221	0.073816	-1.79122	0.0732574	0.432721
AFUB_015460	2014.34	-0.141937	0.119638	-1.18639	0.235469	0.673255
AFUB_006610	2315.18	-0.311916	0.217025	-1.43724	0.150651	0.575471
AFUB_016250	17.2552	1.05684	0.390313	2.70768	0.00677554	0.122095
AFUB_008920	5364.18	0.0501402	0.312127	0.160641	0.872377	0.98198
AFUB_016050	9.47872	2.57736	1.01221	2.54627	0.010888	0.159504
AFUB_012210	4034.79	-0.124507	0.0965238	-1.28991	0.197081	0.634637
AFUB_004290	2055.77	-0.0986512	0.145946	-0.675942	0.499077	0.844058
AFUB_011260	175.542	0.033314	0.252293	0.132045	0.894949	0.987855
AFUB_006270	1.92388	0.168896	1.03651	0.162947	0.87056	0.981281
AFUB_014400	86.9422	0.812363	0.663592	1.22419	0.22088	0.660439
AFUB_007370	958.137	-0.174663	0.251573	-0.694282	0.487505	0.837515
AFUB_012540	3241.46	-0.105832	0.130727	-0.809562	0.418192	0.80134
AFUB_007830	958.522	0.235173	0.329211	0.714353	0.475009	0.829818
AFUB_002190	1563.14	-0.262519	0.198683	-1.32129	0.186404	0.621785
AFUB_009440	46.6912	-0.424345	0.46837	-0.906004	0.364934	0.768898
AFUB_014910	1457.31	-0.430082	0.288268	-1.49195	0.135712	0.556111
AFUB_005930	350.894	0.0647575	0.187639	0.345117	0.730007	0.937166
AFUB_016820	524.455	-0.649308	0.42829	-1.51605	0.129507	0.546718
AFUB_007290	55.9152	0.520909	0.223774	2.32784	0.0199208	0.229988
AFUB_009460	3707.3	0.240501	0.366979	0.655354	0.51224	0.8502
AFUB_015040	1954.38	-0.0816349	0.114063	-0.715699	0.474177	0.829088
AFUB_001150	102.368	0.875639	0.190896	4.58698	4.49693e-06	0.000455411
AFUB_009760	35079	0.181899	0.352002	0.516754	0.605328	0.892542
AFUB_009300	1944.3	0.0451654	0.132261	0.341487	0.732737	0.938639
AFUB_009390	1748.18	-0.015839	0.17226	-0.0919484	0.926739	0.99737
AFUB_012610	777.839	-0.265331	0.107415	-2.47014	0.0135059	0.182036
AFUB_015650	263.671	-0.327545	0.223032	-1.4686	0.141941	0.562821
AFUB_008530	617.232	-0.289182	0.196737	-1.46989	0.141592	0.562689
AFUB_006840	910.841	-0.331276	0.13238	-2.50247	0.0123329	0.172229
AFUB_011130	1177.84	-0.0860071	0.119372	-0.720496	0.47122	0.829088
AFUB_002560	366.202	0.131054	0.225978	0.57994	0.561955	0.874494
AFUB_012240	2309.67	-0.235346	0.220773	-1.06601	0.286419	0.712103
AFUB_005740	155523	0.0324146	0.272983	0.118742	0.90548	0.99193
AFUB_016880	111.568	0.0832076	0.200596	0.414802	0.678287	0.920922
AFUB_003690	4.1157	0	1.3481	0	1	1
AFUB_016170	1805.88	-0.127378	0.15914	-0.800418	0.423469	0.806017
AFUB_003629	2.76959	2.78674	1.00478	2.77349	0.00554586	0.107324
AFUB_004370	7978.03	0.0411405	0.112806	0.364701	0.715335	0.933582
AFUB_010680	398.45	0.242052	0.220965	1.09544	0.273326	0.706604
AFUB_009100	207.506	-0.0632036	0.237063	-0.266611	0.789769	0.957561
AFUB_005770	1036.63	0.369375	0.26054	1.41773	0.15627	0.588228
AFUB_015230	688.369	0.16602	0.28292	0.58681	0.557331	0.872338
AFUB_012890	3639.18	-0.491962	0.309697	-1.58853	0.112167	0.510394
AFUB_016280	8.98824	0.640628	0.545843	1.17365	0.240536	0.678445
AFUB_016440	91.0804	0.0773247	0.27838	0.277766	0.781192	0.954122
AFUB_000460	458.26	0.306195	0.177384	1.72617	0.0843166	0.454471
AFUB_012230	2568.38	0.167214	0.164594	1.01592	0.309668	0.730454
AFUB_006380	72603	-0.0431438	0.241455	-0.178683	0.858187	0.977123
AFUB_015790	5021.2	-1.34311	0.846423	-1.5868	0.112557	0.511295
AFUB_003770	3.09627	1.54398	0.973921	1.58532	0.112893	0.512129
AFUB_011200	1305.68	-0.0769014	0.175886	-0.437222	0.66195	0.914837
AFUB_016000	376.305	-0.138829	0.349267	-0.397487	0.691008	0.92414
AFUB_001180	134.102	-0.14557	0.332014	-0.438445	0.661064	0.914837
AFUB_003340	15.5864	1.22632	0.711937	1.72252	0.084976	0.455664
AFUB_000960	701.964	0.0339546	0.188793	0.179851	0.85727	0.977123
AFUB_007910	1686.52	0.0135047	0.153673	0.0878795	0.929972	0.99789
AFUB_015610	69.6229	0.157618	0.145636	1.08228	0.279129	0.708102
AFUB_007750	1852.08	0.0308436	0.0816567	0.377722	0.705637	0.929665
AFUB_011040	26.161	1.05923	0.451084	2.34818	0.0188655	0.221291
AFUB_016420	73.9713	0.15971	0.312549	0.510993	0.609356	0.893817
AFUB_014350	1169.73	0.544404	0.259662	2.09659	0.0360301	0.308506
AFUB_011510	224.756	-0.176198	0.154937	-1.13722	0.255447	0.693169
AFUB_008390	672.168	0.0202221	0.171324	0.118034	0.906041	0.991995
AFUB_010870	888.044	-0.0596	0.111801	-0.533091	0.593971	0.888188
AFUB_006780	5565.66	0.0102455	0.179537	0.0570665	0.954492	1
AFUB_016520	275.138	0.40752	0.462766	0.880617	0.378525	0.77847
AFUB_001200	3969.37	-0.0883087	0.218879	-0.403459	0.68661	0.923059
AFUB_003680	0.536114	0	2.97298	0	1	1
AFUB_013190	1370.08	0.0244741	0.139846	0.175007	0.861074	0.977863
AFUB_002150	989.294	0.0771018	0.128085	0.601958	0.547202	0.867458
AFUB_000120	13.7624	-2.00007	0.925975	-2.15996	0.0307758	0.286635
AFUB_011150	103.79	-0.996566	0.430289	-2.31604	0.0205561	0.234378
AFUB_007410	1552.77	0.287087	0.456505	0.628879	0.529428	0.85867
AFUB_013870	1308.91	0.108626	0.133595	0.813103	0.416159	0.799786
AFUB_008260	2878.83	0.250729	0.4355	0.575728	0.564799	0.876137
AFUB_015830	226.674	-0.34501	0.238232	-1.44821	0.147558	0.571111
AFUB_006050	1568.52	0.00993569	0.171664	0.0578786	0.953845	1
AFUB_002620	0.307694	1.05813	2.86351	0.369521	0.711739	0.931411
AFUB_014630	703.376	0.47065	0.281266	1.67332	0.0942634	0.473315
AFUB_003410	1063.37	-0.0960081	0.183984	-0.521828	0.60179	0.891878
AFUB_004910	315.543	-0.158211	0.183553	-0.861939	0.388721	0.784779
AFUB_005910	472.011	0.34999	0.257672	1.35828	0.174375	0.607245
AFUB_011380	5662.36	-0.468172	0.316139	-1.4809	0.138632	0.557879
AFUB_016200	428.716	0.135647	0.22864	0.593276	0.552996	0.869806
AFUB_014660	914.384	0.397795	0.541577	0.734513	0.462636	0.824702
AFUB_013630	3597.63	0.0164908	0.152642	0.108036	0.913967	0.995284
AFUB_011110	520.046	0.0336458	0.151677	0.221826	0.824449	0.967051
AFUB_001310	1411.23	-0.18486	0.279019	-0.662537	0.507627	0.847858
AFUB_009280	3660.19	0.1353	0.224044	0.603899	0.545911	0.867344
AFUB_003040	734.656	-0.402164	0.16744	-2.40183	0.0163131	0.205141
AFUB_012190	320.772	-0.183588	0.174534	-1.05188	0.292856	0.717947
AFUB_000060	5.37034	0	1.26795	0	1	1
AFUB_003440	30040.9	-0.0268662	0.354096	-0.0758727	0.93952	0.999276
AFUB_013520	886.208	-0.225175	0.217498	-1.0353	0.30053	0.724096
AFUB_015480	3196.24	-0.106814	0.178462	-0.598527	0.549489	0.867598
AFUB_009000	1775.79	0.195146	0.263133	0.741626	0.458314	0.822456
AFUB_002740	348.085	0.178233	0.161549	1.10328	0.269907	0.704505
AFUB_002390	3575.71	0.0354348	0.0887823	0.399121	0.689804	0.923921
AFUB_008490	1335.13	0.140407	0.186637	0.752299	0.451871	0.819365
AFUB_014680	1198.78	0.125398	0.168825	0.74277	0.457621	0.822456
AFUB_007530	1557.47	-0.181995	0.118658	-1.53377	0.125086	0.537334
AFUB_012020	4274.66	-0.132607	0.202097	-0.656157	0.511723	0.850194
AFUB_006060	560.263	0.65366	0.463682	1.40972	0.158624	0.590792
AFUB_009310	1481.33	-0.0484517	0.0904603	-0.535613	0.592226	0.887495
AFUB_005860	501.813	-0.116037	0.246318	-0.471085	0.63758	0.905648
AFUB_007180	115.32	0.219822	0.280067	0.784892	0.432517	0.809317
AFUB_015410	1408.87	-0.136801	0.164344	-0.832408	0.405179	0.795176
AFUB_007850	9409.59	-0.0332077	0.11954	-0.277795	0.781169	0.954122
AFUB_014770	437.154	0.159199	0.220138	0.723175	0.469572	0.828876
AFUB_015370	568.178	0.39338	0.144631	2.71989	0.00653042	0.119777
AFUB_015440	417.214	-0.495626	0.475224	-1.04293	0.29698	0.721728
AFUB_006290	3942.55	-0.130239	0.165843	-0.785315	0.432269	0.809317
AFUB_016080	480.537	0.397624	0.179408	2.21631	0.0266702	0.266354
AFUB_012150	1223.59	-0.126717	0.216713	-0.584724	0.558733	0.872398
AFUB_006430	2028.71	0.478155	0.207814	2.30088	0.0213982	0.238886
AFUB_006790	2159.64	0.162067	0.209926	0.772019	0.440103	0.813246
AFUB_008820	1755.73	-0.215243	0.236573	-0.909837	0.362908	0.768445
AFUB_008040	1381.92	-0.297316	0.250881	-1.18509	0.235984	0.673745
AFUB_005040	2781.57	-0.235158	0.168882	-1.39244	0.163789	0.596228
AFUB_010240	2160.55	-0.102363	0.124182	-0.824297	0.409771	0.79769
AFUB_014750	2119.7	0.0324544	0.193996	0.167294	0.867138	0.980051
AFUB_013730	28.3862	0.719696	0.376056	1.9138	0.0556458	0.381746
AFUB_016510	1636.44	0.376908	0.545614	0.690796	0.489694	0.839535
AFUB_010350	1240.07	-1.91612	0.422012	-4.54044	5.61373e-06	0.000547448
AFUB_000480	67.7319	0.45446	0.518699	0.876154	0.380946	0.780032
AFUB_010580	748.444	-0.0692772	0.121807	-0.568745	0.569529	0.877283
AFUB_003870	741.179	0.0327415	0.210654	0.155428	0.876484	0.982686
AFUB_007990	702.567	-0.100652	0.15382	-0.654348	0.512888	0.85085
AFUB_000340	232.674	-1.27388	0.561883	-2.26717	0.0233801	0.24953
AFUB_017040	6.00886	-0.893774	1.1195	-0.798366	0.424658	0.806036
AFUB_011660	185.849	-0.0507254	0.302019	-0.167954	0.866619	0.98004
AFUB_010090	833.473	-0.408158	0.216545	-1.88486	0.0594485	0.394913
AFUB_012260	1619.96	-0.125813	0.130483	-0.964207	0.334942	0.747708
AFUB_011490	907.31	0.202908	0.275653	0.736098	0.461671	0.824045
AFUB_009980	5457.08	-0.127471	0.223724	-0.56977	0.568834	0.877186
AFUB_014000	540.695	-0.38671	0.323579	-1.1951	0.232048	0.669037
AFUB_013080	2800.3	0.135828	0.150736	0.901099	0.367536	0.770957
AFUB_008700	4658.34	0.0201606	0.0827089	0.243753	0.807422	0.962887
AFUB_007390	1012.51	-0.242854	0.167193	-1.45254	0.146353	0.568661
AFUB_012160	1741.88	0.163838	0.26788	0.611609	0.540796	0.865275
AFUB_014190	796.093	0.0986036	0.108534	0.908504	0.363612	0.768637
AFUB_002060	14.4115	0.768894	0.450539	1.70661	0.0878943	0.461364
AFUB_010630	2132.62	0.109488	0.220755	0.495973	0.619913	0.897999
AFUB_013970	132.226	0.311903	0.214914	1.4513	0.146697	0.569126
AFUB_007630	877.442	-0.201251	0.260035	-0.773939	0.438967	0.812354
AFUB_010250	183.96	-0.0932306	0.3411	-0.273324	0.784604	0.955301
AFUB_015660	646.9	-0.344497	0.170725	-2.01785	0.0436073	0.340205
AFUB_000110	1522.49	-0.227153	0.26093	-0.870551	0.383999	0.782392
AFUB_013040	2776.65	0.58972	0.573404	1.02845	0.303737	0.727927
AFUB_002370	2251.74	-0.24902	0.203328	-1.22472	0.220681	0.660412
AFUB_008050	8197.02	-0.083724	0.139274	-0.601146	0.547743	0.867458
AFUB_000350	911.296	0.133145	0.626197	0.212625	0.83162	0.969485
AFUB_000730	14.9372	0.0900952	0.439676	0.204913	0.83764	0.97155
AFUB_010750	3.2783	1.99105	1.26548	1.57335	0.115637	0.518596
AFUB_010160	1161.8	0.0421955	0.136814	0.308416	0.757766	0.949426
AFUB_004880	6298.47	0.466631	0.257381	1.813	0.0698321	0.42475
AFUB_004630	409.121	0.648107	0.594971	1.08931	0.276018	0.708102
AFUB_000620	4463.39	0.1867	0.192474	0.970003	0.332045	0.746576
AFUB_008640	452.991	-0.120862	0.175371	-0.689181	0.49071	0.840552
AFUB_008570	2504.05	0.0628773	0.151682	0.414535	0.678482	0.920922
AFUB_016810	17.3967	1.56338	1.05904	1.47623	0.139882	0.559246
AFUB_002160	737.926	-0.0340729	0.126257	-0.26987	0.78726	0.955585
AFUB_003980	445.377	1.23366	0.387062	3.18725	0.00143633	0.0463869
AFUB_004790	3425.4	0.318001	0.229505	1.3856	0.16587	0.597139
AFUB_002320	396.049	-0.543288	0.143287	-3.79162	0.00014967	0.00807395
AFUB_005200	1208.59	-0.178647	0.143379	-1.24597	0.212774	0.653642
AFUB_010420	1124.8	0.0536918	0.21664	0.247838	0.80426	0.961099
AFUB_007980	1072.61	-0.182791	0.175354	-1.04241	0.297221	0.72179
AFUB_016120	0.260608	1.27514	3.33996	0.381782	0.702623	0.929177
AFUB_010070	490.785	-0.14302	0.14051	-1.01786	0.308743	0.730454
AFUB_012510	50.4876	0.638928	0.391013	1.63403	0.102252	0.490231
AFUB_000330	113.405	-0.0834558	0.441168	-0.18917	0.849959	0.9756
AFUB_014840	405.019	0.0398773	0.242968	0.164125	0.869632	0.981281
AFUB_004590	572.345	-0.0894902	0.162754	-0.549849	0.582423	0.882492
AFUB_011840	1513.96	0.0795121	0.102783	0.773591	0.439173	0.812584
AFUB_006500	1.9469	2.54217	1.61653	1.57261	0.115809	0.518899
AFUB_001370	8264.15	0.769419	0.385967	1.99348	0.0462086	0.351171
AFUB_006070	674.1	-0.285732	0.162798	-1.75513	0.0792364	0.44225
AFUB_012420	4027.97	0.0693393	0.262146	0.264506	0.79139	0.95806
AFUB_012830	902.822	-0.513528	0.193409	-2.65514	0.00792744	0.131643
AFUB_010900	1999.52	-0.164669	0.17451	-0.943611	0.345368	0.754911
AFUB_017010	14.9929	1.47161	0.782352	1.88101	0.0599705	0.396185
AFUB_001780	2906.16	0.0135935	0.111766	0.121624	0.903196	0.991099
AFUB_013830	2178.67	-0.247147	0.311971	-0.792211	0.428238	0.808154
AFUB_011440	305.283	-0.0460541	0.20257	-0.227349	0.820153	0.966297
AFUB_009480	234.688	-0.051469	0.193699	-0.265716	0.790458	0.957696
AFUB_001190	62694.3	-0.044855	0.188365	-0.238128	0.811782	0.96366
AFUB_004060	2342.43	-0.330302	0.186878	-1.76748	0.0771486	0.439518
AFUB_008560	24.3045	0.413689	0.371375	1.11394	0.265307	0.698976
AFUB_013690	3324.78	-0.36691	0.244741	-1.49918	0.133827	0.553232
AFUB_015840	1025.05	-0.0502526	0.145651	-0.34502	0.730079	0.937166
AFUB_002680	2567.4	-3.15463	0.798289	-3.95174	7.75842e-05	0.00479336
AFUB_013020	1439.07	0.208442	0.548068	0.380322	0.703706	0.929247
AFUB_017060	74.9764	-0.154074	1.08906	-0.141473	0.887496	0.985681
AFUB_014110	1317.1	-0.317593	0.244869	-1.29699	0.194634	0.632275
AFUB_006990	4384.44	-0.00405265	0.0928851	-0.0436308	0.965199	1
AFUB_004570	2981	-0.252226	0.272462	-0.925731	0.354586	0.764261
AFUB_001160	9.02175	1.81582	0.53058	3.42233	0.000620879	0.0245075
AFUB_004150	600.533	0.384267	0.212162	1.81119	0.0701108	0.425225
AFUB_010860	13.4553	-0.72374	0.458799	-1.57747	0.114688	0.516435
AFUB_011120	1101.36	0.220812	0.194358	1.13611	0.255911	0.693435
AFUB_001650	235.316	0.216533	0.160903	1.34573	0.178388	0.614111
AFUB_007730	10041.7	0.215362	0.231061	0.932056	0.351308	0.760121
AFUB_013500	914.419	-0.373732	0.124983	-2.99026	0.00278743	0.0704226
AFUB_007880	164.763	0.477325	0.397637	1.2004	0.229982	0.666466
AFUB_012690	1834.57	-0.148627	0.189858	-0.782835	0.433724	0.810109
AFUB_002800	3037.73	-0.0337211	0.228492	-0.147581	0.882673	0.984762
AFUB_016670	158.297	0.194363	0.357666	0.54342	0.58684	0.884038
AFUB_009400	715.486	0.268571	0.218612	1.22853	0.21925	0.658477
AFUB_007020	873.054	-0.116936	0.520069	-0.224847	0.822098	0.966486
AFUB_013300	754.367	-0.146937	0.379683	-0.387001	0.698756	0.927527
AFUB_012270	14193.5	-0.0152795	0.0945477	-0.161606	0.871616	0.98198
AFUB_011300	562.915	0.0427482	0.126497	0.337938	0.73541	0.940357
AFUB_010000	2113.85	-0.101497	0.209212	-0.485141	0.627576	0.901835
AFUB_009350	222.233	-0.0300656	0.175974	-0.170853	0.86434	0.979185
AFUB_006490	6331.44	0.0877406	0.262518	0.334227	0.738208	0.941297
AFUB_011210	1019.99	0.0213119	0.184168	0.11572	0.907874	0.992486
AFUB_005000	70272	-0.055434	0.273833	-0.202438	0.839575	0.971866
AFUB_004210	5720.19	-0.173763	0.330198	-0.526239	0.598722	0.891534
AFUB_013360	274.776	0.0648134	0.247965	0.261381	0.793799	0.958242
AFUB_012350	950.288	-0.305028	0.171312	-1.78054	0.0749872	0.435875
AFUB_002440	14.4129	0.130713	0.433086	0.301818	0.762791	0.950717
AFUB_012180	4.07254	0.900763	0.543249	1.6581	0.0972965	0.479652
AFUB_009010	540.768	0.097678	0.0757283	1.28985	0.197103	0.634637
AFUB_012410	774.514	-0.0261162	0.235165	-0.111055	0.911573	0.994016
AFUB_013950	59303.1	-0.054596	0.219198	-0.249072	0.803305	0.960971
AFUB_010620	41623.9	0.00961506	0.135259	0.0710861	0.943329	0.999728
AFUB_004860	1164.76	0.165444	0.12308	1.3442	0.178885	0.614111
AFUB_009710	42.5891	-1.13098	0.446701	-2.53186	0.0113459	0.163325
AFUB_016890	3.17856	1.78707	0.703405	2.54061	0.011066	0.160958
AFUB_007865	598.662	-0.184819	0.214102	-0.863228	0.388012	0.784398
AFUB_015770	341.146	-1.04597	0.403395	-2.59291	0.00951681	0.147238
AFUB_010980	5123.12	0.105086	0.320284	0.328102	0.742834	0.943916
AFUB_010660	10.7422	0.110419	0.519328	0.212619	0.831624	0.969485
AFUB_002810	656.345	0.0878176	0.106211	0.826823	0.408337	0.796969
AFUB_015590	674.845	1.06828	0.303897	3.51527	0.000439313	0.0188356
AFUB_002460	2350.34	-0.133625	0.315231	-0.423896	0.671642	0.91888
AFUB_007890	766.575	-0.206543	0.143479	-1.43954	0.149998	0.574114
AFUB_014410	309.377	0.10041	0.278673	0.360315	0.718612	0.934677
AFUB_000270	4.38295	2.26735	1.11328	2.03664	0.0416857	0.332985
AFUB_005730	805.337	0.177449	0.139208	1.27471	0.202414	0.640479
AFUB_012680	4237.41	0.0322106	0.125196	0.257282	0.796961	0.95915
AFUB_012740	931.044	0.0310088	0.336661	0.0921071	0.926613	0.99737
AFUB_005400	10256.7	-0.104095	0.257241	-0.404661	0.685727	0.922754
AFUB_005160	2331.29	-0.336767	0.139529	-2.4136	0.0157957	0.202213
AFUB_004780	1511.08	-0.0162764	0.213509	-0.0762328	0.939234	0.999276
AFUB_000690	1410.67	-2.09836	0.207868	-10.0947	5.83071e-24	2.63628e-21
AFUB_011070	405.887	-0.0541002	0.129748	-0.416962	0.676706	0.920922
AFUB_007770	129005	0.19457	0.339051	0.573867	0.566058	0.876568
AFUB_003730	51.2975	-2.93189	0.978595	-2.99602	0.0027353	0.0695857
AFUB_000930	828.928	-0.620095	1.1876	-0.522143	0.601571	0.891878
AFUB_011430	671.128	-0.0958425	0.0720151	-1.33087	0.183233	0.618256
AFUB_000300	27.9163	1.06138	0.947056	1.12071	0.26241	0.696452
AFUB_005120	1201.2	0.0127289	0.303067	0.0420004	0.966498	1
AFUB_014100	2586.25	-0.0110576	0.177307	-0.0623643	0.950273	1
AFUB_015620	18601.7	-0.0703441	0.32235	-0.218223	0.827255	0.967742
AFUB_014690	30913.6	0.0147052	0.236649	0.0621391	0.950452	1
AFUB_004950	379.419	-0.411159	0.168501	-2.4401	0.0146833	0.19243
AFUB_005420	3609.01	-0.10978	0.183579	-0.598002	0.549839	0.867889
AFUB_007690	333.925	0.250376	0.0992227	2.52338	0.0116234	0.165566
AFUB_011400	2508.86	-0.088822	0.338217	-0.262618	0.792845	0.95806
AFUB_016060	1362.27	0.168648	0.11649	1.44774	0.14769	0.571179
AFUB_001440	9603.45	0.6667	0.610625	1.09183	0.274907	0.706995
AFUB_015140	18316.1	0.0619796	0.287565	0.215533	0.829352	0.968678
AFUB_007100	9004.32	0.0624246	0.135064	0.462186	0.643948	0.908588
AFUB_000980	368.291	-0.0438537	0.14542	-0.301566	0.762983	0.950717
AFUB_015210	99.7804	0.535851	0.198678	2.69708	0.00699506	0.122467
AFUB_010720	18.6455	1.11154	0.724262	1.53472	0.124852	0.537334
AFUB_000450	1748.4	-0.0399989	0.1421	-0.281485	0.778338	0.953465
AFUB_006460	2217.74	0.00854707	0.214688	0.0398116	0.968243	1
AFUB_007960	9346.03	-0.0940297	0.242168	-0.388284	0.697806	0.927121
AFUB_013460	2165.13	0.136424	0.126334	1.07987	0.280201	0.70812
AFUB_009780	2413.05	-0.128322	0.217607	-0.589695	0.555395	0.870962
AFUB_008120	578.109	-0.194789	0.179831	-1.08318	0.278729	0.708102
AFUB_003170	660.524	-0.386721	0.275862	-1.40187	0.160955	0.592312
AFUB_009080	2919.7	0.14648	0.149654	0.978791	0.327683	0.744146
AFUB_012030	6226.12	0.115503	0.396894	0.291017	0.771038	0.952559
AFUB_001770	1389.95	0.167992	0.18001	0.93324	0.350696	0.760121
AFUB_003760	4.33409	1.05546	1.50471	0.701441	0.483028	0.835141
AFUB_014570	3219.14	0.0134634	0.136908	0.0983389	0.921663	0.995993
AFUB_001930	548.655	-0.047569	0.0931	-0.510945	0.60939	0.893817
AFUB_013820	1164.9	-0.389818	0.143249	-2.72125	0.00650348	0.119777
AFUB_006960	13483.3	-4.59612	0.327348	-14.0404	8.81619e-45	1.09618e-41
AFUB_014160	675.743	0.0144302	0.138547	0.104154	0.917047	0.995641
AFUB_010280	2174.1	-0.0420402	0.152507	-0.275661	0.782809	0.955054
AFUB_013980	787.466	-0.198207	0.324155	-0.611457	0.540897	0.865278
AFUB_013920	229.331	0.0814615	0.241863	0.336809	0.736261	0.94049
AFUB_008740	1873.5	-0.226423	0.183837	-1.23165	0.21808	0.658004
AFUB_001860	283.97	0.317586	0.378347	0.839404	0.401243	0.791285
AFUB_008450	37364	-2.0063	0.986848	-2.03304	0.0420488	0.333806
AFUB_003280	878.471	-0.123695	0.167402	-0.73891	0.459961	0.822835
AFUB_007520	1657.6	0.16668	0.155172	1.07416	0.28275	0.709573
AFUB_006730	2742.95	-2.05634	0.343661	-5.98362	2.18235e-09	4.43017e-07
AFUB_007150	58485.1	-0.121344	0.341928	-0.354882	0.722678	0.934677
AFUB_000310	300.21	-0.122715	0.190006	-0.645847	0.518378	0.853552
AFUB_001960	368.137	0.361401	0.341358	1.05871	0.28973	0.714816
AFUB_007740	1781.3	0.144148	0.253105	0.569517	0.569005	0.877186
AFUB_013930	67.094	1.10473	0.405906	2.72163	0.00649611	0.119777
AFUB_004180	190.917	0.103896	0.14273	0.727921	0.466662	0.826622
AFUB_012300	4975.24	-0.0219465	0.415851	-0.0527749	0.957911	1
AFUB_004470	401.222	-0.103877	0.265822	-0.390777	0.695962	0.926243
AFUB_006040	41.1632	2.22615	0.391397	5.6877	1.2876e-08	2.41655e-06
AFUB_012670	882.009	-0.0775392	0.158383	-0.489568	0.62444	0.900333
AFUB_006630	1223.72	-0.0171569	0.164953	-0.104011	0.917161	0.995641
AFUB_013160	428.421	-0.627921	0.460487	-1.3636	0.172692	0.605275
AFUB_016220	814.29	-0.0673303	0.15989	-0.421105	0.673679	0.91972
AFUB_002820	1182.91	0.255582	0.22947	1.11379	0.265368	0.698976
AFUB_012960	5920.96	-0.00210046	0.105702	-0.0198716	0.984146	1
AFUB_014790	1137.08	0.00899516	0.122337	0.0735277	0.941386	0.999728
AFUB_004920	93.292	-0.546805	0.374984	-1.45821	0.144783	0.567221
AFUB_001260	31864.2	0.0992043	0.478969	0.207121	0.835916	0.97066
AFUB_002210	12.5634	-0.384564	1.24453	-0.309004	0.757318	0.949185
AFUB_000880	359.072	0.618419	0.498087	1.24159	0.214389	0.65435
AFUB_010310	8.31054	0.167684	0.676885	0.247728	0.804345	0.961099
AFUB_016270	762.873	0.126866	0.155143	0.817736	0.413508	0.799293
AFUB_011830	0.575418	-0.37758	1.4756	-0.255883	0.798041	0.959277
AFUB_005330	3198.56	-0.185643	0.204424	-0.908127	0.363811	0.768637
AFUB_016210	1176.75	0.00579654	0.182102	0.0318312	0.974607	1
AFUB_016910	17.5783	0.250914	0.395483	0.63445	0.525787	0.856956
AFUB_000180	0.95514	0	1.66895	0	1	1
AFUB_016370	2939.39	-0.186514	0.165573	-1.12648	0.259964	0.695686
AFUB_007700	896.268	0.23056	0.45977	0.501469	0.616041	0.89679
AFUB_009670	21.3697	-0.105555	0.578197	-0.182558	0.855144	0.977123
AFUB_000470	1402.12	0.503027	0.494529	1.01718	0.309066	0.730454
AFUB_015470	3072.21	0.335613	0.24351	1.37823	0.168131	0.598424
AFUB_014480	2473.2	-0.00907073	0.093316	-0.0972044	0.922564	0.996158
AFUB_002510	1960.03	0.41302	0.172672	2.39193	0.0167601	0.207742
AFUB_011180	2739.97	-0.0708369	0.474562	-0.149268	0.881342	0.98425
AFUB_004410	64336.4	-0.119864	0.0881286	-1.3601	0.173798	0.606838
AFUB_011450	1912.29	-0.0677154	0.18226	-0.371531	0.710242	0.931411
AFUB_004200	968.275	-0.443717	0.268485	-1.65267	0.0983979	0.482486
AFUB_004740	2891.18	-0.175994	0.099334	-1.77174	0.0764377	0.438492
AFUB_011470	3229.36	0.239818	0.282205	0.849798	0.395437	0.7882
AFUB_007480	1.84388	1.76053	1.16093	1.51648	0.129398	0.546718
AFUB_014700	433.156	0.0230969	0.196084	0.117791	0.906233	0.992
AFUB_010490	605.417	-0.0870636	0.234708	-0.370945	0.710679	0.931411
AFUB_006160	335.09	0.401469	0.339034	1.18416	0.236351	0.67405
AFUB_011980	123.964	-0.182482	0.510715	-0.357308	0.720861	0.934677
AFUB_005530	3449.77	-0.209916	0.332427	-0.631465	0.527736	0.85787
AFUB_007930	1108.42	-0.204415	0.103309	-1.97867	0.0478528	0.356379
AFUB_011530	3310.6	-0.119012	0.111207	-1.07018	0.284538	0.710538
AFUB_013050	1404.55	1.24846	0.554123	2.25303	0.0242572	0.253762
AFUB_000860	25.2772	2.4495	0.788647	3.10596	0.00189664	0.0558162
AFUB_012700	265.247	0.73493	0.353709	2.07778	0.0377296	0.315035
AFUB_010970	864.699	0.204986	0.307532	0.666552	0.505058	0.84597
AFUB_006020	1232.99	0.0396145	0.139012	0.284972	0.775666	0.952559
AFUB_005130	967.625	0.133731	0.1607	0.832179	0.405308	0.795176
AFUB_000800	284.005	-1.00329	0.654028	-1.53402	0.125024	0.537334
AFUB_005560	10940.3	0.444001	0.256752	1.7293	0.0837554	0.453251
AFUB_013940	145.318	-0.180066	0.304028	-0.592267	0.553672	0.869906
AFUB_003190	631.641	-0.269407	0.139624	-1.92952	0.0536664	0.375929
AFUB_005170	294.937	0.494721	0.299607	1.65124	0.0986902	0.482486
AFUB_008630	4724.45	-0.146833	0.217063	-0.676454	0.498752	0.844058
AFUB_001230	1361.64	0.0528996	0.270381	0.195648	0.844885	0.973916
AFUB_006880	248.996	-0.625899	0.204565	-3.05966	0.00221586	0.0623423
AFUB_013530	366.982	0.924446	0.667524	1.38489	0.166087	0.597139
AFUB_010400	640.11	-0.0969797	0.11634	-0.833589	0.404512	0.794379
AFUB_013440	59.1727	-0.337967	0.453708	-0.7449	0.456332	0.82201
AFUB_004560	1736.22	-0.103647	0.17053	-0.607795	0.543324	0.865855
AFUB_002040	1071.19	-0.719288	0.249417	-2.88388	0.00392809	0.0868283
AFUB_008670	2223.93	0.0952585	0.253444	0.375857	0.707024	0.93043
AFUB_004130	7238.8	0.0826268	0.359477	0.229853	0.818206	0.965427
AFUB_011730	2288.21	-0.136241	0.136174	-1.00049	0.317072	0.735226
AFUB_011810	2826.66	0.278792	0.190123	1.46638	0.142545	0.56292
AFUB_003630	37.348	0.76654	0.392122	1.95485	0.0506004	0.365521
AFUB_001300	1839.44	0.687424	0.338083	2.0333	0.0420221	0.333806
AFUB_010570	502.9	-0.298184	0.27653	-1.07831	0.280897	0.708978
AFUB_009470	6599.65	-0.278867	0.176615	-1.57895	0.114346	0.515769
AFUB_004310	990.623	-0.0497988	0.270154	-0.184335	0.853751	0.977123
AFUB_013390	6098.93	-0.213373	0.274894	-0.776201	0.43763	0.812224
AFUB_002960	2410.95	-0.13176	0.32564	-0.404617	0.685759	0.922754
AFUB_006410	2579.3	0.0267315	0.168105	0.159017	0.873655	0.981998
AFUB_008910	918.431	-0.108599	0.111362	-0.975195	0.329464	0.744643
AFUB_003370	680.434	0.430028	0.312999	1.37389	0.169475	0.600343
AFUB_010330	21561.1	0.58572	0.618089	0.94763	0.343318	0.753693
AFUB_012710	241.342	1.63951	0.479337	3.42037	0.00062537	0.0245718
AFUB_013890	3452.01	0.161673	0.399461	0.404728	0.685678	0.922754
AFUB_013910	192.079	0.195887	0.24041	0.814804	0.415185	0.799786
AFUB_010610	13045	-0.0244347	0.396158	-0.0616791	0.950818	1
AFUB_016640	7.99959	3.02849	1.01324	2.98892	0.00279965	0.0705016
AFUB_009620	1568.52	0.457498	0.376896	1.21386	0.224803	0.663501
AFUB_000210	2.86186	1.94772	1.71279	1.13716	0.25547	0.693169
AFUB_003990	562.007	-0.843048	0.331939	-2.53977	0.0110927	0.160958
AFUB_006350	871.214	0.993585	0.263455	3.77137	0.000162356	0.00854474
AFUB_012530	7082.03	-0.427161	0.215642	-1.98088	0.0476046	0.356379
AFUB_013790	801.503	-0.0429424	0.180675	-0.237678	0.812131	0.96366
AFUB_013450	762.711	0.340204	0.26745	1.27203	0.203362	0.640971
AFUB_010370	2276.33	0.0203745	0.138238	0.147387	0.882826	0.984762
AFUB_014500	16.6348	0.160901	0.329239	0.488705	0.625051	0.900333
AFUB_006220	5778.18	-0.276066	0.18196	-1.51718	0.129221	0.546718
AFUB_015920	395.416	-0.360965	0.558346	-0.64649	0.517962	0.853432
AFUB_002830	77.1191	0.621653	0.196967	3.15614	0.00159875	0.0498518
AFUB_000840	324.487	0.21921	0.240815	0.910286	0.362672	0.768388
AFUB_015760	15.1679	0.332964	0.422785	0.78755	0.43096	0.808818
AFUB_014070	375.42	0.075152	0.637301	0.117922	0.906129	0.991995
AFUB_004440	2097.39	0.127835	0.17379	0.73557	0.461993	0.824045
AFUB_004080	12.5281	-0.887691	0.63995	-1.38713	0.165403	0.597139
AFUB_012650	248.346	-0.240974	0.167879	-1.4354	0.151172	0.577017
AFUB_007640	3388.1	0.230272	0.198544	1.1598	0.246129	0.683486
AFUB_016040	3120.36	-0.0703655	0.237599	-0.296153	0.767113	0.952025
AFUB_012140	602.798	0.262763	0.348101	0.754849	0.45034	0.817731
AFUB_009380	18327.1	-0.229457	0.180521	-1.27108	0.2037	0.640971
AFUB_012280	660.531	0.176474	0.192083	0.918741	0.358231	0.766893
AFUB_011240	674.548	-0.14884	0.199136	-0.747428	0.454805	0.820989
AFUB_000260	7841.2	-0.831877	0.422782	-1.96763	0.0491111	0.36159
AFUB_016740	10612.8	0.812033	0.674453	1.20399	0.228594	0.665851
AFUB_005710	239.982	-0.462645	0.310284	-1.49104	0.135951	0.556111
AFUB_012480	225.974	-0.191121	0.365799	-0.522474	0.60134	0.891878
AFUB_008470	793.696	0.102357	0.275554	0.371459	0.710296	0.931411
AFUB_015800	2133.82	-0.0561541	0.217487	-0.258195	0.796256	0.95905
AFUB_008590	899.676	0.0189577	0.288222	0.0657749	0.947557	0.999728
AFUB_002500	2374.79	-0.16807	0.418401	-0.401695	0.687908	0.923123
AFUB_008850	2879.2	-0.120051	0.15634	-0.767883	0.442557	0.813931
AFUB_010790	42.2113	0.734766	0.313417	2.34437	0.0190592	0.223037
AFUB_007760	3005.53	0.202871	0.261621	0.775439	0.43808	0.812224
AFUB_000090	45.4557	-0.189841	0.439097	-0.432345	0.66549	0.916151
AFUB_011500	2215.01	0.132535	0.116857	1.13417	0.256725	0.693435
AFUB_002290	273.001	0.293375	0.187992	1.56057	0.118626	0.527953
AFUB_008550	1234.29	-0.305188	0.170535	-1.78959	0.0735195	0.432721
AFUB_002000	12244.7	-0.116766	0.40087	-0.291282	0.770836	0.952559
AFUB_013550	1301.01	-0.457268	0.191754	-2.38466	0.0170951	0.210192
AFUB_003560	3608.33	-0.256766	0.43861	-0.585409	0.558273	0.872398
AFUB_012920	2142.18	-0.177119	0.305953	-0.578908	0.562651	0.874558
AFUB_006390	130.551	-0.090246	0.365788	-0.246716	0.805128	0.961417
AFUB_007230	1352.73	0.0863929	0.129962	0.664756	0.506207	0.846827
AFUB_014320	2064.55	0.0195175	0.23901	0.0816598	0.934917	0.999112
AFUB_014260	651.07	-0.528115	0.24266	-2.17636	0.0295286	0.280804
AFUB_000410	326.5	0.277303	0.220311	1.25869	0.208144	0.648086
AFUB_003550	398.257	0.0365972	0.188343	0.194311	0.845932	0.973916
AFUB_010270	4333.22	0.0183887	0.0841782	0.21845	0.827078	0.967742
AFUB_013130	1.66176	-0.981814	0.869773	-1.12882	0.258975	0.695294
AFUB_001760	1523.55	0.69235	0.46	1.50511	0.132297	0.549765
AFUB_004160	351.415	0.513619	0.343669	1.49452	0.135041	0.554603
AFUB_008830	690.977	-0.23787	0.169936	-1.39976	0.161586	0.592893
AFUB_004170	2267.98	-0.0418689	0.0940304	-0.44527	0.656125	0.913965
AFUB_012770	2501.69	-0.0825618	0.20737	-0.398138	0.690529	0.92414
AFUB_006130	436.567	0.351472	0.282615	1.24365	0.21363	0.65419
AFUB_005680	273.257	0.211884	0.202928	1.04413	0.296425	0.721266
AFUB_015160	101.067	-0.159822	0.215801	-0.7406	0.458936	0.822646
AFUB_001270	30.0441	0.23359	0.629866	0.370856	0.710745	0.931411
AFUB_000650	2217.56	-0.217667	0.272845	-0.79777	0.425004	0.80647
AFUB_011580	4680.47	-0.107141	0.17657	-0.606791	0.543989	0.866173
AFUB_007670	2148.17	0.133394	0.216192	0.617015	0.537225	0.863532
AFUB_002120	3030.36	-0.412697	0.143796	-2.87001	0.00410457	0.0889054
AFUB_013120	38.2528	0.174868	0.604551	0.289253	0.772388	0.952559
AFUB_007210	74356.6	-0.108363	0.186097	-0.582295	0.560368	0.873391
AFUB_015120	1174.3	0.0818181	0.134023	0.610477	0.541546	0.86553
AFUB_008960	2530.74	0.50523	0.527691	0.957436	0.338347	0.749731
AFUB_004990	1913.49	-0.025521	0.143624	-0.177693	0.858964	0.977123
AFUB_010590	3924.25	-0.315736	0.29506	-1.07007	0.284587	0.710538
AFUB_000760	154.288	0.624329	0.861142	0.725002	0.468451	0.828093
AFUB_007450	5261.1	-0.00259663	0.137618	-0.0188684	0.984946	1
AFUB_003060	8.92361	1.14284	0.480855	2.37669	0.0174686	0.21291
AFUB_008870	817.385	-0.300583	0.174301	-1.72451	0.0846159	0.454959
AFUB_010710	12.4784	1.78931	1.11733	1.60141	0.109287	0.503743
AFUB_005820	913.975	0.226171	0.207118	1.09199	0.274838	0.706995
AFUB_005090	1208.31	-0.0228749	0.31857	-0.0718051	0.942757	0.999728
AFUB_007200	2285.13	0.0792827	0.152948	0.518363	0.604205	0.892542
AFUB_015780	48.9169	-0.824512	0.390278	-2.11263	0.0346324	0.302463
AFUB_009500	989.462	0.564457	0.267812	2.10766	0.0350606	0.303816
AFUB_010550	2866.93	0.159735	0.212119	0.753045	0.451423	0.818952
AFUB_000140	71.0052	0.376642	0.513697	0.733199	0.463437	0.825095
AFUB_002130	314.396	0.109139	0.30094	0.362661	0.716858	0.934159
AFUB_004320	1654.92	0.311883	0.584377	0.533703	0.593547	0.887955
AFUB_015180	16.611	1.31531	0.38704	3.39838	0.000677858	0.0259333
AFUB_012380	3855.88	0.0395233	0.203642	0.194082	0.846112	0.973916
AFUB_016430	3740.75	0.219062	0.603329	0.363089	0.716538	0.934129
AFUB_014060	207.255	0.942201	0.355543	2.65003	0.00804839	0.132108
AFUB_000440	693.547	0.214788	0.140842	1.52503	0.127253	0.543021
AFUB_004900	1859.68	0.719906	0.246695	2.9182	0.00352055	0.0807475
AFUB_011050	2.47129	1.79829	1.22797	1.46443	0.143075	0.563408
AFUB_011560	627.057	0.0423926	0.165588	0.256012	0.797941	0.959277
AFUB_015000	13590.7	-0.0876241	0.131602	-0.665829	0.505521	0.846217
AFUB_005980	4670.05	0.0488815	0.282523	0.173018	0.862637	0.978514
AFUB_009140	931.161	0.0915421	0.109705	0.834438	0.404034	0.794255
AFUB_000580	998.014	-0.242141	0.13659	-1.77275	0.0762695	0.438492
AFUB_016460	3021.72	-0.572085	0.320252	-1.78636	0.074041	0.433993
AFUB_014170	1157.08	-0.385682	0.276651	-1.39411	0.163283	0.595811
AFUB_000560	491.732	0.101133	0.164924	0.61321	0.539738	0.864748
AFUB_013770	1.30445	0.470076	0.838576	0.560565	0.575094	0.879665
AFUB_007840	1263.83	-0.0760598	0.192145	-0.395846	0.692218	0.924485
AFUB_013250	2011.49	0.122538	0.281252	0.435686	0.663064	0.915279
AFUB_014650	36.5241	0.306938	0.424451	0.723142	0.469593	0.828876
AFUB_002420	444.548	0.403031	0.44687	0.901898	0.367111	0.770775
AFUB_002090	959.093	0.714087	0.29091	2.45466	0.0141017	0.187275
AFUB_014940	1343.26	-0.0146474	0.100365	-0.145942	0.883967	0.985303
AFUB_011330	1054.16	-0.0683525	0.184872	-0.369728	0.711585	0.931411
AFUB_001950	270.939	-0.319695	0.19347	-1.65242	0.0984484	0.482486
AFUB_002140	6081.17	-0.0103253	0.0829459	-0.124483	0.900933	0.99031
AFUB_009420	178.265	0.0883304	0.397826	0.222033	0.824288	0.967051
AFUB_009490	1318.55	-0.399589	0.354976	-1.12568	0.260301	0.6959
AFUB_011930	547.331	-0.182408	0.220277	-0.828085	0.407623	0.796899
AFUB_013110	926.801	0.238389	0.17793	1.3398	0.180312	0.616556
AFUB_002380	63.9288	-0.151242	0.278271	-0.543506	0.586782	0.884038
AFUB_003180	30.383	-0.813641	0.412399	-1.97294	0.0485018	0.359499
AFUB_006800	1548.21	0.0095581	0.124175	0.0769725	0.938645	0.999112
AFUB_003860	977.079	0.279774	0.140715	1.98823	0.0467865	0.353368
AFUB_013100	2028.09	0.780842	0.534299	1.46143	0.143897	0.5653
AFUB_000940	2728.59	1.83985	1.46937	1.25213	0.210521	0.650644
AFUB_016940	1.2942	0.577232	1.35201	0.426944	0.66942	0.91803
AFUB_001080	2452.4	0.728517	0.561991	1.29632	0.194867	0.632459
AFUB_014290	2833.56	-0.160584	0.129414	-1.24086	0.214659	0.654572
AFUB_006850	253.34	0.0254288	0.332808	0.076407	0.939095	0.999271
AFUB_011760	4494.94	-0.103777	0.0996506	-1.0414	0.297688	0.722246
AFUB_014220	5580.47	0.0240919	0.172956	0.139295	0.889217	0.98585
AFUB_000200	0.552984	0	2.91123	0	1	1
AFUB_011670	1377.37	0.225047	0.250096	0.899843	0.368204	0.771545
AFUB_002580	665.15	-0.372702	0.200025	-1.86327	0.0624238	0.405683
AFUB_002590	4231.62	-0.168525	0.168569	-0.999739	0.317437	0.735226
AFUB_004110	313.072	0.24725	0.292369	0.845679	0.397732	0.788919
AFUB_002230	467.486	-0.020193	0.120514	-0.167557	0.866932	0.98004
AFUB_012370	68849.4	0.00934472	0.314833	0.0296816	0.976321	1
AFUB_000670	60.0892	-1.11311	0.27202	-4.09202	4.2764e-05	0.00303435
AFUB_014800	923.513	0.0660718	0.173249	0.38137	0.702929	0.929177
AFUB_010830	403.516	0.235315	0.406395	0.57903	0.562569	0.874558
AFUB_009430	564.614	-0.0576155	0.224381	-0.256775	0.797352	0.95916
AFUB_016230	58596.9	0.0206059	0.163829	0.125777	0.899908	0.989494
AFUB_000740	11.4206	-1.03123	0.663785	-1.55357	0.120288	0.531814
AFUB_016450	2731.92	-0.396689	0.571075	-0.694635	0.487284	0.837515
AFUB_003720	6.29194	-0.625834	1.30185	-0.480726	0.630711	0.903169
AFUB_015720	878.637	-0.020006	0.125765	-0.159075	0.87361	0.981998
AFUB_000790	144.039	-0.384564	1.24639	-0.308543	0.757669	0.949425
AFUB_012040	1298.48	0.052663	0.206426	0.255118	0.798632	0.959367
AFUB_001890	1154.43	-0.115443	0.243211	-0.47466	0.635029	0.904291
AFUB_010960	120.352	0.0406778	0.24353	0.167034	0.867343	0.98006
AFUB_016360	1917.83	-0.239945	0.151679	-1.58193	0.113666	0.514629
AFUB_004240	1541.02	-0.0747228	0.115531	-0.646778	0.517776	0.853432
AFUB_009560	13.1357	0.724128	0.381798	1.89663	0.0578773	0.391105
AFUB_000150	25.0282	-0.386541	0.709872	-0.544523	0.586082	0.884038
AFUB_000360	55.0506	-0.00184201	0.590735	-0.00311817	0.997512	1
AFUB_008810	620.142	-0.240119	0.145916	-1.64559	0.0998473	0.485426
AFUB_004010	128.999	-0.176474	0.203779	-0.866006	0.386487	0.783912
AFUB_002270	80.1387	-0.122956	0.589974	-0.208409	0.83491	0.970532
AFUB_007050	2013.61	0.506709	0.280228	1.8082	0.0705747	0.425858
AFUB_014020	839.468	-0.0561319	0.157411	-0.356595	0.721395	0.934677
AFUB_015310	3118	0.119447	0.241924	0.493737	0.621492	0.898991
AFUB_003160	2196.31	0.150099	0.397827	0.377298	0.705953	0.929884
AFUB_008730	244.325	-0.0758342	0.20707	-0.366226	0.714197	0.933246
AFUB_017070	61.4984	1.47511	0.641011	2.30122	0.0213792	0.238886
AFUB_012820	4402.95	0.139643	0.207203	0.673944	0.500347	0.844058
AFUB_015200	207.556	0.293284	0.294304	0.996531	0.318992	0.736891
AFUB_008510	461.307	0.0253619	0.197918	0.128143	0.898035	0.988863
AFUB_011890	35.2744	-1.96561	0.619161	-3.17463	0.00150026	0.0479842
AFUB_010650	25257	0.438024	0.321601	1.36201	0.173195	0.60626
AFUB_015240	1199.84	0.113642	0.135474	0.838846	0.401556	0.791285
AFUB_012360	308.896	-0.250672	0.136998	-1.82974	0.0672882	0.416979
AFUB_016310	30.0751	-1.30121	0.374958	-3.4703	0.000519881	0.0210214
AFUB_013330	646.844	-0.376795	0.323363	-1.16524	0.243923	0.681738
AFUB_010920	1811.19	0.176853	0.163568	1.08122	0.279598	0.708102
AFUB_011920	333.545	0.0049404	0.184194	0.0268217	0.978602	1
AFUB_012460	828.461	0.0337597	0.195369	0.1728	0.862809	0.978514
AFUB_008020	2309.6	-0.177864	0.151512	-1.17392	0.240427	0.678445
AFUB_003500	3219.27	0.444951	0.463402	0.960185	0.336962	0.748774
AFUB_009250	13293.8	-0.130479	0.110403	-1.18184	0.23727	0.674599
AFUB_003000	950.314	-0.221391	0.121209	-1.82652	0.0677718	0.417933
AFUB_001320	1047.76	-0.0544014	0.16152	-0.336808	0.736261	0.94049
AFUB_003470	743.106	-0.320948	0.19095	-1.68079	0.0928032	0.472676
AFUB_002670	422.935	-0.480722	0.352268	-1.36465	0.172364	0.605189
AFUB_003310	600.332	0.841633	0.74826	1.12479	0.26068	0.696286
AFUB_016530	80.6281	-0.131594	0.300955	-0.437256	0.661926	0.914837
AFUB_012250	1146.16	-0.420917	0.17746	-2.37189	0.0176972	0.214376
AFUB_003970	1075.53	0.21616	0.206314	1.04772	0.294767	0.720405
AFUB_002910	101.333	0.900494	0.389802	2.31013	0.0208807	0.236543
AFUB_009530	43.7516	0.0300514	0.297549	0.100997	0.919553	0.995965
AFUB_006280	3.92429	-0.921421	0.873285	-1.05512	0.29137	0.715796
AFUB_014450	3781.61	-0.393811	0.260044	-1.5144	0.129924	0.547608
AFUB_006680	2614.64	0.201538	0.157041	1.28335	0.19937	0.637017
AFUB_010360	815.993	0.101328	0.208414	0.486185	0.626836	0.90128
AFUB_011220	1730.32	-0.0228564	0.328948	-0.0694835	0.944605	0.999728
AFUB_011190	118.483	-0.0258522	0.226401	-0.114188	0.909089	0.993268
AFUB_002930	15575.9	0.970093	0.708008	1.37017	0.170633	0.601874
AFUB_007160	17497.2	0.3669	0.508983	0.720849	0.471003	0.829088
AFUB_003360	5572.07	0.43556	0.354062	1.23018	0.218629	0.658004
AFUB_009160	1.7111	0.531869	0.735668	0.722974	0.469696	0.828876
AFUB_016800	1758.6	-1.23126	0.606367	-2.03056	0.0423001	0.335266
AFUB_001790	2962.27	0.4793	0.180682	2.65273	0.00798437	0.131709
AFUB_003740	149.479	-0.957398	0.915587	-1.04567	0.295715	0.720654
AFUB_011170	18211.1	-0.0337635	0.100756	-0.335103	0.737547	0.941151
AFUB_001590	580.321	0.627202	0.435052	1.44167	0.149395	0.572884
AFUB_005140	1615.49	-0.132446	0.131398	-1.00798	0.313466	0.731763
AFUB_004930	663.995	0.203299	0.321745	0.631865	0.527475	0.85787
AFUB_010190	887.22	0.670451	0.40774	1.64431	0.100112	0.486
AFUB_011850	2003.05	-0.391647	0.302057	-1.2966	0.194768	0.632459
AFUB_010200	2337.51	1.00549	0.265742	3.7837	0.000154516	0.00826329
AFUB_012470	783.629	-0.0185239	0.331885	-0.0558143	0.95549	1
AFUB_009130	1671.08	-0.124909	0.179228	-0.696927	0.485848	0.836547
AFUB_002050	73.8857	0.0985977	0.493532	0.19978	0.841653	0.972913
AFUB_002920	2527.13	0.357148	0.253708	1.40772	0.159215	0.591311
AFUB_000990	838.684	1.74068	0.725168	2.40038	0.0163781	0.205175
AFUB_008580	229.103	-0.209009	0.121273	-1.72347	0.0848043	0.455274
AFUB_010020	2017.39	0.55384	0.255308	2.1693	0.0300597	0.283147
AFUB_000020	81.5089	0.620797	0.376001	1.65105	0.0987284	0.482486
AFUB_012970	13135.9	-0.0211863	0.161553	-0.131141	0.895664	0.987855
AFUB_004720	1027.91	-0.454803	0.288591	-1.57594	0.115039	0.517082
AFUB_015400	2838.72	-0.644542	0.286355	-2.25085	0.0243949	0.25409
AFUB_012060	7667.7	-0.0567304	0.212488	-0.266982	0.789483	0.957332
AFUB_007820	1744.63	-0.626278	0.324825	-1.92805	0.0538491	0.376791
AFUB_003200	793.801	-0.0331505	0.166981	-0.198528	0.842632	0.973254
AFUB_002010	3804.77	0.404077	0.505014	0.800131	0.423635	0.806036
AFUB_012200	4964.36	-0.0313529	0.119747	-0.261827	0.793455	0.95806
AFUB_013240	12324.1	0.372301	0.435788	0.854316	0.39293	0.78743
AFUB_004510	1001.45	-0.602347	0.553893	-1.08748	0.276826	0.708102
AFUB_016330	1226.27	-0.268106	0.250815	-1.06894	0.285096	0.711128
AFUB_008800	1140.41	-0.297007	0.21258	-1.39715	0.162367	0.594179
AFUB_004260	10.6578	-0.627197	1.1469	-0.546862	0.584473	0.88355
AFUB_002950	8385.31	0.434063	0.394542	1.10017	0.271258	0.70501
AFUB_005650	837.152	-0.111638	0.344889	-0.323692	0.746171	0.945629
AFUB_014610	1122.72	-0.0398475	0.320991	-0.124139	0.901205	0.99031
AFUB_005150	712.473	-0.159602	0.17039	-0.936683	0.348922	0.758462
AFUB_006510	19.9468	0.647819	0.554541	1.16821	0.242723	0.680102
AFUB_015150	4416.18	-0.0654926	0.222731	-0.294043	0.768725	0.952502
AFUB_011320	3166.69	-0.0626667	0.14617	-0.428725	0.668123	0.917678
AFUB_011480	562.498	-0.300813	0.308411	-0.975366	0.329379	0.744621
AFUB_009750	2532.34	-0.254461	0.316252	-0.804614	0.421042	0.80398
AFUB_016720	7272.18	-0.233503	0.249639	-0.935362	0.349602	0.75878
AFUB_006980	3455.59	-0.226348	0.347667	-0.65105	0.515014	0.851633
AFUB_000910	0.270948	0	3.78605	0	1	1
AFUB_016600	4.18262	2.77759	0.791296	3.51018	0.000447801	0.019051
AFUB_004970	3488.39	0.40605	0.393253	1.03254	0.301819	0.725343
AFUB_003220	622.414	0.804722	0.455717	1.76584	0.0774231	0.439786
AFUB_008150	998.832	0.179514	0.249048	0.720801	0.471032	0.829088
AFUB_002180	3.39696	0.577232	1.27196	0.453813	0.649964	0.91059
AFUB_006560	1940.83	-0.0523165	0.160047	-0.326882	0.743757	0.944147
AFUB_001530	782.673	0.0311962	0.162763	0.191666	0.848004	0.974899
AFUB_016490	973.289	-0.0618289	0.106514	-0.580479	0.561592	0.874342
AFUB_015640	443.344	-0.242462	0.382386	-0.634076	0.526031	0.857073
AFUB_001920	327.285	-0.687153	0.214417	-3.20475	0.0013518	0.0446722
AFUB_015220	20.3739	0.832391	0.808328	1.02977	0.303119	0.726886
AFUB_006310	822.293	0.947928	0.710508	1.33416	0.182153	0.617105
AFUB_012130	2274.01	-0.770167	0.186092	-4.13862	3.49396e-05	0.00265301
AFUB_005830	6657.18	-0.0757162	0.127065	-0.595887	0.551251	0.868709
AFUB_010800	59.154	1.19948	0.582074	2.0607	0.0393315	0.322325
AFUB_016300	3.97176	-0.272432	0.636485	-0.428026	0.668632	0.917801
AFUB_001000	31.8807	1.76324	0.846861	2.08208	0.0373347	0.312863
AFUB_005500	31.0943	0.132587	0.335168	0.395585	0.692411	0.924485
AFUB_010940	939.761	-0.200183	0.224981	-0.889775	0.373587	0.774601
AFUB_003380	2919.97	0.23868	0.279926	0.852652	0.393853	0.78743
AFUB_016070	252.3	0.402883	0.245624	1.64024	0.100955	0.487432
AFUB_004350	5026.12	-0.02122	0.187667	-0.113073	0.909973	0.99327
AFUB_006770	262037	0.0976302	0.227241	0.429633	0.667463	0.917571
AFUB_002750	394.084	-0.0849288	0.259934	-0.326733	0.74387	0.944147
AFUB_006420	1016.45	0.316108	0.378566	0.835015	0.403709	0.79393
AFUB_008430	7562.91	0.0440029	0.129831	0.338925	0.734666	0.940118
AFUB_005210	200.501	-0.309108	0.21407	-1.44396	0.14875	0.572409
AFUB_010500	2607.42	-0.320781	0.15474	-2.07303	0.0381691	0.317183
AFUB_003480	2805.36	-0.174113	0.192898	-0.902616	0.36673	0.770567
AFUB_003950	1337.53	-0.26851	0.303181	-0.885642	0.37581	0.776437
AFUB_009170	275.719	0.182386	0.164618	1.10793	0.267892	0.702545
AFUB_009230	2081.39	0.00630549	0.115661	0.0545171	0.956523	1
AFUB_003400	2134.77	-0.147547	0.140786	-1.04802	0.294628	0.720243
AFUB_001100	2093.99	-0.199571	0.191346	-1.04299	0.296954	0.721728
AFUB_001540	2439.83	-0.215505	0.273571	-0.78775	0.430843	0.808818
AFUB_000850	861.873	-0.287741	0.257017	-1.11954	0.26291	0.696491
AFUB_005990	6542	0.0187749	0.142937	0.131351	0.895498	0.987855
AFUB_009330	1499.12	-0.511877	0.396314	-1.29159	0.196498	0.634186
AFUB_005360	5189.05	-0.034001	0.315385	-0.107808	0.914148	0.995284
AFUB_013400	904.84	-0.147953	0.239618	-0.617455	0.536934	0.863383
AFUB_011690	35.6087	0.0500985	0.339857	0.147411	0.882808	0.984762
AFUB_012950	1110.74	0.10837	0.270534	0.400578	0.688731	0.923538
AFUB_012930	56.2656	-0.0203517	0.305428	-0.0666332	0.946874	0.999728
AFUB_011390	3087.19	-0.0322347	0.137057	-0.235192	0.81406	0.964014
AFUB_009680	874.609	0.177825	0.148375	1.19848	0.230729	0.66685
AFUB_001070	4319.05	0.13212	0.266108	0.496489	0.61955	0.897999
AFUB_002550	1065.08	0.238847	0.16163	1.47774	0.139476	0.558747
AFUB_008320	3791.8	0.0675717	0.194171	0.348001	0.72784	0.936904
AFUB_005050	1057.76	-0.345595	0.19507	-1.77165	0.0764524	0.438492
AFUB_009920	1218.73	-0.108624	0.131244	-0.827648	0.40787	0.796969
AFUB_000380	5731.67	0.210029	0.594367	0.353366	0.723814	0.934943
AFUB_005950	11.8503	0.0334252	0.426012	0.0784606	0.937462	0.999112
AFUB_010170	1340.7	-0.0142421	0.167818	-0.0848663	0.932368	0.998717
AFUB_007950	997.781	-0.0636663	0.102728	-0.619755	0.535419	0.861878
AFUB_007540	23.945	-0.580127	0.478494	-1.2124	0.225359	0.663601
AFUB_013680	81.6169	0.167442	0.240313	0.696766	0.485949	0.836576
AFUB_006010	1829.81	-0.157126	0.181321	-0.866564	0.386181	0.783912
AFUB_007420	1176.6	0.283176	0.0896395	3.15905	0.00158285	0.0496675
AFUB_012900	419.578	-0.381678	0.385486	-0.990122	0.322115	0.738766
AFUB_009630	772.557	0.51489	0.413542	1.24507	0.213105	0.653642
AFUB_006740	290.512	0.30923	0.36191	0.85444	0.392861	0.78743
AFUB_011680	974.802	2.09066	1.00965	2.07067	0.0383893	0.318747
AFUB_003940	647.82	0.0774772	0.268132	0.288952	0.772618	0.952559
AFUB_012400	1002.93	0.407286	0.191229	2.12984	0.0331848	0.29711
AFUB_011780	156.314	0.594319	0.144487	4.1133	3.90051e-05	0.002832
AFUB_015700	5.60776	-0.411542	0.393589	-1.04562	0.295739	0.720654
AFUB_004540	1244.13	0.00135206	0.0930022	0.014538	0.988401	1
AFUB_011020	104.664	0.419935	0.2152	1.95137	0.0510133	0.366361
AFUB_007030	153.563	-0.398926	0.200019	-1.99444	0.046104	0.351171
AFUB_010140	762.816	0.241592	0.406775	0.59392	0.552566	0.869749
AFUB_001410	1811.46	-0.184976	0.147365	-1.25522	0.209398	0.648992
AFUB_009950	1746.04	0.117707	0.134849	0.872886	0.382725	0.781619
AFUB_016930	566.24	0.316657	0.356724	0.88768	0.374713	0.775222
AFUB_017080	11.2561	2.31026	0.993452	2.32549	0.0200457	0.230613
AFUB_004390	678.718	0.0989309	0.108528	0.911569	0.361996	0.767699
AFUB_003570	20.3835	0.302068	0.490622	0.615684	0.538103	0.864005
AFUB_011540	7736.19	0.118511	0.185664	0.638307	0.523274	0.855217
AFUB_016380	517.657	-0.0462024	0.241171	-0.191576	0.848075	0.974899
AFUB_001280	931.871	-0.170643	0.487803	-0.349819	0.726475	0.936284
AFUB_004190	149.561	0.139938	0.207388	0.674764	0.499825	0.844058
AFUB_014460	1659.03	-0.57227	0.146998	-3.89305	9.89913e-05	0.00575828
AFUB_013750	109.373	0.225921	0.296208	0.762712	0.445635	0.81546
AFUB_011950	178.004	0.10121	0.58352	0.173448	0.8623	0.978514
AFUB_007870	8.21105	-0.374915	0.614066	-0.610545	0.541501	0.86553
AFUB_006120	806.989	0.0498774	0.111833	0.445997	0.655599	0.913868
AFUB_005110	517.238	0.072494	0.190654	0.380238	0.703768	0.929247
AFUB_015070	191.616	-0.00194763	0.290584	-0.00670247	0.994652	1
AFUB_013030	1457.16	-0.267303	0.144295	-1.85247	0.0639579	0.408599
AFUB_014420	539.592	0.493194	0.243922	2.02194	0.0431828	0.338816
AFUB_008680	39.7241	-0.0951385	0.343092	-0.277297	0.781552	0.954122
AFUB_015690	159.061	-1.09186	0.174442	-6.25914	3.87109e-10	8.95482e-08
AFUB_015100	1106.21	-0.382575	0.249332	-1.5344	0.124931	0.537334
AFUB_013430	936.129	0.349097	0.739196	0.472267	0.636737	0.905648
AFUB_003110	549.779	0.00309809	0.12251	0.0252885	0.979825	1
AFUB_004050	1057.29	-0.491012	0.28132	-1.74539	0.0809177	0.443954
AFUB_011720	49893	-0.111461	0.388398	-0.286977	0.77413	0.952559
AFUB_014830	3151.05	0.290353	0.206195	1.40815	0.159088	0.591311
AFUB_014580	105614	-0.0846345	0.106229	-0.79672	0.425614	0.807011
AFUB_016190	2464.11	-0.0271619	0.17703	-0.153431	0.878058	0.98328
AFUB_016780	53.9969	0.163687	0.443054	0.369452	0.71179	0.931411
AFUB_008350	3544.68	-0.0375678	0.184876	-0.203206	0.838974	0.971809
AFUB_011280	125.42	-0.46755	0.312138	-1.49789	0.134161	0.553772
AFUB_007510	2041.08	-0.00207298	0.136765	-0.0151573	0.987907	1
AFUB_003080	2.34869	0.417755	0.794141	0.526046	0.598856	0.891534
AFUB_006930	177.76	-0.216299	0.250994	-0.86177	0.388814	0.784808
AFUB_003820	715.185	0.417619	0.48707	0.857411	0.391218	0.786817
AFUB_000130	37.9924	0.601088	0.329354	1.82505	0.0679933	0.41878
AFUB_006090	896.114	-0.0497217	0.198551	-0.250422	0.802261	0.960869
AFUB_014390	2646	-0.407125	0.284924	-1.42889	0.153036	0.581677
AFUB_015030	1045.79	2.00892	0.27504	7.30409	2.7915e-13	8.16678e-11
AFUB_015950	369.414	-0.180265	0.203709	-0.884915	0.376203	0.776484
AFUB_004040	1515.34	0.361275	0.473821	0.762471	0.445779	0.81546
AFUB_008240	1096.36	-0.303208	0.130931	-2.31578	0.0205703	0.234378
AFUB_007330	4351.64	0.0671656	0.252399	0.266108	0.790156	0.957696
AFUB_010510	2072.67	0.0739888	0.146646	0.50454	0.613882	0.895481
AFUB_015550	1519.44	-0.0363554	0.167473	-0.217082	0.828144	0.968257
AFUB_000700	271.675	-0.89514	0.316138	-2.83149	0.00463322	0.0952204
AFUB_015540	173.704	0.459713	0.338056	1.35987	0.17387	0.606838
AFUB_006400	8122.04	0.0665111	0.287485	0.231355	0.817039	0.965392
AFUB_006340	152.468	0.664804	0.480137	1.38461	0.166171	0.597139
AFUB_009190	1592.92	0.163335	0.54048	0.302204	0.762496	0.950717
AFUB_012870	530.552	0.226218	0.262819	0.86074	0.389381	0.785479
AFUB_010030	12195.1	-0.62592	0.40667	-1.53913	0.123772	0.536837
AFUB_015420	1087.67	0.197447	0.218191	0.904923	0.365506	0.769295
AFUB_013860	2026.29	-0.0252776	0.113617	-0.222482	0.823939	0.967051
AFUB_004750	1242.54	-0.221021	0.125105	-1.76669	0.0772809	0.439676
AFUB_006440	4162.63	-0.055579	0.112389	-0.494525	0.620935	0.898653
AFUB_010040	975.657	0.212987	0.239601	0.888925	0.374043	0.774919
AFUB_011700	44.201	-0.0463635	0.336408	-0.137819	0.890383	0.986526
AFUB_000750	139.244	0.38684	0.883165	0.438016	0.661375	0.914837
AFUB_014850	1205.07	0.604788	0.233636	2.58859	0.00963697	0.148159
AFUB_003810	3702.88	0.156941	0.143869	1.09086	0.275334	0.706995
AFUB_009090	857.747	-0.222755	0.193513	-1.15111	0.249685	0.687031
AFUB_014590	3487.64	-0.266016	0.180535	-1.47349	0.140619	0.560617
AFUB_015970	361.757	0.223586	0.233109	0.959148	0.337484	0.748774
AFUB_000640	201.865	-0.333363	0.254449	-1.31013	0.190151	0.626101
AFUB_015600	3.82307	-0.939331	0.958234	-0.980272	0.326952	0.74382
AFUB_005550	1390.1	-0.0176525	0.167149	-0.10561	0.915892	0.995286
AFUB_012320	212.757	0.160018	0.185124	0.864381	0.387379	0.783912
AFUB_013900	333.571	1.00991	0.374118	2.69944	0.0069456	0.122467
AFUB_014490	129.552	0.203944	0.157446	1.29533	0.195208	0.632459
AFUB_016540	108.811	1.1103	0.272579	4.07332	4.63475e-05	0.00319173
AFUB_007400	69.4295	0.172372	0.545417	0.316038	0.751974	0.947781
AFUB_004489	114.223	-0.364932	0.169283	-2.15574	0.0311036	0.288339
AFUB_004810	1932.12	-0.0958633	0.238679	-0.401641	0.687949	0.923123
AFUB_013410	2045.76	0.00404723	0.165556	0.0244462	0.980497	1
AFUB_006530	240.584	-0.141623	0.338251	-0.418694	0.67544	0.920356
AFUB_010730	0.691377	0	1.86428	0	1	1
AFUB_016660	338.643	0.431183	0.383061	1.12563	0.260324	0.6959
AFUB_000830	2.63618	-1.09993	1.28502	-0.855959	0.39202	0.786968
AFUB_014200	380.216	0.477069	0.321443	1.48415	0.13777	0.557298
AFUB_000040	233.174	0.0288549	0.202072	0.142795	0.886452	0.985681
AFUB_005800	1050.48	0.133525	0.238667	0.559461	0.575847	0.880005
AFUB_004220	528.398	0.202154	0.241038	0.838681	0.401648	0.791285
AFUB_000510	2441.34	-0.166076	0.155355	-1.06901	0.285065	0.711128
AFUB_004580	228.188	-0.130881	0.164644	-0.794935	0.426651	0.807551
AFUB_003430	531.567	0.777864	0.396452	1.96207	0.0497548	0.362166
AFUB_014470	61687.9	-0.0931943	0.312697	-0.298034	0.765677	0.951429
AFUB_006910	2864.97	-0.138543	0.128921	-1.07464	0.282538	0.709573
AFUB_001220	1673	-0.11796	0.17898	-0.659068	0.509852	0.848929
AFUB_011010	29.7895	1.28285	0.310907	4.12616	3.68875e-05	0.00274759
AFUB_001050	3413.98	0.227786	0.249739	0.912098	0.361717	0.767606
AFUB_009840	36.0155	-0.0397987	0.403054	-0.098743	0.921342	0.995993
AFUB_016610	31.4643	0.976597	0.349328	2.79564	0.00517968	0.101823
AFUB_005310	7961.85	-0.0406303	0.17006	-0.238918	0.81117	0.96366
AFUB_001700	1054.42	-0.109552	0.121564	-0.901186	0.367489	0.770957
AFUB_015900	164.801	0.127604	0.599846	0.212727	0.83154	0.969485
AFUB_006540	574.829	0.100654	0.261792	0.384483	0.700621	0.928467
AFUB_001900	3387.32	0.118145	0.150198	0.786591	0.431521	0.809113
AFUB_016870	161.193	0.470135	0.25961	1.81093	0.0701519	0.425225
AFUB_009940	42564.5	-0.0620125	0.10272	-0.603706	0.546039	0.867344
AFUB_001610	505.761	0.368148	0.27234	1.3518	0.176441	0.611301
AFUB_009820	1888.06	0.156378	0.208147	0.751286	0.452481	0.819676
AFUB_002520	1355.53	1.22805	0.414037	2.96604	0.00301658	0.0750148
AFUB_016010	351.641	0.0610933	0.373759	0.163456	0.870159	0.981281
AFUB_001970	492.469	0.0409286	0.197064	0.207692	0.83547	0.97066
AFUB_006190	3500.99	-0.528514	0.172092	-3.07112	0.00213257	0.0613084
AFUB_011270	4.334	2.04811	1.27975	1.6004	0.10951	0.504302
AFUB_012450	237.459	0.336603	0.466404	0.721699	0.47048	0.82902
AFUB_013470	1996.89	-0.229829	0.138617	-1.65801	0.0973146	0.479652
AFUB_007130	156.369	0.281902	0.341591	0.825262	0.409223	0.79762
AFUB_015190	3.48294	0.431208	0.457039	0.943482	0.345434	0.754911
AFUB_008540	123.444	-0.0375449	0.284822	-0.131819	0.895127	0.987855
AFUB_005590	2110.14	-0.23594	0.314249	-0.750807	0.452769	0.819701
AFUB_009210	584.294	0.0717592	0.201109	0.356817	0.721228	0.934677
AFUB_001720	1455.47	-0.170729	0.192987	-0.884665	0.376337	0.776484
AFUB_012840	214.351	0.553378	0.233376	2.37118	0.0177313	0.214376
AFUB_000820	849.669	0.907437	0.694963	1.30573	0.191643	0.62934
AFUB_014040	193.498	0.727381	0.331879	2.19171	0.0284006	0.274619
AFUB_011790	13.4758	-2.31758	0.965137	-2.4013	0.016337	0.205175
AFUB_012390	1106.02	0.277865	0.162142	1.71372	0.0865806	0.459316
AFUB_003490	756.15	0.361823	0.284919	1.26992	0.204114	0.641289
AFUB_010100	1958.52	0.171032	0.143368	1.19296	0.232885	0.6703
AFUB_015010	1154.67	-0.00205777	0.182277	-0.0112893	0.990993	1
AFUB_011610	1111.84	-0.249188	0.200557	-1.24248	0.214061	0.654335
AFUB_005010	2732.73	0.247988	0.18271	1.35728	0.174694	0.607317
AFUB_013640	2208.09	-0.0528222	0.133905	-0.394474	0.693231	0.924764
AFUB_006200	827.699	0.217686	0.144234	1.50926	0.131233	0.549402
AFUB_003260	755.673	0.341593	0.358981	0.951564	0.341318	0.752547
AFUB_000540	2651.13	0.233996	0.177197	1.32054	0.186654	0.622267
AFUB_013070	1629.03	0.0706188	0.190897	0.369931	0.711434	0.931411
AFUB_005700	61.2199	0.323276	0.27476	1.17657	0.239366	0.677207
AFUB_007650	1317.02	-0.275331	0.225949	-1.21855	0.223014	0.662181
AFUB_003850	1901.9	-0.234813	0.159396	-1.47315	0.140712	0.560761
AFUB_005780	273.006	-0.317301	0.179577	-1.76694	0.0772388	0.439676
AFUB_003350	663.853	-0.100943	0.281692	-0.358345	0.720085	0.934677
AFUB_007710	942.738	-0.168321	0.122623	-1.37267	0.169855	0.600716
AFUB_011960	638.36	-0.205743	0.322722	-0.637522	0.523785	0.855217
AFUB_013490	100.082	-1.17041	0.514452	-2.27507	0.022902	0.246277
AFUB_003450	2282.72	-0.000562642	0.191248	-0.00294194	0.997653	1
AFUB_016390	1349.75	0.0961386	0.202185	0.475499	0.634431	0.90398
AFUB_011000	68.9414	0.902616	0.397931	2.26827	0.0233125	0.249076
AFUB_016090	10670.4	0.2697	0.26685	1.01068	0.31217	0.730454
AFUB_006670	1954.42	-0.364633	0.186944	-1.9505	0.0511168	0.366361
AFUB_001400	6181.01	-0.201563	0.238031	-0.846795	0.397109	0.788815
AFUB_014880	3124.73	-0.534642	0.243313	-2.19734	0.0279958	0.273282
AFUB_006080	419.343	0.102794	0.102276	1.00506	0.314866	0.733014
AFUB_016350	1011.88	0.42596	0.353792	1.20398	0.228597	0.665851
AFUB_015510	163.28	0.185657	0.186969	0.992979	0.32072	0.738243
AFUB_001690	821.177	0.0347416	0.307837	0.112857	0.910144	0.99327
AFUB_012990	12701	0.522317	0.234479	2.22757	0.0259095	0.261647
AFUB_003960	679.814	0.191499	0.225612	0.8488	0.395993	0.788734
AFUB_005450	1013.42	-0.0679555	0.165848	-0.409745	0.681993	0.921084
AFUB_000240	210.242	0.111657	0.162404	0.687529	0.49175	0.84132
AFUB_002790	701.723	-0.410637	0.205521	-1.99803	0.045713	0.350855
AFUB_010530	46.3958	0.394094	0.353102	1.11609	0.264384	0.697864
AFUB_001520	38030.5	-0.0956199	0.169132	-0.565357	0.571831	0.878321
AFUB_005290	244.706	1.12284	0.747711	1.5017	0.133175	0.552183
AFUB_007280	1457.14	0.0389581	0.163098	0.238862	0.811212	0.96366
AFUB_005610	471.967	-0.151858	0.301947	-0.502931	0.615013	0.895817
AFUB_007790	9722.89	-0.403125	0.345736	-1.16599	0.243619	0.681603
AFUB_001420	41.2291	0.349548	0.499706	0.699508	0.484235	0.836226
AFUB_002640	0.516207	1.05813	1.91796	0.551694	0.581158	0.882401
AFUB_008170	11860.7	-0.161972	0.242177	-0.668815	0.503614	0.844763
AFUB_002540	845.396	-0.32558	0.256587	-1.26889	0.204481	0.641834
AFUB_000610	80.1502	0.19481	0.443075	0.439678	0.660171	0.914837
AFUB_004610	3719.93	-0.145112	0.105319	-1.37783	0.168254	0.598579
AFUB_012110	1342.34	0.298763	0.359731	0.830517	0.406247	0.79582
AFUB_016790	55.1241	1.16194	0.911978	1.27409	0.202631	0.640479
AFUB_000770	2697.45	1.52773	1.32705	1.15122	0.249642	0.687031
AFUB_013060	6668.4	-0.235603	0.303827	-0.775451	0.438073	0.812224
AFUB_001830	2069.28	-0.242379	0.148215	-1.63532	0.101981	0.489768
AFUB_009880	490.083	0.00347313	0.154801	0.0224361	0.9821	1
AFUB_001570	2589.64	-0.429821	0.29497	-1.45717	0.14507	0.567221
AFUB_004520	229.661	-0.0110612	0.195762	-0.0565033	0.954941	1
AFUB_001290	876.264	0.147393	0.210321	0.700797	0.48343	0.835419
AFUB_006700	6710.18	0.0562965	0.221512	0.254147	0.799382	0.959367
AFUB_013150	392.5	0.188375	0.409948	0.459509	0.645869	0.909132
AFUB_009450	165.962	0.0294785	0.299255	0.0985063	0.92153	0.995993
AFUB_016100	750.023	0.35298	0.142416	2.47851	0.0131931	0.179205
AFUB_001510	2558.27	-0.0597681	0.167645	-0.356517	0.721454	0.934677
AFUB_008160	496.075	-0.142647	0.14697	-0.970583	0.331756	0.746547
AFUB_008070	1591.75	-0.43363	0.18881	-2.29665	0.021639	0.239203
AFUB_001740	501.892	-0.178139	0.168775	-1.05548	0.291204	0.715796
AFUB_004120	2254.15	-0.0859841	0.225687	-0.380989	0.703211	0.929177
AFUB_007000	9126.67	-0.0211905	0.118746	-0.178453	0.858368	0.977123
AFUB_004100	535.224	-0.313786	0.349583	-0.897602	0.369398	0.772757
AFUB_002030	103.397	-0.420039	0.283177	-1.48331	0.137992	0.557298
AFUB_013180	2440.06	0.164587	0.229048	0.718569	0.472406	0.829088
AFUB_005370	551.072	0.140492	0.146898	0.956393	0.338874	0.750062
AFUB_007800	71065	0.070518	0.468768	0.150433	0.880423	0.983886
AFUB_002710	1.88313	-1.642	1.15606	-1.42034	0.155509	0.586149
AFUB_016020	6.64135	0.372231	0.595398	0.625181	0.531852	0.85949
AFUB_001450	27.1895	0.366614	0.361749	1.01345	0.310846	0.730454
AFUB_007610	2991.9	0.20533	0.166771	1.23121	0.218244	0.658004
AFUB_010840	572.351	0.628487	0.577335	1.0886	0.276331	0.708102
AFUB_015580	278.605	-0.17012	0.21979	-0.77401	0.438925	0.812354
AFUB_009050	3272.55	-0.0408282	0.180172	-0.226607	0.82073	0.966473
AFUB_009040	2091.12	-0.642824	0.367744	-1.74802	0.0804601	0.442419
AFUB_008520	65971.6	-0.0866927	0.151241	-0.573208	0.566504	0.876568
AFUB_008420	329.042	-0.218575	0.145617	-1.50103	0.133348	0.552443
AFUB_010130	2575.89	-0.0485081	0.0897877	-0.540254	0.589022	0.885447
AFUB_015730	84.8878	-0.15385	0.225209	-0.683141	0.494518	0.842772
AFUB_005410	1753.14	-0.0230277	0.416252	-0.0553215	0.955882	1
AFUB_010690	1.47302	-1.35996	1.38181	-0.984191	0.325021	0.742011
AFUB_002980	4518.37	-0.554883	0.373771	-1.48455	0.137662	0.557298
AFUB_016240	18449.3	-0.282873	0.286389	-0.987726	0.323287	0.740289
AFUB_004620	1190.62	-0.200708	0.19682	-1.01976	0.307844	0.730454
AFUB_000290	1.80495	1.26867	0.956576	1.32626	0.184754	0.621187
AFUB_010700	33.4788	3.13553	0.954001	3.28672	0.00101362	0.0358086
AFUB_014430	165.4	0.120989	0.242507	0.498909	0.617843	0.897535
AFUB_006570	5645.43	-0.0200064	0.283622	-0.0705391	0.943765	0.999728
AFUB_008370	1482.34	0.0396952	0.236377	0.167932	0.866637	0.98004
AFUB_014530	365.63	-0.0303703	0.15624	-0.194382	0.845877	0.973916
AFUB_009340	315.358	0.0916961	0.14384	0.637487	0.523808	0.855217
AFUB_003130	0.381208	-0.384563	2.68075	-0.143453	0.885932	0.985681
AFUB_012090	2927.22	-0.365415	0.351581	-1.03935	0.298643	0.722399
AFUB_014050	550.963	0.571055	0.330167	1.72959	0.0837034	0.453238
AFUB_012520	383.28	-0.0868645	0.159976	-0.542984	0.587141	0.884356
AFUB_013660	7154.4	0.0975688	0.105306	0.926526	0.354173	0.763536
AFUB_014980	117.696	-1.51754	0.353914	-4.28788	1.80389e-05	0.00150784
AFUB_008440	2977.74	0.0446471	0.118379	0.377154	0.706059	0.929884
AFUB_011800	2574.43	0.080205	0.25371	0.316128	0.751905	0.947781
AFUB_008500	518.815	-0.260447	0.276572	-0.941696	0.346348	0.75551
AFUB_001730	413.042	-0.0893885	0.175262	-0.510028	0.610032	0.893817
AFUB_005060	1477.1	-0.110669	0.28732	-0.385178	0.700106	0.928156
AFUB_016030	1837.41	-0.0396838	0.162888	-0.243627	0.80752	0.962887
AFUB_001130	146.567	-0.225843	0.370672	-0.60928	0.542339	0.865796
AFUB_006320	2725	0.363206	0.222135	1.63507	0.102034	0.489768
AFUB_007110	1783.22	-0.28401	0.162286	-1.75006	0.0801087	0.44225
AFUB_010770	5.33885	2.89673	1.05565	2.74403	0.00606908	0.11369
AFUB_011940	254.885	-0.342492	0.336358	-1.01824	0.308566	0.730454
AFUB_015430	2705.39	0.0142986	0.309181	0.0462465	0.963114	1
AFUB_008400	3129.3	-0.0569851	0.112084	-0.508415	0.611162	0.894509
AFUB_011590	773.721	-0.204652	0.252952	-0.809055	0.418483	0.80159
AFUB_005440	23.8138	1.70236	0.812253	2.09584	0.0360961	0.308506
AFUB_006000	60638.8	-0.0504928	0.183991	-0.274431	0.783753	0.955054
AFUB_007250	2.85414	-0.276075	0.691871	-0.399026	0.689874	0.923921
AFUB_007550	510.255	0.0598194	0.114961	0.520347	0.602822	0.892261
AFUB_014010	47.4522	0.0444926	0.281447	0.158085	0.87439	0.981998
AFUB_009810	198.547	0.582918	0.838177	0.695459	0.486768	0.837261
AFUB_003800	34257.8	-0.107459	0.163362	-0.657797	0.510669	0.849435
AFUB_015390	3008.54	-0.0487237	0.201211	-0.242153	0.808662	0.96341
AFUB_011100	1577.85	0.145176	0.150625	0.963828	0.335132	0.747708
AFUB_014890	162.339	0.484367	0.229372	2.11171	0.0347117	0.302874
AFUB_001580	1388.79	0.152413	0.24566	0.62042	0.534981	0.861854
AFUB_008710	4190.01	0.0399716	0.237279	0.168458	0.866223	0.98004
AFUB_014780	2892.66	-0.0604343	0.146141	-0.413533	0.679216	0.920922
AFUB_016550	4.445	0.915891	0.847379	1.08085	0.279763	0.708102
AFUB_009570	2.68811	1.89626	0.982414	1.93021	0.0535814	0.375863
AFUB_013700	171.323	-0.212733	0.263719	-0.806668	0.419858	0.803449
AFUB_000630	18330.6	-0.64985	0.186646	-3.48173	0.000498182	0.0205619
AFUB_009410	9549.34	-0.0121574	0.136702	-0.0889341	0.929134	0.997591
AFUB_014540	14.7995	0.102882	0.358963	0.28661	0.774411	0.952559
AFUB_004000	1162.97	-0.0841815	0.294457	-0.285887	0.774965	0.952559
AFUB_015710	319.704	0.0183198	0.164125	0.111621	0.911124	0.993745
AFUB_014960	197.991	-0.27406	0.197293	-1.3891	0.164802	0.596315
AFUB_001660	575.473	-0.162144	0.180022	-0.900692	0.367752	0.771248
AFUB_010470	1430.9	-0.485645	0.25642	-1.89394	0.0582328	0.392077
AFUB_011030	58.5978	0.455231	0.17176	2.65039	0.00803991	0.132108
AFUB_011340	2391.58	-0.245641	0.29818	-0.8238	0.410053	0.797839
AFUB_002610	25.5468	-0.0077729	0.267197	-0.0290906	0.976792	1
AFUB_015080	26.0955	0.216696	0.342669	0.632377	0.527141	0.85787
AFUB_006230	3275.26	0.777648	0.772493	1.00667	0.314092	0.732365
AFUB_014150	4778.13	-0.168807	0.241787	-0.698162	0.485076	0.836226
AFUB_002260	2305.01	-0.0245844	0.0851542	-0.288704	0.772808	0.952559
AFUB_005080	23.281	-0.0824467	0.26679	-0.309033	0.757297	0.949185
AFUB_012910	1485.38	0.18227	0.182521	0.998623	0.317977	0.736077
AFUB_008480	1011.77	-0.265918	0.149297	-1.78113	0.0748911	0.435875
AFUB_004760	2.81995	1.55567	0.795563	1.95544	0.0505317	0.365521
AFUB_006590	3273.47	0.260476	0.231074	1.12724	0.259641	0.695686
AFUB_000050	0.681125	0.577231	2.21799	0.26025	0.794671	0.958945
AFUB_001360	5751.05	-0.34149	0.881101	-0.387572	0.698333	0.927288
AFUB_000250	0.238656	0	4.49803	0	1	1
AFUB_005660	5381.62	-0.240835	0.212596	-1.13283	0.257285	0.693555
AFUB_009510	189.164	0.348664	0.520238	0.6702	0.50273	0.844425
AFUB_013340	1356.85	-0.0807077	0.179932	-0.448545	0.65376	0.912695
AFUB_015890	570.533	0.103431	0.158923	0.650827	0.515158	0.851633
AFUB_004280	774.234	-0.117445	0.154936	-0.758024	0.448436	0.816689
AFUB_015820	5450.45	0.166332	0.340255	0.488844	0.624952	0.900333
AFUB_002990	2512.21	-0.343661	0.236499	-1.45312	0.146192	0.568479
AFUB_008030	1118.86	0.0410652	0.107712	0.381251	0.703017	0.929177
AFUB_005630	1838.08	0.0265553	0.163013	0.162903	0.870595	0.981281
AFUB_015500	0.991862	-0.635943	1.06827	-0.595303	0.551641	0.869095
AFUB_008200	0.637668	-1.77864	1.88052	-0.945822	0.344239	0.754551
AFUB_003020	0.288398	0.571282	2.36697	0.241356	0.809279	0.96366
AFUB_008220	1.66989	-0.534164	0.837359	-0.637915	0.523529	0.855217
AFUB_013610	6.08513	-1.30059	0.566208	-2.29702	0.0216176	0.239203
AFUB_001390	0.756588	-0.95944	1.38031	-0.695089	0.487	0.83737
AFUB_013570	2.78149	-0.857478	0.687153	-1.24787	0.212079	0.652962
AFUB_005960	0.80324	-2.57115	1.67711	-1.53308	0.125255	0.537495
AFUB_003590	0.940233	-0.592812	1.39863	-0.423853	0.671673	0.91888
AFUB_005970	0.726483	-1.13409	1.29438	-0.876163	0.380942	0.780032
AFUB_005260	1.54062	-0.750652	1.43433	-0.523346	0.600733	0.891878
AFUB_008770	17.0103	-0.630762	0.472376	-1.3353	0.18178	0.616845
AFUB_008180	2.62973	-1.404	0.984654	-1.42588	0.153902	0.582923
AFUB_011250	259.179	-0.0759069	0.503622	-0.150722	0.880195	0.983741
AFUB_003030	0.546155	-0.738316	1.34182	-0.550234	0.582159	0.882401
AFUB_013590	3.89854	-1.10791	0.489332	-2.26412	0.0235665	0.250712
AFUB_014180	0.759988	-1.03792	1.07815	-0.962683	0.335707	0.747708
AFUB_009890	2.97494	-0.638629	0.685197	-0.932038	0.351317	0.760121
AFUB_008190	0.295437	-1.43049	2.90369	-0.492646	0.622262	0.899266
AFUB_008780	2.58608	-1.06618	0.653562	-1.63133	0.10282	0.491465
AFUB_013580	6.79576	-1.77813	0.609322	-2.91821	0.00352049	0.0807475
AFUB_013320	0.198703	-1.17644	2.99946	-0.392218	0.694897	0.925692
AFUB_013600	10.285	-0.966374	0.614098	-1.57365	0.115569	0.518522
AFUB_001380	2.13061	-1.43138	0.623064	-2.29733	0.0216	0.239203
AFUB_028440	14.6174	-0.249803	0.401229	-0.622593	0.533552	0.860724
AFUB_025830	6708.01	-0.0253112	0.316067	-0.0800817	0.936172	0.999112
AFUB_027330	202.15	-0.306045	0.423752	-0.722227	0.470155	0.82902
AFUB_018170	884.027	-0.0438435	0.140044	-0.31307	0.754227	0.947796
AFUB_025740	477.44	-0.268198	0.117694	-2.27877	0.0226805	0.245221
AFUB_031690	7567.19	0.0498467	0.12539	0.397533	0.690975	0.92414
AFUB_022640	1182.64	-0.293297	0.122992	-2.38469	0.0170938	0.210192
AFUB_020190	7.8382	0.201851	0.583469	0.34595	0.72938	0.937094
AFUB_018400	1182.91	-0.0654048	0.285216	-0.229317	0.818623	0.965592
AFUB_022520	7298.46	0.0466498	0.12271	0.380163	0.703825	0.929247
AFUB_029020	1398.15	-0.247426	0.277281	-0.892332	0.372215	0.774307
AFUB_022980	595.185	-0.123883	0.2105	-0.588517	0.556186	0.871445
AFUB_027860	151.433	-0.486344	0.270577	-1.79743	0.0722674	0.430445
AFUB_027460	1143.38	0.0186626	0.130646	0.142848	0.88641	0.985681
AFUB_017580	20.7312	-0.856437	1.22573	-0.698714	0.484731	0.836226
AFUB_026710	887.415	-0.0745889	0.390668	-0.190927	0.848583	0.975076
AFUB_029750	5203.88	-0.105619	0.187998	-0.56181	0.574245	0.879519
AFUB_017240	4.37811	0.096334	1.36873	0.0703822	0.943889	0.999728
AFUB_017390	536.462	-2.14319	0.761127	-2.81581	0.00486552	0.0987386
AFUB_029490	11401.2	-0.236679	0.16827	-1.40654	0.159563	0.591311
AFUB_026180	4954.89	-0.147825	0.177411	-0.833235	0.404712	0.794489
AFUB_029760	573.199	0.163226	0.391198	0.417246	0.676499	0.920922
AFUB_020560	3838.45	0.396203	0.325149	1.21853	0.223024	0.662181
AFUB_029660	8736.57	-0.0550893	0.110848	-0.496981	0.619203	0.897999
AFUB_032570	367.55	0.086222	0.269256	0.320223	0.748799	0.946821
AFUB_020460	3307.88	-0.202734	0.189848	-1.06787	0.285578	0.711583
AFUB_032280	1290.97	0.295981	0.307895	0.961305	0.336399	0.748459
AFUB_025500	3073.73	0.453716	0.406149	1.11712	0.263943	0.697144
AFUB_033600	5.46392	-0.865462	1.37254	-0.630556	0.528331	0.85787
AFUB_024150	348.421	-0.235146	0.196055	-1.19939	0.230377	0.666466
AFUB_026270	437.351	-0.0670784	0.125367	-0.535055	0.592612	0.88763
AFUB_029910	334.601	0.135126	0.236606	0.5711	0.567932	0.877186
AFUB_031790	8.45679	0.690215	0.621684	1.11023	0.266898	0.70111
AFUB_027970	543.586	-0.72879	0.196928	-3.7008	0.000214922	0.0109632
AFUB_024540	1035.93	-0.047707	0.144929	-0.329175	0.742023	0.943126
AFUB_018260	216.172	1.14543	0.300218	3.81531	0.000136012	0.00743357
AFUB_023520	1730.34	-0.0256906	0.254945	-0.100769	0.919734	0.995965
AFUB_027930	1051.51	0.421451	0.389965	1.08074	0.279812	0.708102
AFUB_029200	282.002	0.50028	0.163094	3.06743	0.00215906	0.0615733
AFUB_017220	14.1565	-0.459885	0.775681	-0.592879	0.553262	0.869906
AFUB_023860	21.4744	0.108066	0.389941	0.277134	0.781677	0.954147
AFUB_020910	3199.38	0.201175	0.244241	0.823675	0.410124	0.797839
AFUB_027550	1317.55	-0.0382922	0.119172	-0.321319	0.747969	0.946268
AFUB_026860	2704	0.177481	0.227113	0.781465	0.434529	0.810171
AFUB_027500	2978.48	-0.107233	0.244392	-0.438773	0.660826	0.914837
AFUB_031210	1142.51	0.055029	0.0913139	0.602635	0.546751	0.867458
AFUB_027070	534.275	0.128644	0.216721	0.593592	0.552785	0.869749
AFUB_019360	10435	-0.0477686	0.153515	-0.311165	0.755675	0.94848
AFUB_027200	511.819	0.244017	0.159198	1.53279	0.125329	0.537578
AFUB_032410	3660.14	-0.0724024	0.123518	-0.586167	0.557763	0.872338
AFUB_024330	462.167	0.181816	0.0724253	2.51039	0.0120597	0.169432
AFUB_025160	37.3354	-0.189064	0.581766	-0.324983	0.745194	0.945103
AFUB_032440	2247.19	-0.0883012	0.24274	-0.363769	0.716031	0.933957
AFUB_025540	74.1215	0.068824	0.24722	0.278392	0.780711	0.954068
AFUB_024260	1073.48	1.02018	0.418714	2.43646	0.014832	0.194093
AFUB_026830	147.902	0.0459058	0.158902	0.288893	0.772663	0.952559
AFUB_023000	2732.67	-0.304505	0.25121	-1.21215	0.225453	0.663682
AFUB_022140	2841.81	-0.118286	0.100809	-1.17337	0.240648	0.678445
AFUB_024320	1872.65	0.159615	0.262799	0.607367	0.543608	0.865855
AFUB_028160	7610.76	-1.36557	0.290198	-4.70565	2.53057e-06	0.000279684
AFUB_021050	36.1073	0.661225	0.336789	1.96332	0.0496086	0.362166
AFUB_019980	1102.77	-0.129414	0.347273	-0.372656	0.709404	0.931411
AFUB_018730	5500.82	0.0123333	0.104858	0.117619	0.906369	0.992016
AFUB_021360	719.913	0.186694	0.109575	1.70379	0.08842	0.462658
AFUB_020140	2304.22	0.282614	0.2031	1.3915	0.164073	0.596228
AFUB_020970	617.652	-0.2016	0.195239	-1.03258	0.3018	0.725343
AFUB_024670	1028.93	0.0210902	0.177547	0.118787	0.905444	0.99193
AFUB_031180	9.53544	0.518338	0.73444	0.70576	0.480337	0.833405
AFUB_029850	85.4291	0.570625	0.435321	1.31081	0.189921	0.626056
AFUB_020840	368.248	0.132813	0.174923	0.759267	0.447693	0.816581
AFUB_017560	267.414	3.10955	1.03991	2.99022	0.00278774	0.0704226
AFUB_021630	33.4362	-0.212743	0.372832	-0.570615	0.568261	0.877186
AFUB_018620	795.866	0.128218	0.156384	0.819894	0.412277	0.798491
AFUB_020180	13157.3	-0.0475008	0.203031	-0.233959	0.815017	0.964619
AFUB_021130	2068.73	0.152578	0.356128	0.428436	0.668334	0.91771
AFUB_019230	54464	-0.00718524	0.133105	-0.0539816	0.95695	1
AFUB_023900	1253.73	0.122762	0.222369	0.552063	0.580905	0.882401
AFUB_031380	223.404	0.134809	0.124759	1.08055	0.279898	0.708102
AFUB_029900	1045.52	0.549402	0.511982	1.07309	0.283231	0.709573
AFUB_032190	1688.07	0.17702	0.182722	0.968795	0.332648	0.746639
AFUB_017630	329.904	-0.463944	0.416511	-1.11388	0.26533	0.698976
AFUB_019700	569.883	0.00497805	0.293533	0.0169591	0.986469	1
AFUB_022470	2104.85	-0.476055	0.211234	-2.25369	0.0242159	0.253762
AFUB_018140	1437.7	0.162076	0.232369	0.697494	0.485494	0.836226
AFUB_019490	1623.48	-0.441675	0.265876	-1.66121	0.0966722	0.47825
AFUB_026170	1890.9	0.00513866	0.168998	0.0304066	0.975743	1
AFUB_033300	2936.63	0.627726	0.289573	2.16776	0.0301767	0.28398
AFUB_020170	1327.92	-0.0636565	0.182416	-0.348964	0.727116	0.936747
AFUB_031040	123.354	0.330446	0.154729	2.13564	0.0327089	0.294706
AFUB_019670	338.685	-0.110576	0.25755	-0.429339	0.667677	0.917571
AFUB_022260	75.0221	0.515387	0.336331	1.53238	0.125429	0.537774
AFUB_024290	169.244	0.410008	0.270474	1.51589	0.129548	0.546718
AFUB_018130	3827.54	-0.149062	0.136172	-1.09466	0.273666	0.706995
AFUB_033030	180.447	-0.0273776	0.360126	-0.0760222	0.939401	0.999276
AFUB_023550	2484.65	0.207419	0.28593	0.725419	0.468195	0.828014
AFUB_027050	3871.42	-0.033251	0.215525	-0.154279	0.87739	0.983258
AFUB_020510	426.062	0.0345925	0.38075	0.0908538	0.927609	0.99737
AFUB_019960	840.025	0.0042042	0.210459	0.0199763	0.984062	1
AFUB_021170	1178.75	-0.0329168	0.14462	-0.22761	0.81995	0.966297
AFUB_030420	113.713	-0.325123	0.434802	-0.74775	0.454611	0.820842
AFUB_031310	2766.98	-0.127339	0.16025	-0.794629	0.426829	0.807623
AFUB_028540	2890.1	-0.227752	0.279448	-0.815009	0.415067	0.799786
AFUB_018990	1956.63	-0.0729013	0.169501	-0.430095	0.667127	0.917322
AFUB_021060	2143.17	-0.34382	0.249259	-1.37937	0.167781	0.598424
AFUB_022100	430.455	0.705795	0.471425	1.49715	0.134354	0.553772
AFUB_021840	2012.92	-0.1572	0.137866	-1.14024	0.254187	0.69205
AFUB_019600	104.887	0.415886	0.306344	1.35758	0.174597	0.607245
AFUB_028410	144.732	-4.72544	0.396856	-11.9072	1.08566e-32	8.30695e-30
AFUB_033590	6.96892	1.51938	1.49305	1.01764	0.308851	0.730454
AFUB_020290	6532.6	0.145754	0.19913	0.731956	0.464196	0.825855
AFUB_018880	1112.53	0.141257	0.234873	0.601417	0.547562	0.867458
AFUB_022550	2092.17	-0.384448	0.19838	-1.93793	0.0526312	0.37257
AFUB_023720	5400.29	-0.00305976	0.459303	-0.00666175	0.994685	1
AFUB_032720	2066.33	-0.333753	0.294216	-1.13438	0.256636	0.693435
AFUB_024510	2511.61	-0.191679	0.266221	-0.72	0.471525	0.829088
AFUB_024400	2095.06	-0.17752	0.178107	-0.996705	0.318908	0.736891
AFUB_027800	717.416	0.0262417	0.192312	0.136453	0.891463	0.986636
AFUB_023740	131.252	0.247487	0.405751	0.609947	0.541897	0.865626
AFUB_031350	835.517	0.125151	0.295051	0.424168	0.671443	0.91888
AFUB_021990	1196.21	0.466413	0.362129	1.28797	0.197755	0.634948
AFUB_021090	5630.83	-0.201374	0.365248	-0.551335	0.581404	0.882401
AFUB_033440	2.46885	0.577232	1.25823	0.458765	0.646403	0.909132
AFUB_023730	844.893	0.709362	0.874291	0.811356	0.417161	0.800606
AFUB_031520	1091.91	0.0849521	0.600036	0.141578	0.887413	0.985681
AFUB_025060	1882.43	-0.0181629	0.153353	-0.118439	0.90572	0.99193
AFUB_033660	0.928267	0	3.50266	0	1	1
AFUB_022920	6597.86	-0.853537	0.204795	-4.16775	3.07618e-05	0.00239053
AFUB_027740	2034.82	0.511895	0.353264	1.44904	0.147326	0.570436
AFUB_023500	1166.23	0.0432477	0.240635	0.179723	0.85737	0.977123
AFUB_025440	3788.04	0.383602	0.280365	1.36822	0.171243	0.60317
AFUB_025870	270.223	-0.193066	0.267529	-0.721665	0.4705	0.82902
AFUB_021270	4262.56	-0.764012	0.589634	-1.29574	0.195065	0.632459
AFUB_025340	468.683	-0.122322	0.223128	-0.548215	0.583544	0.882681
AFUB_031000	2.38645	2.94041	1.03438	2.84267	0.00447375	0.0936851
AFUB_030410	872.605	-0.250749	0.183952	-1.36312	0.172844	0.605594
AFUB_033370	20.7391	0	1.28911	0	1	1
AFUB_027620	341.195	0.126588	0.188757	0.670643	0.502448	0.844425
AFUB_018580	464.198	0.0976509	0.209691	0.46569	0.641437	0.907203
AFUB_025220	156.749	-0.56624	0.345518	-1.63881	0.101252	0.487743
AFUB_020250	113.918	0.192531	0.285979	0.673236	0.500797	0.844058
AFUB_017810	237.635	0.974932	0.531608	1.83393	0.0666645	0.416528
AFUB_031220	1466.78	-0.141372	0.144278	-0.97986	0.327155	0.74382
AFUB_031840	1352.84	0.288047	0.154979	1.85862	0.0630804	0.406386
AFUB_020380	3691.94	0.125641	0.103529	1.21359	0.224905	0.663501
AFUB_026420	928.802	-0.30039	0.22699	-1.32336	0.185716	0.621785
AFUB_019760	300.216	-0.0325269	0.240683	-0.135144	0.892498	0.987084
AFUB_022570	4780.67	-0.292252	0.341279	-0.856344	0.391808	0.786968
AFUB_028480	956.305	-0.0747863	0.112555	-0.664443	0.506407	0.846899
AFUB_033560	50.182	-2.07451	0.753989	-2.75137	0.00593457	0.11244
AFUB_021390	242.489	0.70862	0.290335	2.4407	0.0146588	0.192363
AFUB_027110	745.893	0.207656	0.0973058	2.13405	0.0328384	0.295423
AFUB_032300	626.257	0.0398975	0.243847	0.163617	0.870033	0.981281
AFUB_025380	6515.56	-0.0590519	0.307079	-0.192302	0.847506	0.974607
AFUB_031500	1745.17	0.192414	0.220658	0.872004	0.383206	0.781738
AFUB_033090	18.0557	0.42651	1.0273	0.415174	0.678015	0.920922
AFUB_017760	10.3493	0.581907	0.430107	1.35293	0.176077	0.610682
AFUB_030840	1379.68	0.55412	0.690664	0.802301	0.422379	0.805792
AFUB_023600	1328.82	0.579743	0.358207	1.61846	0.105565	0.494739
AFUB_026450	131.197	0.527114	0.305466	1.72561	0.0844184	0.454635
AFUB_028910	961.975	-0.095622	0.14181	-0.674295	0.500124	0.844058
AFUB_027720	1233.09	-0.142065	0.12263	-1.15848	0.246667	0.684215
AFUB_019370	378.152	0.11581	0.286215	0.404627	0.685752	0.922754
AFUB_033400	3.42107	-0.42006	0.780375	-0.53828	0.590384	0.886734
AFUB_026610	568.014	-0.174889	0.217241	-0.805047	0.420793	0.80398
AFUB_031480	918.878	-0.0949478	0.143722	-0.660635	0.508847	0.848331
AFUB_032260	12.6723	2.20594	0.549323	4.01575	5.92573e-05	0.0038525
AFUB_028380	77.5	-0.122573	0.465042	-0.263574	0.792108	0.95806
AFUB_023610	2415.66	-0.36442	0.137363	-2.65296	0.00797891	0.131709
AFUB_025320	112.515	0.0703906	0.145496	0.483798	0.628529	0.902269
AFUB_024600	1.0017	-2.10934	1.26452	-1.6681	0.0952951	0.475012
AFUB_024570	3178.72	0.0482077	0.113055	0.426408	0.669811	0.91803
AFUB_026780	2450.96	0.440811	0.193658	2.27623	0.0228323	0.246
AFUB_021710	2401.89	-0.168192	0.186278	-0.902908	0.366575	0.770403
AFUB_028660	2476.11	0.466219	0.257883	1.80787	0.0706263	0.425858
AFUB_030360	891.869	0.247736	0.121303	2.0423	0.0411218	0.330372
AFUB_024480	1797.12	0.0425725	0.250405	0.170015	0.864999	0.979587
AFUB_026390	5660.05	0.0820545	0.120159	0.682883	0.494681	0.842806
AFUB_027470	1507.64	0.0741647	0.273441	0.271227	0.786216	0.955585
AFUB_021350	838.227	-0.365293	0.206946	-1.76516	0.0775363	0.439962
AFUB_021580	448.635	0.195242	0.14044	1.39022	0.164462	0.596228
AFUB_024160	2124.2	-0.0601393	0.155572	-0.386569	0.699075	0.927655
AFUB_018570	17.8071	0.014732	0.326227	0.0451587	0.963981	1
AFUB_022340	608.87	0.724881	0.329762	2.1982	0.0279352	0.273226
AFUB_024770	3247.65	-0.171489	0.178587	-0.960256	0.336927	0.748774
AFUB_021030	1.91521	0.537379	1.50968	0.355955	0.721874	0.934677
AFUB_023880	54.8316	0.468408	0.310767	1.50726	0.131744	0.549648
AFUB_031530	2780.68	0.0593182	0.081127	0.731177	0.464671	0.825896
AFUB_022040	913.8	0.231241	0.230479	1.00331	0.315712	0.733735
AFUB_032780	365.799	-0.111104	0.191804	-0.579256	0.562416	0.874535
AFUB_029370	590.243	-0.173338	0.228891	-0.757295	0.448873	0.816931
AFUB_020210	968.754	0.500781	0.365068	1.37175	0.170142	0.600783
AFUB_023180	2429.42	0.483788	0.214171	2.25889	0.0238904	0.252806
AFUB_024840	1327.53	-0.120359	0.210847	-0.570834	0.568112	0.877186
AFUB_025760	6.95942	-0.473453	0.671752	-0.704803	0.480933	0.833405
AFUB_020960	245.663	-0.283743	0.0935268	-3.03381	0.00241485	0.063715
AFUB_026470	8172.11	-0.276544	0.360335	-0.767463	0.442806	0.813931
AFUB_017670	7.97786	0.854356	0.78793	1.0843	0.27823	0.708102
AFUB_021430	826.217	0.209112	0.103899	2.01264	0.044152	0.34311
AFUB_029890	2369.42	0.157028	0.301324	0.521125	0.60228	0.89203
AFUB_017680	9.92498	0.516079	0.909064	0.567704	0.570236	0.877283
AFUB_024550	739.552	-0.0381304	0.122637	-0.310921	0.755861	0.948593
AFUB_027040	2.01543	0.983268	1.32321	0.743095	0.457424	0.822456
AFUB_018090	102.767	0.0188727	0.403969	0.0467182	0.962738	1
AFUB_018770	4355.9	-0.0178622	0.138976	-0.128527	0.897732	0.988678
AFUB_028790	459.483	0.266051	0.398172	0.668182	0.504017	0.84487
AFUB_021870	912.492	0.147107	0.142196	1.03454	0.300885	0.724096
AFUB_021540	197.071	0.676636	0.409886	1.65079	0.0987817	0.482486
AFUB_033250	312.915	0.382672	0.359411	1.06472	0.287003	0.712103
AFUB_018220	4319.04	-0.207954	0.225191	-0.923454	0.355771	0.765653
AFUB_021640	82.7898	0.142737	0.407273	0.350471	0.725986	0.936261
AFUB_026600	2020.4	-0.187335	0.179231	-1.04521	0.295924	0.720806
AFUB_029870	2192.14	0.0138471	0.269904	0.0513039	0.959083	1
AFUB_033630	0.236245	-1.83077	4.54217	-0.403062	0.686903	0.923123
AFUB_023040	2751.23	-0.0458156	0.72788	-0.0629439	0.949811	1
AFUB_021290	913.432	0.169756	0.607815	0.279289	0.780023	0.954068
AFUB_023690	343.218	0.161899	0.470332	0.344222	0.730679	0.937573
AFUB_027790	730.267	-0.196446	0.14947	-1.31429	0.188749	0.624826
AFUB_018470	234.404	-0.171774	0.180503	-0.951636	0.341282	0.752547
AFUB_027590	97098.1	-0.0103361	0.0972604	-0.106273	0.915366	0.995286
AFUB_022720	579.346	0.926092	0.401026	2.30931	0.0209267	0.236543
AFUB_022300	1.25357	0.0943737	1.69522	0.0556704	0.955604	1
AFUB_020950	892.321	0.0854344	0.194015	0.440349	0.659685	0.914837
AFUB_021300	251.946	-0.278163	0.4694	-0.592593	0.553454	0.869906
AFUB_019550	34.2549	0.170782	0.457004	0.373699	0.708629	0.93114
AFUB_025720	5.46293	0.752581	0.407654	1.84613	0.0648739	0.411702
AFUB_031990	42.3069	-0.0538724	0.339856	-0.158515	0.874051	0.981998
AFUB_032880	181.647	1.77996	1.09643	1.62341	0.104502	0.494048
AFUB_026250	2640.39	-0.146557	0.256072	-0.572325	0.567102	0.876878
AFUB_017850	897.371	0.0526605	0.198004	0.265956	0.790273	0.957696
AFUB_025750	8482.35	0.3009	0.206855	1.45464	0.145768	0.568047
AFUB_019020	4566.76	-0.0717286	0.352874	-0.20327	0.838924	0.971809
AFUB_017290	4413.78	0.493666	0.55437	0.8905	0.373197	0.774601
AFUB_022270	140.707	0.419291	0.236727	1.7712	0.0765278	0.438492
AFUB_023650	554.763	0.257098	0.203689	1.26221	0.206873	0.645674
AFUB_027390	2.77254	-0.89798	0.910627	-0.986112	0.324078	0.741059
AFUB_020490	5372.94	-0.0822643	0.216956	-0.379175	0.704558	0.929501
AFUB_031720	6191.64	-0.158988	0.223616	-0.710987	0.477092	0.83086
AFUB_017270	1.45088	0.976296	0.85195	1.14595	0.251814	0.688887
AFUB_022370	23519.2	-0.258725	0.162321	-1.59391	0.110957	0.506977
AFUB_023630	138.669	-0.31871	0.270005	-1.18038	0.237847	0.675079
AFUB_032030	2212.28	0.375493	0.47827	0.785105	0.432392	0.809317
AFUB_020240	798.366	0.45086	0.160678	2.80598	0.00501631	0.100397
AFUB_018720	558.29	0.28893	0.186807	1.54668	0.12194	0.533638
AFUB_021190	33.3115	0.194684	0.390525	0.498517	0.61812	0.897535
AFUB_025820	1956.76	0.229909	0.130619	1.76015	0.0783832	0.441789
AFUB_030600	1187.75	0.019318	0.16027	0.120534	0.90406	0.991694
AFUB_023810	1343.34	-0.0282267	0.141585	-0.199362	0.84198	0.973002
AFUB_029210	4899.08	-0.334704	0.365128	-0.916676	0.359312	0.766893
AFUB_033480	27.6165	0.00692912	0.360954	0.0191967	0.984684	1
AFUB_022820	1286.98	0.210935	0.319581	0.660035	0.509231	0.848747
AFUB_027360	45.4281	-0.570928	0.57595	-0.991281	0.321548	0.7385
AFUB_032820	3470.37	0.300643	0.247051	1.21693	0.223632	0.662437
AFUB_018860	2514.25	0.806825	0.465964	1.73152	0.0833592	0.453086
AFUB_031600	8.71193	-0.690753	0.899709	-0.767751	0.442635	0.813931
AFUB_017940	499.22	0.577232	1.3291	0.434302	0.664069	0.915904
AFUB_031980	86.3754	-0.172075	0.239203	-0.719369	0.471914	0.829088
AFUB_033230	8.3363	-1.30179	0.892291	-1.45892	0.144586	0.567221
AFUB_020640	588.352	-0.243431	0.32691	-0.744643	0.456487	0.82214
AFUB_017410	1181.34	0.302407	0.175643	1.72171	0.0851214	0.456108
AFUB_021520	439.946	0.385172	0.26294	1.46487	0.142957	0.563408
AFUB_022880	3425.36	0.268443	0.0660925	4.06162	4.87342e-05	0.00329768
AFUB_028850	637.997	0.374882	0.437376	0.857114	0.391382	0.786817
AFUB_024980	947.729	0.0527111	0.071797	0.734169	0.462846	0.824929
AFUB_019320	829.958	0.478045	0.267905	1.78438	0.0743621	0.434766
AFUB_023210	365.255	0.0965282	0.10287	0.938351	0.348064	0.757094
AFUB_022710	3125.55	0.536778	0.312283	1.71888	0.0856358	0.456739
AFUB_024710	410.813	0.524994	0.244153	2.15026	0.0315344	0.28988
AFUB_025920	2353.51	-0.554028	0.208791	-2.65351	0.00796605	0.131709
AFUB_029040	2107.13	-0.119362	0.212128	-0.562691	0.573646	0.879324
AFUB_021470	3074.78	-0.0513724	0.285783	-0.17976	0.857341	0.977123
AFUB_031510	1451.93	-0.0450894	0.478173	-0.0942952	0.924875	0.997044
AFUB_025050	1644.59	-0.0920511	0.114733	-0.802305	0.422377	0.805792
AFUB_020330	1938.64	-0.0603961	0.105364	-0.573214	0.5665	0.876568
AFUB_018850	2657.26	0.163236	0.207976	0.784878	0.432525	0.809317
AFUB_017330	1.98099	1.35463	0.920068	1.47232	0.140935	0.56126
AFUB_020410	1787.48	-0.512651	0.346304	-1.48035	0.13878	0.557879
AFUB_026370	3421.52	-0.169008	0.259506	-0.651268	0.514873	0.851633
AFUB_031770	4869.01	0.0716191	0.298838	0.239659	0.810595	0.96366
AFUB_029160	1204.67	-0.124544	0.144842	-0.859864	0.389864	0.785653
AFUB_019640	1091.39	-0.363542	0.293128	-1.24021	0.214897	0.654937
AFUB_027000	299.163	-0.371516	0.143284	-2.59287	0.00951784	0.147238
AFUB_024230	844.892	1.16358	0.729331	1.59541	0.110621	0.506372
AFUB_020580	288.258	0.133118	0.273511	0.486701	0.62647	0.901027
AFUB_021160	1269.73	-0.218014	0.196056	-1.112	0.266138	0.69971
AFUB_028110	974.18	0.0268629	0.266238	0.100898	0.919631	0.995965
AFUB_032770	12286.5	0.0844076	0.172382	0.489653	0.624379	0.900333
AFUB_022280	1692.36	0.319323	0.16947	1.88424	0.0595324	0.395043
AFUB_029300	62.4743	-0.00106989	0.559122	-0.00191352	0.998473	1
AFUB_029460	685.667	0.177566	0.303848	0.584392	0.558957	0.872398
AFUB_018450	75.1533	-0.0154665	0.403949	-0.0382883	0.969458	1
AFUB_018710	4529.92	-0.0334288	0.250586	-0.133403	0.893875	0.987492
AFUB_017340	19.7633	1.11846	0.492568	2.27066	0.0231674	0.248315
AFUB_024080	2320.42	0.0949352	0.148049	0.641243	0.521365	0.855191
AFUB_021070	1192.79	-0.27397	0.297251	-0.921679	0.356696	0.76665
AFUB_026280	115.768	-0.542467	0.20863	-2.60014	0.00931845	0.145511
AFUB_019940	2699.49	0.019765	0.231945	0.0852141	0.932091	0.998655
AFUB_017890	54.5222	0.397794	0.343449	1.15823	0.246769	0.684308
AFUB_028220	1776.51	0.134783	0.195386	0.689831	0.490301	0.840286
AFUB_020320	0.4666	0	3.14214	0	1	1
AFUB_017370	1128.48	-0.331935	0.159089	-2.08648	0.0369354	0.311617
AFUB_025390	922.054	-0.10034	0.277357	-0.361773	0.717522	0.934159
AFUB_030640	2921.46	0.168708	0.351103	0.480509	0.630865	0.903169
AFUB_025130	1594.06	0.0737744	0.350424	0.210529	0.833255	0.970108
AFUB_033460	452.651	0.946905	0.334402	2.83163	0.00463108	0.0952204
AFUB_025520	463.594	0.365806	0.199786	1.83099	0.0671021	0.416979
AFUB_017430	14.1882	1.0165	0.573177	1.77345	0.0761537	0.438492
AFUB_026230	629.682	0.174019	0.117826	1.47691	0.1397	0.558878
AFUB_027680	1084.34	0.225925	0.11931	1.8936	0.0582775	0.392077
AFUB_019480	2435.11	-1.45866	0.620083	-2.35236	0.0186547	0.220588
AFUB_021330	5587.95	-0.228128	0.189878	-1.20145	0.229577	0.666466
AFUB_018980	3264.04	-0.111835	0.268752	-0.416127	0.677317	0.920922
AFUB_024910	32.2952	0.460786	0.350311	1.31536	0.188388	0.624631
[truncated: 7,948 more rows]

## Sheet: Isotropic ∆sltA vs. WT DEGs up
GeneID	baseMean	log2FoldChange	lfcSE	stat	pvalue	padj
AFUB_012720	280.462	1.60051	0.388804	4.1165	3.84675e-05	0.0028135
AFUB_011090	35.2342	1.12173	0.221831	5.0567	4.26575e-07	5.97626e-05
AFUB_011880	107.482	1.44546	0.350383	4.12537	3.70139e-05	0.00274759
AFUB_016260	46.0644	1.13081	0.305843	3.69737	0.000217843	0.0109994
AFUB_000010	31.4453	2.12675	0.396415	5.36495	8.09695e-08	1.34234e-05
AFUB_015270	361.949	1.02666	0.266108	3.85808	0.000114281	0.00642233
AFUB_003980	445.377	1.23366	0.387062	3.18725	0.00143633	0.0463869
AFUB_001160	9.02175	1.81582	0.53058	3.42233	0.000620879	0.0245075
AFUB_015590	674.845	1.06828	0.303897	3.51527	0.000439313	0.0188356
AFUB_006040	41.1632	2.22615	0.391397	5.6877	1.2876e-08	2.41655e-06
AFUB_012710	241.342	1.63951	0.479337	3.42037	0.00062537	0.0245718
AFUB_015180	16.611	1.31531	0.38704	3.39838	0.000677858	0.0259333
AFUB_010200	2337.51	1.00549	0.265742	3.7837	0.000154516	0.00826329
AFUB_016600	4.18262	2.77759	0.791296	3.51018	0.000447801	0.019051
AFUB_015030	1045.79	2.00892	0.27504	7.30409	2.7915e-13	8.16678e-11
AFUB_016540	108.811	1.1103	0.272579	4.07332	4.63475e-05	0.00319173
AFUB_011010	29.7895	1.28285	0.310907	4.12616	3.68875e-05	0.00274759
AFUB_010700	33.4788	3.13553	0.954001	3.28672	0.00101362	0.0358086
AFUB_018260	216.172	1.14543	0.300218	3.81531	0.000136012	0.00743357
AFUB_032260	12.6723	2.20594	0.549323	4.01575	5.92573e-05	0.0038525
AFUB_030980	10.5502	2.1627	0.609863	3.5462	0.000390834	0.0175118
AFUB_027160	24.5637	1.25256	0.271315	4.61662	3.90049e-06	0.000400407
AFUB_030240	32.19	1.83918	0.456187	4.03164	5.53886e-05	0.003673
AFUB_027950	217.96	1.19881	0.345247	3.47232	0.000515984	0.0210214
AFUB_031120	15.4615	1.4404	0.405829	3.54927	0.000386301	0.0175118
AFUB_028730	537.377	1.01247	0.253882	3.98793	6.66513e-05	0.00427729
AFUB_018360	28.0111	1.59569	0.503129	3.17153	0.00151636	0.0483438
AFUB_024750	210.949	1.36326	0.308989	4.412	1.02421e-05	0.000911558
AFUB_024680	7.95533	1.52646	0.438004	3.48503	0.000492086	0.0204802
AFUB_030110	807.425	1.25981	0.392578	3.20908	0.00133161	0.0441518
AFUB_028940	299.787	1.30447	0.40369	3.23138	0.00123196	0.0418236
AFUB_017420	1244.43	1.89847	0.527327	3.60018	0.000318002	0.0150627
AFUB_024300	562.875	1.04457	0.330227	3.16319	0.00156048	0.0491207
AFUB_027340	15.0049	2.60754	0.689784	3.78023	0.000156685	0.00833447
AFUB_033310	189.254	1.37812	0.285224	4.83173	1.3535e-06	0.000158392
AFUB_022290	41.2064	1.35537	0.382187	3.54635	0.000390608	0.0175118
AFUB_029790	20.3036	1.12755	0.321552	3.50658	0.000453905	0.019156
AFUB_046990	120.965	1.12526	0.290137	3.87836	0.000105161	0.00597736
AFUB_037400	192.936	1.90598	0.522613	3.64701	0.000265306	0.0128732
AFUB_041170	33.397	1.42111	0.347868	4.08521	4.40378e-05	0.00308482
AFUB_036280	10.6354	4.29399	0.692088	6.20439	5.49089e-10	1.24132e-07
AFUB_037280	15.8999	1.34989	0.390848	3.45375	0.000552841	0.0221738
AFUB_046310	93.3134	2.74406	0.550828	4.98171	6.3026e-07	8.24895e-05
AFUB_037050	1.97778	3.83538	0.987052	3.88569	0.000102039	0.00586695
AFUB_041050	23.081	1.87141	0.499128	3.74937	0.000177282	0.00923258
AFUB_037060	31.2145	2.933	0.626736	4.67979	2.87166e-06	0.000307144
AFUB_046050	1835.79	1.28183	0.2979	4.30289	1.68583e-05	0.0014211
AFUB_036260	61.7619	1.73863	0.344753	5.04313	4.57981e-07	6.32714e-05
AFUB_041860	18.3742	2.02837	0.400208	5.06828	4.01416e-07	5.70412e-05
AFUB_044500	22.5724	3.82873	1.03255	3.70802	0.000208888	0.0107103
AFUB_048860	35.4374	1.24123	0.388212	3.1973	0.00138723	0.0455405
AFUB_055200	14.638	1.62363	0.505083	3.21457	0.00130639	0.0434605
AFUB_048850	7.64891	2.1354	0.640627	3.3333	0.000858235	0.031618
AFUB_051540	454.085	1.05602	0.225887	4.67501	2.93942e-06	0.000311047
AFUB_055060	258.089	1.26663	0.260995	4.8531	1.21548e-06	0.000145667
AFUB_054360	126.61	1.66681	0.473224	3.52223	0.000427926	0.0185069
AFUB_062330	5876.28	2.91015	0.79403	3.66504	0.000247302	0.0121778
AFUB_052460	191.347	1.58849	0.363915	4.365	1.27121e-05	0.00109954
AFUB_056410	7.16662	1.52717	0.467936	3.26363	0.00109994	0.0379899
AFUB_051010	355.296	1.51657	0.341225	4.44448	8.81039e-06	0.000796699
AFUB_051200	106.592	1.82284	0.405183	4.49882	6.83327e-06	0.000641232
AFUB_055130	34.8453	2.08187	0.309454	6.72754	1.72551e-11	4.29092e-09
AFUB_070440	23.9808	1.65513	0.501367	3.30122	0.000962638	0.0344437
AFUB_070690	11.1777	3.14467	0.62823	5.00561	5.5686e-07	7.38545e-05
AFUB_069010	30.0189	1.20127	0.326526	3.67895	0.000234193	0.0115996
AFUB_063540	130.845	1.0897	0.227555	4.78874	1.67831e-06	0.000191887
AFUB_064120	3626.27	1.156	0.296493	3.8989	9.66292e-05	0.0056874
AFUB_070810	29.116	1.64251	0.384902	4.26734	1.97817e-05	0.00163974
AFUB_071840	181.561	1.0331	0.244051	4.23315	2.30437e-05	0.00187881
AFUB_075790	2568.67	1.90889	0.535524	3.56452	0.000364524	0.0167867
AFUB_078410	95.0076	1.44532	0.322629	4.47983	7.47025e-06	0.000694454
AFUB_076620	8.34389	1.5383	0.41816	3.67873	0.000234394	0.0115996
AFUB_076310	35.6289	2.33799	0.466721	5.00939	5.46028e-07	7.33965e-05
AFUB_075760	93.1319	3.51277	0.952038	3.68974	0.000224486	0.0112209
AFUB_078070	452.593	1.26717	0.220253	5.75325	8.75434e-09	1.6746e-06
AFUB_078870	64.7384	1.41319	0.339727	4.15979	3.18544e-05	0.00243735
AFUB_076480	24.0733	1.57858	0.402997	3.9171	8.96198e-05	0.00535028
AFUB_078180	2637.35	1.64782	0.478454	3.44406	0.000573052	0.0228922
AFUB_075780	1297.92	1.89598	0.576937	3.28628	0.00101518	0.0358086
AFUB_073450	77.6708	1.14673	0.336614	3.40665	0.000657642	0.025257
AFUB_086160	89.9412	1.16651	0.32083	3.63591	0.000277004	0.0132469
AFUB_085680	5.05367	2.78124	0.602471	4.61639	3.90464e-06	0.000400407
AFUB_085300	73.685	2.54541	0.789994	3.22206	0.00127271	0.0426252
AFUB_081650	12.2646	4.60596	0.935802	4.92194	8.5691e-07	0.000107895
AFUB_086190	3.08843	3.03462	0.898669	3.3768	0.000733346	0.0277361
AFUB_085580	27.9027	1.68072	0.440317	3.81708	0.000135043	0.0074214
AFUB_086040	38.5665	3.1615	0.933519	3.38665	0.000707523	0.0268616
AFUB_084410	1278.81	2.10656	0.448838	4.69335	2.68763e-06	0.000293779
AFUB_086020	7.97508	3.31425	0.72825	4.55097	5.33985e-06	0.000525896
AFUB_085990	3.46198	3.62716	0.75053	4.8328	1.34626e-06	0.000158392
AFUB_085800	36.1891	1.67646	0.517772	3.23783	0.00120444	0.0410295
AFUB_086000	1.95348	3.63832	1.08316	3.35897	0.000782333	0.0290368
AFUB_086170	5.26311	4.03164	0.957512	4.21054	2.54761e-05	0.0020112
AFUB_086030	738.668	2.12578	0.582745	3.64787	0.000264421	0.0128732
AFUB_086200	28.9477	3.18222	0.70695	4.50134	6.75273e-06	0.000639708
AFUB_086060	2.35401	5.21553	0.990316	5.26653	1.39028e-07	2.19509e-05
AFUB_086140	5.218	3.53682	0.776149	4.55688	5.19183e-06	0.000516431
AFUB_080550	33.8457	2.18313	0.41796	5.2233	1.7576e-07	2.7317e-05
AFUB_091720	10.9869	1.62346	0.475934	3.41111	0.000646995	0.0251393
AFUB_092270	21.0441	2.56675	0.538481	4.76664	1.87324e-06	0.00021174
AFUB_087170	954.543	1.11604	0.341533	3.26774	0.00108409	0.037573
AFUB_088390	128.152	1.56169	0.409789	3.81097	0.000138424	0.00752408
AFUB_092650	22.8109	1.46659	0.417836	3.50996	0.000448169	0.019051
AFUB_087560	41.1911	1.40018	0.395887	3.53682	0.000404981	0.0178245
AFUB_092050	26.0425	1.58027	0.388042	4.07242	4.65267e-05	0.00319173
AFUB_088010	8.06554	1.88318	0.467694	4.02653	5.66057e-05	0.00370432
AFUB_095910	11.6378	1.15732	0.324337	3.56827	0.000359343	0.0166251
AFUB_096780	147.025	1.67035	0.452153	3.69421	0.000220573	0.011081
AFUB_097339	59.2629	4.28705	0.679636	6.30786	2.82911e-10	6.70027e-08
AFUB_094920	95.828	1.52324	0.348757	4.36763	1.25599e-05	0.00109591
AFUB_095140	17.5242	1.55481	0.490987	3.16671	0.00154174	0.0488396
AFUB_095100	14.1821	3.40766	0.978388	3.48294	0.000495944	0.0205548
AFUB_096460	12.1201	2.00128	0.417679	4.79144	1.65591e-06	0.000191527
AFUB_097070	68.9181	1.9956	0.446802	4.46641	7.95415e-06	0.000732592
AFUB_096470	12.1235	2.47495	0.586855	4.21731	2.47237e-05	0.00196741
AFUB_095240	1031.79	1.04959	0.17907	5.86132	4.59202e-09	8.95624e-07
AFUB_096420	90.7754	1.5367	0.284218	5.40677	6.41718e-08	1.08189e-05
AFUB_097060	36.9628	1.62	0.451578	3.58742	0.000333971	0.0155963
AFUB_099880	40.3282	2.6715	0.42339	6.30978	2.79426e-10	6.70027e-08
AFUB_099530	28.4975	4.43685	0.805839	5.50588	3.67335e-08	6.41032e-06
AFUB_099330	45.9689	1.15175	0.339984	3.38767	0.000704888	0.0268616
AFUB_099340	46.2541	1.16778	0.276569	4.22238	2.41732e-05	0.00193912
AFUB_099270	259.092	1.91967	0.392937	4.88543	1.03204e-06	0.000126737
AFUB_101300	3381.69	1.20678	0.366918	3.28896	0.00100559	0.0358086
AFUB_100850	82.4997	2.67898	0.744597	3.59789	0.000320809	0.0151237
AFUB_101310	22.6049	3.37603	1.0209	3.30693	0.000943261	0.033995

## Sheet: Isotropic ∆sltA vs WT DEGs down
GeneID	baseMean	log2FoldChange	lfcSE	stat	pvalue	padj
AFUB_017000	31.6005	-1.4089	0.262944	-5.35819	8.40619e-08	1.34865e-05
AFUB_007680	18.1898	-1.00724	0.272312	-3.69885	0.000216581	0.0109915
AFUB_006970	1088.2	-3.56576	0.399665	-8.92188	4.58446e-19	1.62863e-16
AFUB_010350	1240.07	-1.91612	0.422012	-4.54044	5.61373e-06	0.000547448
AFUB_002680	2567.4	-3.15463	0.798289	-3.95174	7.75842e-05	0.00479336
AFUB_000690	1410.67	-2.09836	0.207868	-10.0947	5.83071e-24	2.63628e-21
AFUB_006960	13483.3	-4.59612	0.327348	-14.0404	8.81619e-45	1.09618e-41
AFUB_006730	2742.95	-2.05634	0.343661	-5.98362	2.18235e-09	4.43017e-07
AFUB_000670	60.0892	-1.11311	0.27202	-4.09202	4.2764e-05	0.00303435
AFUB_011890	35.2744	-1.96561	0.619161	-3.17463	0.00150026	0.0479842
AFUB_016310	30.0751	-1.30121	0.374958	-3.4703	0.000519881	0.0210214
AFUB_015690	159.061	-1.09186	0.174442	-6.25914	3.87109e-10	8.95482e-08
AFUB_014980	117.696	-1.51754	0.353914	-4.28788	1.80389e-05	0.00150784
AFUB_028160	7610.76	-1.36557	0.290198	-4.70565	2.53057e-06	0.000279684
AFUB_028410	144.732	-4.72544	0.396856	-11.9072	1.08566e-32	8.30695e-30
AFUB_022400	44.3773	-1.17352	0.281911	-4.16272	3.14472e-05	0.00242485
AFUB_019840	10.622	-1.93486	0.600138	-3.22403	0.001264	0.0426252
AFUB_021250	71.462	-2.28465	0.607037	-3.7636	0.000167483	0.00876816
AFUB_017400	136.017	-3.71107	1.04764	-3.54231	0.000396646	0.0176136
AFUB_024580	1668.18	-1.51325	0.251448	-6.01812	1.76452e-09	3.65661e-07
AFUB_018380	13.7575	-1.87321	0.460735	-4.0657	4.78876e-05	0.00326259
AFUB_017180	680.119	-2.65354	0.224558	-11.8167	3.19898e-32	2.2257e-29
AFUB_030250	272.921	-2.54987	0.226878	-11.239	2.62368e-29	1.43914e-26
AFUB_030080	189.714	-1.32194	0.330659	-3.99789	6.39097e-05	0.00412799
AFUB_029570	263.503	-2.7935	0.281572	-9.92111	3.36989e-23	1.45741e-20
AFUB_044960	26.9355	-2.80172	0.852205	-3.28761	0.00101042	0.0358086
AFUB_045760	6.55179	-2.06437	0.648026	-3.18562	0.00144443	0.0464976
AFUB_047470	301.634	-2.19835	0.22318	-9.85009	6.84834e-23	2.83835e-20
AFUB_041100	6386.14	-15.8607	0.83979	-18.8866	1.47139e-79	4.87864e-76
AFUB_047520	382.145	-3.29891	0.270626	-12.1899	3.51806e-34	2.91618e-31
AFUB_039190	1034.48	-2.16912	0.293307	-7.39539	1.4099e-13	4.24978e-11
AFUB_047350	100.08	-2.21995	0.392154	-5.66091	1.50574e-08	2.77362e-06
AFUB_047530	77.3492	-2.23239	0.289793	-7.70338	1.32512e-14	4.11907e-12
AFUB_046500	3002.34	-7.5926	0.457437	-16.5981	7.18936e-62	1.43025e-58
AFUB_036560	50.9426	-1.34529	0.393423	-3.41946	0.000627449	0.0245718
AFUB_035430	258.899	-3.3397	0.258735	-12.9078	4.06816e-38	4.0466e-35
AFUB_044770	1.57897	-4.0009	1.18617	-3.37296	0.000743652	0.0280194
AFUB_040020	447.584	-1.01587	0.235476	-4.3141	1.60257e-05	0.00137421
AFUB_035090	375.312	-2.41489	0.354387	-6.81428	9.47352e-12	2.47982e-09
AFUB_034520	13.0421	-3.9435	1.02804	-3.83596	0.000125076	0.00695043
AFUB_046430	88.1138	-1.1034	0.313759	-3.51672	0.000436921	0.0188141
AFUB_046900	3.81662	-4.02332	0.934471	-4.30545	1.66644e-05	0.00141675
AFUB_034540	679.612	-5.89482	0.36881	-15.9833	1.66944e-57	2.76766e-54
AFUB_038780	493.778	-1.39867	0.231991	-6.02897	1.65011e-09	3.49226e-07
AFUB_046570	444.438	-1.19663	0.333134	-3.59203	0.000328108	0.0153948
AFUB_040470	36.0401	-1.91527	0.394135	-4.85941	1.17736e-06	0.00014282
AFUB_049120	258.419	-7.73378	0.960577	-8.05118	8.2002e-16	2.63121e-13
AFUB_051740	1933.04	-1.38704	0.269061	-5.15511	2.53476e-07	3.70783e-05
AFUB_049260	687.723	-1.03169	0.311231	-3.31488	0.000916825	0.0332834
AFUB_049320	495.788	-1.46037	0.174874	-8.35099	6.76958e-17	2.24457e-14
AFUB_054570	627.899	-1.33566	0.357445	-3.73667	0.000186471	0.00966054
AFUB_062490	482.748	-2.63314	0.6659	-3.95425	7.67741e-05	0.00477295
AFUB_057350	133.225	-1.12465	0.356149	-3.15781	0.0015896	0.0497225
AFUB_058590	242.368	-1.09641	0.337616	-3.24752	0.00116417	0.0397937
AFUB_050860	113.948	-1.44899	0.378206	-3.83123	0.000127507	0.00704616
AFUB_054870	182.195	-2.96759	0.307126	-9.66244	4.35358e-22	1.7322e-19
AFUB_058090	1850.43	-3.80533	0.365271	-10.4178	2.05566e-25	1.02238e-22
AFUB_050370	2236.24	-2.16764	0.149976	-14.4532	2.39174e-47	3.39866e-44
AFUB_050850	281.25	-4.20555	0.413232	-10.1772	2.50647e-24	1.18723e-21
AFUB_058080	371.571	-4.18069	0.610192	-6.85144	7.31124e-12	1.96554e-09
AFUB_057690	100.803	-1.55407	0.254044	-6.11733	9.51558e-10	2.05764e-07
AFUB_050170	1888.59	-1.04647	0.307007	-3.40861	0.000652941	0.0251737
AFUB_059840	7.7924	-2.0431	0.622271	-3.28329	0.00102601	0.0359358
AFUB_070950	39.3788	-4.96298	0.718417	-6.90821	4.90815e-12	1.35615e-09
AFUB_066570	659.266	-1.3611	0.393145	-3.46207	0.000536031	0.0215866
AFUB_071880	398.301	-6.89368	0.304692	-22.6251	2.45329e-113	2.44029e-109
AFUB_071810	183.94	-4.93056	1.24086	-3.9735	7.08244e-05	0.0044588
AFUB_071710	115.255	-1.41197	0.442799	-3.18875	0.00142891	0.0462975
AFUB_079130	197.077	-1.81553	0.293913	-6.1771	6.52914e-10	1.44323e-07
AFUB_076340	37.865	-2.06921	0.502581	-4.11717	3.83546e-05	0.0028135
AFUB_084690	43.5005	-1.94061	0.354654	-5.47183	4.45414e-08	7.63885e-06
AFUB_084520	554.364	-10.596	0.897563	-11.8052	3.66726e-32	2.27989e-29
AFUB_085350	379.463	-1.88518	0.382034	-4.9346	8.0316e-07	0.000102423
AFUB_084540	296.493	-5.46129	0.462324	-11.8127	3.35633e-32	2.2257e-29
AFUB_084550	204.817	-4.5367	0.403805	-11.2349	2.74894e-29	1.43914e-26
AFUB_085360	1056	-7.73176	0.426048	-18.1476	1.34109e-73	3.33495e-70
AFUB_084780	34.0994	-3.07595	0.651086	-4.72434	2.30862e-06	0.000258021
AFUB_084560	656.73	-4.80694	0.37572	-12.794	1.77221e-37	1.60256e-34
AFUB_080560	952.106	-2.06683	0.368329	-5.61135	2.00753e-08	3.63072e-06
AFUB_084570	120.258	-2.32476	0.259418	-8.96142	3.20522e-19	1.18083e-16
AFUB_087060	1098.95	-1.06088	0.21707	-4.88727	1.02243e-06	0.000126737
AFUB_091080	4129.88	-1.66794	0.472027	-3.53356	0.000409996	0.0179378
AFUB_091070	25541.6	-2.73028	0.686083	-3.97951	6.9057e-05	0.00437523
AFUB_086760	622.673	-1.94881	0.585361	-3.32925	0.000870792	0.0319622
AFUB_091400	585.729	-1.18504	0.235402	-5.03411	4.80067e-07	6.5414e-05
AFUB_091910	32.2723	-2.47724	0.711727	-3.4806	0.000500291	0.0205636
AFUB_097660	45.2383	-2.38816	0.353397	-6.75771	1.40189e-11	3.57555e-09
AFUB_094360	155.578	-1.81143	0.325745	-5.56089	2.68397e-08	4.76741e-06
AFUB_099720	384.959	-7.38565	0.531243	-13.9026	6.11073e-44	6.75372e-41
AFUB_099730	227.47	-5.89226	0.299269	-19.6888	2.68792e-86	1.33684e-82
AFUB_099750	581.205	-4.26991	0.473729	-9.01342	1.99731e-19	7.64124e-17
AFUB_101140	799.243	-1.50394	0.455249	-3.30355	0.000954686	0.0342825
AFUB_101750	80.394	-8.01135	0.924951	-8.66138	4.66106e-18	1.59874e-15
AFUB_102080	153.527	-6.23514	0.547062	-11.3975	4.30285e-30	2.51768e-27
