# Supplementary material for: The C2H2 transcription factor SltA is required for germination and hyphal development in Aspergillus fumigatus
Source: mSphere. 2023 Jun 1;8(4):e00076-23. doi: 10.1128/msphere.00076-23 (PMC10449517; doi:10.1128/msphere.00076-23)
Supplement: TABLE S4 — RNA-seq results for polarized phase. [file msphere.00076-23-s0004.xlsx]

## Sheet: Polarized ∆sltA vs. WT
GeneID	baseMean	log2FoldChange	lfcSE	stat	pvalue	padj
AFUB_003100	1125.44	0.0307872	0.201938	0.152458	0.878825	1
AFUB_000030	1.02047	0.402493	1.38684	0.290224	0.771645	1
AFUB_001870	1525.96	-0.061596	0.193274	-0.318698	0.749955	1
AFUB_002860	2.0293	2.19367	1.13147	1.93878	0.0525286	0.500481
AFUB_009110	3503.71	-0.0165556	0.141335	-0.117138	0.906751	1
AFUB_011630	788.211	0.0930301	0.203167	0.457899	0.647025	1
AFUB_006450	1641.47	-0.214382	0.221821	-0.966465	0.333812	1
AFUB_006580	740.046	0.149101	0.153457	0.971618	0.33124	1
AFUB_010260	776.468	-0.0132125	0.134205	-0.0984503	0.921575	1
AFUB_001040	73.4813	0.126048	0.352963	0.357115	0.721006	1
AFUB_004700	1634.7	-0.0246906	0.107806	-0.229028	0.818847	1
AFUB_015910	44.3515	1.30709	0.419849	3.11325	0.00185041	0.0483097
AFUB_006600	2414.78	0.284134	0.212352	1.33804	0.180884	0.8894
AFUB_010180	4031.36	0.132794	0.322737	0.411462	0.680734	1
AFUB_012560	26.5774	0.424211	0.459657	0.922886	0.356066	1
AFUB_017020	75.337	1.4066	1.16826	1.20401	0.228585	0.966168
AFUB_015560	5936.89	-0.0991506	0.228074	-0.43473	0.663758	1
AFUB_010050	23167.3	0.143837	0.178119	0.807533	0.419359	1
AFUB_010110	1293.13	-0.347385	0.150841	-2.30299	0.0212795	0.278144
AFUB_013380	1457.39	0.0350178	0.131155	0.266995	0.789473	1
AFUB_009700	2592.66	0.098139	0.177971	0.551434	0.581336	1
AFUB_010640	47.5752	-0.221532	0.36391	-0.608755	0.542687	1
AFUB_015450	1092.51	-0.0184158	0.33354	-0.0552131	0.955969	1
AFUB_009520	90.6752	-0.843087	0.314871	-2.67756	0.00741599	0.137368
AFUB_016500	1003.32	-0.33639	0.144727	-2.3243	0.0201092	0.268132
AFUB_003540	1253.82	-0.0404457	0.146497	-0.276086	0.782482	1
AFUB_005100	1245.9	-0.116217	0.111361	-1.0436	0.296669	1
AFUB_003300	939.097	0.126327	0.19195	0.658127	0.510457	1
AFUB_009020	945.451	0.105349	0.148212	0.710799	0.477209	1
AFUB_000660	6170.07	0.226076	0.323197	0.6995	0.48424	1
AFUB_010780	14.6692	1.38527	1.1673	1.18674	0.235332	0.973894
AFUB_010820	720.11	-0.55422	0.433082	-1.27971	0.200647	0.92229
AFUB_008860	3463.65	0.100987	0.201145	0.502062	0.615624	1
AFUB_001600	665.654	-0.0686258	0.620993	-0.11051	0.912005	1
AFUB_001810	30723.9	0.103218	0.210793	0.489664	0.624372	1
AFUB_001800	435.309	-0.403472	0.23361	-1.72712	0.0841463	0.642007
AFUB_015360	1461.56	-0.181599	0.222873	-0.814807	0.415183	1
AFUB_000400	1197.85	-0.297391	0.171718	-1.73185	0.0832999	0.641017
AFUB_014250	12.753	-0.0393146	0.441081	-0.0891324	0.928977	1
AFUB_007940	651.833	0.00843645	0.0971725	0.0868193	0.930815	1
AFUB_013540	57.0342	-1.83519	0.382795	-4.79419	1.63336e-06	9.96751e-05
AFUB_000520	901.901	-0.0949235	0.149022	-0.636975	0.524141	1
AFUB_001020	4.93804	0.694698	0.751473	0.924448	0.355253	1
AFUB_011620	2368.03	0.209418	0.310032	0.675473	0.499375	1
AFUB_004770	49.6754	0.470461	0.256548	1.83381	0.0666815	0.572975
AFUB_016650	16.0536	0.299507	0.40325	0.742733	0.457643	1
AFUB_006950	3639.61	0.0672786	0.143929	0.467444	0.640182	1
AFUB_004940	876.161	-0.0913143	0.118189	-0.772613	0.439752	1
AFUB_006870	1095.77	0.00911952	0.144641	0.0630494	0.949727	1
AFUB_001940	3312.17	-0.0480027	0.16995	-0.282452	0.777597	1
AFUB_016140	2864.11	0.167865	0.165645	1.0134	0.31087	1
AFUB_009860	3560.29	0.248939	0.167867	1.48295	0.138088	0.807027
AFUB_002300	9.69174	2.31987	0.465447	4.98418	6.22238e-07	4.12626e-05
AFUB_011990	655.029	0.0742884	0.109644	0.67754	0.498063	1
AFUB_008900	2399.41	0.113161	0.0957949	1.18128	0.23749	0.973894
AFUB_014640	802.487	0.0223202	0.186517	0.119668	0.904746	1
AFUB_015570	987.687	-0.0443689	0.196079	-0.226281	0.820983	1
AFUB_006480	4212.38	0.0791491	0.164192	0.482052	0.629769	1
AFUB_013010	632.387	-0.00433707	0.296692	-0.0146181	0.988337	1
AFUB_009930	1994.09	0.0520144	0.199967	0.260115	0.794775	1
AFUB_004870	49165.2	0.103191	0.143847	0.717368	0.473147	1
AFUB_000970	107.453	-0.00378809	0.240921	-0.0157234	0.987455	1
AFUB_008720	38.2821	-0.555986	0.499075	-1.11403	0.265265	0.989617
AFUB_011710	301.734	-0.113085	0.383592	-0.294805	0.768142	1
AFUB_016760	1081.61	0.381778	0.677075	0.563864	0.572847	1
AFUB_015880	1466.54	0.311066	0.230256	1.35096	0.176709	0.879482
AFUB_014030	1705.16	-0.0427283	0.235996	-0.181055	0.856324	1
AFUB_005760	3609.06	0.232086	0.230538	1.00672	0.314071	1
AFUB_009690	1076.36	0.112956	0.215127	0.525068	0.599536	1
AFUB_002280	8.88992	0.684646	0.525704	1.30234	0.192799	0.909279
AFUB_016690	219.67	0.0020334	0.174734	0.0116371	0.990715	1
AFUB_010220	1601.06	-0.113919	0.263558	-0.432237	0.665569	1
AFUB_002760	91.6936	-0.112198	0.25126	-0.446544	0.655204	1
AFUB_004680	793.707	-0.12372	0.163525	-0.756582	0.4493	1
AFUB_014810	4087.14	-0.0905147	0.44897	-0.201605	0.840225	1
AFUB_013760	13150.5	0.242094	0.324172	0.746809	0.455179	1
AFUB_003010	4389.5	0.181308	0.267322	0.678236	0.497622	1
AFUB_007660	1004.31	-0.165695	0.227416	-0.728597	0.466248	1
AFUB_015750	96.7518	0.0420743	0.290949	0.14461	0.885019	1
AFUB_012730	943.565	-0.272634	0.218657	-1.24686	0.21245	0.945097
AFUB_003520	35691.1	-0.0617293	0.213036	-0.289759	0.772	1
AFUB_002600	1.41982	0.0534502	1.23672	0.0432194	0.965527	1
AFUB_012170	936.303	-0.0597512	0.273427	-0.218527	0.827018	1
AFUB_011860	5266.9	0.159692	0.146479	1.09021	0.275621	0.992674
AFUB_002330	932.04	0.030538	0.125193	0.243928	0.807286	1
AFUB_008380	1676.84	0.039471	0.127774	0.308913	0.757387	1
AFUB_003900	807.342	0.314519	0.270223	1.16392	0.244455	0.980176
AFUB_014760	513.805	-0.315829	0.207425	-1.52262	0.127853	0.78366
AFUB_010600	37.5814	0.547619	0.31404	1.74379	0.0811964	0.633459
AFUB_004650	2699.19	-0.507919	0.450949	-1.12633	0.260024	0.987397
AFUB_005390	1789.58	-0.334287	0.504406	-0.662733	0.507502	1
AFUB_009770	2592.69	-0.205657	0.132499	-1.55214	0.12063	0.768184
AFUB_010010	75.0555	-0.796721	0.283536	-2.80995	0.00495499	0.102468
AFUB_016480	1306.96	0.0715361	0.16081	0.444849	0.656429	1
AFUB_010320	587.829	-0.483793	0.17291	-2.79794	0.00514291	0.10526
AFUB_012440	3398.14	-0.023665	0.110343	-0.214468	0.830182	1
AFUB_007810	1031.86	-0.0141327	0.100775	-0.140239	0.888471	1
AFUB_013710	226.479	0.430783	0.235052	1.83272	0.0668445	0.572994
AFUB_005720	1192.05	-0.616988	0.269722	-2.28749	0.0221671	0.285834
AFUB_007240	1745.9	-0.0284258	0.130944	-0.217084	0.828143	1
AFUB_003640	0.64176	-1.00908	1.86517	-0.54101	0.588501	1
AFUB_001170	5868.44	-0.224057	0.279559	-0.801466	0.422862	1
AFUB_015130	6677.86	-0.0390877	0.16468	-0.237355	0.812381	1
AFUB_007490	1867.08	0.260391	0.167075	1.55853	0.119107	0.766252
AFUB_008840	1030.35	-0.015513	0.193115	-0.0803303	0.935975	1
AFUB_005520	2669.3	0.157704	0.223081	0.706936	0.479606	1
AFUB_006330	365.694	-0.00308964	0.281464	-0.0109771	0.991242	1
AFUB_011290	33.6951	-0.179292	0.282068	-0.635632	0.525016	1
AFUB_002410	16679.7	0.201968	0.174363	1.15832	0.246733	0.980176
AFUB_013230	5681.25	0.0558182	0.122991	0.453839	0.649945	1
AFUB_012760	835.36	-0.219794	0.273836	-0.802647	0.422179	1
AFUB_008270	2129.93	0.15281	0.323085	0.472972	0.636233	1
AFUB_010430	212.392	0.272135	0.35675	0.762817	0.445572	1
AFUB_005670	1056.19	-0.116285	0.326574	-0.356074	0.721785	1
AFUB_002200	50.8075	-0.0438082	0.537509	-0.0815022	0.935043	1
AFUB_013270	31316.8	0.141618	0.297708	0.475692	0.634294	1
AFUB_016770	3589.01	-0.227633	0.729482	-0.312048	0.755004	1
AFUB_007470	1254.95	-0.268653	0.192697	-1.39418	0.163264	0.858346
AFUB_005300	5663.8	-0.0404587	0.243458	-0.166183	0.868013	1
AFUB_014230	1728.49	-0.0025393	0.142612	-0.0178057	0.985794	1
AFUB_012310	7378.49	-0.0997969	0.672324	-0.148436	0.881999	1
AFUB_011750	2851.61	0.0574574	0.239181	0.240226	0.810155	1
AFUB_010390	4143.34	0.0253466	0.164519	0.154064	0.877559	1
AFUB_015860	293.315	0.00403308	0.405037	0.00995732	0.992055	1
AFUB_010150	31.0994	-0.182189	0.353463	-0.51544	0.606245	1
AFUB_001490	1991.03	-0.0623376	0.176051	-0.354089	0.723272	1
AFUB_010760	1.54659	-0.907219	0.944024	-0.961013	0.336546	1
AFUB_016900	173.629	0.0939861	0.338311	0.27781	0.781158	1
AFUB_007090	3007.76	-0.157893	0.109713	-1.43914	0.15011	0.829716
AFUB_016920	2.51836	0.429127	1.4208	0.302031	0.762628	1
AFUB_014120	823.176	0.0108798	0.139242	0.0781359	0.93772	1
AFUB_000780	618.337	-0.376675	0.826475	-0.45576	0.648562	1
AFUB_009320	183.594	-0.557561	0.347606	-1.604	0.108714	0.730736
AFUB_012720	280.462	0.452714	0.385608	1.17402	0.240385	0.975566
AFUB_005460	2176.19	0.135244	0.197261	0.685607	0.492961	1
AFUB_006550	6540.88	0.0295199	0.210417	0.140292	0.888429	1
AFUB_007340	18873.1	0.0948765	0.0840072	1.12939	0.258735	0.987204
AFUB_010290	198.234	1.05062	0.53083	1.9792	0.047794	0.475406
AFUB_007120	559.12	-0.0151494	0.274348	-0.0552196	0.955964	1
AFUB_005870	368.143	0.107645	0.182536	0.589717	0.555381	1
AFUB_003460	2114.47	-0.0236527	0.240189	-0.0984756	0.921555	1
AFUB_002070	15.5298	-0.654052	0.330177	-1.98092	0.0476008	0.4745
AFUB_003600	216.63	-0.14164	0.279112	-0.507467	0.611827	1
AFUB_013000	3480.68	-0.265572	0.21823	-1.21694	0.223628	0.963448
AFUB_001850	1510.73	-0.0796206	0.164201	-0.484896	0.62775	1
AFUB_016950	4.75067	0.330039	1.09219	0.302181	0.762514	1
AFUB_006810	271.167	-0.0562782	0.132426	-0.424977	0.670853	1
AFUB_001210	1312.41	0.0691994	0.100041	0.691713	0.489118	1
AFUB_006180	19475.5	0.519156	0.709016	0.732221	0.464034	1
AFUB_003880	0.231013	-0.447922	2.65874	-0.168472	0.866212	1
AFUB_010440	144.84	0.925518	1.12695	0.821262	0.411497	1
AFUB_011460	694.052	-0.0217946	0.119953	-0.181693	0.855824	1
AFUB_002940	275.29	0.0530265	0.162727	0.325861	0.744529	1
AFUB_010890	15404.4	-0.0683225	0.449079	-0.152139	0.879077	1
AFUB_011970	0.607951	0	3.09459	0	1	1
AFUB_011570	41.9539	0.21147	0.359996	0.587425	0.556918	1
AFUB_012430	1502.14	-0.128456	0.144465	-0.889188	0.373902	1
AFUB_016730	562.231	0.475133	0.596362	0.796719	0.425614	1
AFUB_008000	1628.66	0.0520159	0.156523	0.33232	0.739647	1
AFUB_006640	630.558	-0.0514656	0.150654	-0.341614	0.732642	1
AFUB_001990	494.28	0.273352	0.241095	1.13379	0.256882	0.98539
AFUB_003780	577.638	0.0654948	0.257466	0.254382	0.7992	1
AFUB_015940	916.296	0.150119	0.183005	0.820298	0.412046	1
AFUB_002170	35.6997	0.556348	0.515156	1.07996	0.280159	0.99513
AFUB_001010	0.869227	0	2.04658	0	1	1
AFUB_001880	2722.44	-0.00168622	0.0873381	-0.0193069	0.984596	1
AFUB_001500	59.4794	0.125318	0.237527	0.527594	0.597781	1
AFUB_014820	36941.9	-0.0623128	0.434073	-0.143554	0.885853	1
AFUB_002360	112.009	0.243092	0.379155	0.641143	0.52143	1
AFUB_002480	115.644	-0.201583	0.219329	-0.919089	0.358049	1
AFUB_002430	1219.8	0.159103	0.103336	1.53967	0.123642	0.774333
AFUB_012580	3094.12	0.0773585	0.154385	0.501076	0.616318	1
AFUB_000390	992.665	-1.22924	0.39643	-3.10079	0.00193006	0.0498658
AFUB_000500	646.532	0.123041	0.156623	0.785589	0.432108	1
AFUB_006210	3484.57	-0.00344017	0.0974308	-0.0353089	0.971833	1
AFUB_013290	10.4676	-1.96285	0.905524	-2.16764	0.0301859	0.349953
AFUB_014670	810.175	0.048155	0.427086	0.112752	0.910227	1
AFUB_000590	29.4718	0.439648	0.329849	1.33288	0.182572	0.893101
AFUB_004480	886.97	-0.123219	0.261893	-0.470494	0.638002	1
AFUB_008410	580.336	0.0476305	0.122538	0.3887	0.697498	1
AFUB_001980	0.419473	-0.447922	2.72888	-0.164142	0.86962	1
AFUB_013200	8843.16	0.207549	0.108887	1.90609	0.0566383	0.523589
AFUB_014550	2995.08	0.184582	0.303661	0.607854	0.543284	1
AFUB_005490	2752.7	-0.0884731	0.17791	-0.49729	0.618984	1
AFUB_003390	1321.53	0.236252	0.163896	1.44148	0.14945	0.829716
AFUB_011230	669.182	-0.217574	0.184191	-1.18124	0.237506	0.973894
AFUB_011600	247.308	-0.174635	0.16252	-1.07454	0.282579	0.995893
AFUB_006750	1357.34	0.039356	0.22553	0.174504	0.861469	1
AFUB_009550	21.9433	1.23338	0.462608	2.66614	0.0076728	0.140075
AFUB_016840	3.65479	-0.659081	0.607185	-1.08547	0.277714	0.993822
AFUB_006940	26.1949	-0.2083	0.287902	-0.72351	0.469366	1
AFUB_003250	322.541	-0.206763	0.276543	-0.747673	0.454657	1
AFUB_014930	4301.74	-0.0150692	0.0796688	-0.189148	0.849976	1
AFUB_009240	1000.84	0.0739053	0.136809	0.540206	0.589055	1
AFUB_005070	147.124	-0.75065	0.204488	-3.67087	0.000241724	0.00877986
AFUB_002900	0.904274	0.472787	1.56368	0.302355	0.762382	1
AFUB_013510	2250.55	0.0989102	0.157962	0.626164	0.531207	1
AFUB_005690	35138.3	0.114526	0.159992	0.71582	0.474103	1
AFUB_010910	3320.41	-0.0673824	0.423245	-0.159204	0.873508	1
AFUB_015280	390.1	0.0948993	0.175405	0.541028	0.588488	1
AFUB_012850	707.009	-0.228688	0.244665	-0.9347	0.349943	1
AFUB_011350	2718.18	-0.444881	0.273191	-1.62846	0.103427	0.712192
AFUB_001330	4451.53	-0.0514347	0.250879	-0.205018	0.837558	1
AFUB_016150	131.957	0.734028	0.488607	1.50229	0.133023	0.796137
AFUB_004550	1.13376	-2.57122	1.56413	-1.64387	0.100204	0.704813
AFUB_010810	322.233	-0.185499	0.429612	-0.431783	0.665899	1
AFUB_007140	473.677	0.297918	0.164486	1.8112	0.0701102	0.590005
AFUB_015110	625.543	-0.0769944	0.153597	-0.501274	0.616178	1
AFUB_007270	665.87	-0.125492	0.120129	-1.04465	0.296185	1
AFUB_003240	31.8023	0.455518	0.312997	1.45534	0.145575	0.822917
AFUB_003510	10805	0.0652735	0.138337	0.471844	0.637038	1
AFUB_004500	69.3402	-0.128258	0.267015	-0.480341	0.630985	1
AFUB_015380	778.018	-0.454232	0.328072	-1.38455	0.166191	0.861638
AFUB_015960	60.5817	0.20171	0.324487	0.621629	0.534186	1
AFUB_008080	3788.92	-0.550364	0.35512	-1.5498	0.12119	0.769422
AFUB_005480	655.352	-0.0565649	0.234358	-0.241361	0.809275	1
AFUB_003330	124.074	0.336136	0.365796	0.918916	0.358139	1
AFUB_015740	66.1757	0.17148	0.323198	0.530572	0.595715	1
AFUB_012750	2495.31	0.0229258	0.131693	0.174085	0.861799	1
AFUB_010950	264.323	-0.0311736	0.237288	-0.131375	0.895479	1
AFUB_006760	1003.22	0.058251	0.289925	0.200917	0.840763	1
AFUB_001840	1421.28	9.85146e-05	0.406932	0.000242091	0.999807	1
AFUB_015490	5743.16	0.0657239	0.202956	0.323833	0.746064	1
AFUB_016750	183.08	-0.76084	1.25531	-0.606097	0.544451	1
AFUB_007080	2312.92	0.0955212	0.123246	0.775043	0.438314	1
AFUB_001630	900.123	0.0693472	0.155955	0.44466	0.656565	1
AFUB_000920	95.4445	0.0140757	0.567702	0.0247942	0.980219	1
AFUB_009850	3253.21	-0.135556	0.250305	-0.541562	0.588121	1
AFUB_012120	5047.76	-0.0825563	0.265611	-0.310817	0.75594	1
AFUB_013880	4794.41	-0.244396	0.151127	-1.61715	0.105846	0.721624
AFUB_005340	2118.47	-0.39246	0.295134	-1.32977	0.183594	0.895
AFUB_005540	606.055	0.162295	0.237414	0.683596	0.49423	1
AFUB_010670	2.7043	1.0091	1.43606	0.70269	0.482249	1
AFUB_008890	62094.4	0.053223	0.114421	0.465151	0.641823	1
AFUB_004340	3721.64	-0.0787977	0.179627	-0.438674	0.660898	1
AFUB_015850	459.922	0.00907406	0.171396	0.052942	0.957778	1
AFUB_003290	1315.39	-0.347547	0.218673	-1.58935	0.111982	0.741919
AFUB_008930	3354.8	-0.0130782	0.189021	-0.069189	0.944839	1
AFUB_016180	2165.14	0.0823585	0.109995	0.74875	0.454008	1
AFUB_015050	358.72	-0.215079	0.261561	-0.82229	0.410912	1
AFUB_001550	460.082	0.376269	0.337739	1.11408	0.265244	0.989617
AFUB_003710	1.41263	-1.35162	1.46477	-0.922756	0.356134	1
AFUB_009640	220.546	-0.656808	0.576353	-1.13959	0.254456	0.982728
AFUB_000320	16.5615	-0.386691	0.427595	-0.904338	0.365816	1
AFUB_008360	1417.67	-0.0056101	0.109649	-0.051164	0.959195	1
AFUB_005580	1138.01	-0.175041	0.283756	-0.61687	0.537321	1
AFUB_007780	9146.83	-0.0825036	0.195364	-0.422306	0.672802	1
AFUB_003610	75.9866	-1.34569	0.709941	-1.8955	0.0580266	0.530019
AFUB_006370	87.3591	0.890305	0.312265	2.85112	0.00435652	0.0923972
AFUB_000190	2.79461	3.27292	1.4627	2.23759	0.025248	0.313262
AFUB_011080	37.041	0.745192	0.590481	1.26201	0.206945	0.937649
AFUB_014920	408.479	0.0979649	0.327252	0.299356	0.764668	1
AFUB_015170	1138.03	-0.698446	0.536762	-1.30122	0.193183	0.909279
AFUB_007500	2591.73	0.0227568	0.108483	0.209773	0.833845	1
AFUB_011310	4251.47	0.0858121	0.148023	0.57972	0.562104	1
AFUB_001480	1481.3	-0.00286755	0.262324	-0.0109313	0.991278	1
AFUB_011820	2014.08	-0.0858415	0.338703	-0.253441	0.799927	1
AFUB_006140	535.999	-0.0597799	0.238192	-0.250974	0.801835	1
AFUB_008130	5839.34	0.0894356	0.103152	0.867028	0.385926	1
AFUB_006620	2317.58	-0.0183201	0.198567	-0.0922616	0.92649	1
AFUB_008010	2011.67	0.103164	0.211386	0.488034	0.625525	1
AFUB_003530	833.021	-0.220508	0.28231	-0.781085	0.434753	1
AFUB_002310	21.6363	0.83915	0.314721	2.66633	0.00766852	0.140075
AFUB_006030	619.814	0.00555911	0.157221	0.0353586	0.971794	1
AFUB_006470	935.791	-0.00516885	0.214347	-0.0241144	0.980761	1
AFUB_016160	48.8135	-0.0634362	0.255292	-0.248485	0.803759	1
AFUB_004530	12737.1	0.346541	0.192308	1.80202	0.071543	0.598957
AFUB_012100	663.678	-0.0143052	0.274897	-0.0520384	0.958498	1
AFUB_012570	2761.02	0.158163	0.0622195	2.54202	0.0110213	0.18128
AFUB_012790	3180.02	-0.00438052	0.187689	-0.0233393	0.98138	1
AFUB_005250	3229.06	-0.054273	0.249064	-0.217908	0.827501	1
AFUB_001250	6456.91	0.0630825	0.408296	0.154502	0.877214	1
AFUB_015530	20748.9	-0.393587	0.271052	-1.45207	0.146482	0.824615
AFUB_001350	623.338	0.0803174	0.303129	0.264961	0.79104	1
AFUB_004640	405.213	-0.867571	0.554078	-1.56579	0.117397	0.763482
AFUB_004850	319.54	-0.0749581	0.317609	-0.236007	0.813427	1
AFUB_007170	7549.45	0.173058	0.21535	0.803612	0.421621	1
AFUB_010560	72942.2	0.0883166	0.182072	0.485063	0.627632	1
AFUB_006660	639.482	-0.0790627	0.164604	-0.480322	0.630999	1
AFUB_005350	996.758	0.154004	0.289497	0.53197	0.594747	1
AFUB_002570	4011.46	0.034168	0.0840776	0.406386	0.684459	1
AFUB_008300	2503.25	-0.0373376	0.205724	-0.181493	0.85598	1
AFUB_007620	1355.62	0.0269428	0.168435	0.159959	0.872913	1
AFUB_012330	13.7577	-0.41068	0.39525	-1.03904	0.298786	1
AFUB_013170	9.23004	-0.949154	0.625702	-1.51694	0.129281	0.784387
AFUB_001560	2162.06	-0.00515584	0.106943	-0.048211	0.961548	1
AFUB_006300	488.647	-0.278576	0.231084	-1.20552	0.228003	0.964797
AFUB_010210	247.229	0.140213	0.182904	0.766597	0.443321	1
AFUB_014140	5073.55	-0.232096	0.178294	-1.30176	0.192998	0.909279
AFUB_002340	314.448	-0.779784	0.4559	-1.71043	0.0871871	0.655022
AFUB_003420	1057.54	-0.0681994	0.231467	-0.29464	0.768269	1
AFUB_005510	1357.2	0.215099	0.289769	0.74231	0.457899	1
AFUB_001710	347.435	-0.24887	0.404188	-0.615729	0.538073	1
AFUB_000080	24.8641	0.472916	0.220697	2.14283	0.032127	0.366042
AFUB_013260	25734.8	0.0980922	0.717247	0.136762	0.891219	1
AFUB_016400	280.593	-0.0392236	0.281111	-0.13953	0.889031	1
AFUB_004730	159.501	0.0269197	0.195581	0.13764	0.890525	1
AFUB_003700	10.7154	-0.6841	0.81507	-0.839314	0.401293	1
AFUB_010230	2475.06	-0.0338539	0.239327	-0.141455	0.887511	1
AFUB_008620	4112.71	0.307855	0.226777	1.35752	0.174615	0.878712
AFUB_005570	2077.7	-0.00406275	0.117378	-0.0346125	0.972389	1
AFUB_006520	25.7169	-0.360291	0.439853	-0.819116	0.41272	1
AFUB_012810	1532.66	-0.549588	0.297556	-1.847	0.0647464	0.565934
AFUB_011420	6187.2	-0.132926	0.102611	-1.29544	0.195169	0.915453
AFUB_007560	1074.38	0.00620732	0.36182	0.0171558	0.986312	1
AFUB_010930	103.174	0.23871	0.235579	1.01329	0.31092	1
AFUB_000720	12.9013	-1.12874	0.54594	-2.06752	0.0386851	0.416001
AFUB_005790	359.141	0.0133628	0.474797	0.0281442	0.977547	1
AFUB_009910	1044.5	0.100361	0.176924	0.567258	0.570539	1
AFUB_005850	1272.03	-0.0699197	0.184926	-0.378095	0.70536	1
AFUB_005750	20.2292	0.226203	0.531272	0.425776	0.670271	1
AFUB_006360	2302.44	-0.0109427	0.131651	-0.0831191	0.933757	1
AFUB_000070	1.16811	0.0329749	1.42273	0.0231772	0.981509	1
AFUB_013850	3898.73	-1.13118	0.405109	-2.7923	0.0052335	0.10624
AFUB_008660	926.037	0.000634523	0.211832	0.0029954	0.99761	1
AFUB_003790	4031.28	0.168834	0.240791	0.701166	0.483199	1
AFUB_004670	335.202	-0.199861	0.267416	-0.747378	0.454836	1
AFUB_001670	4.25061	-0.334721	0.643661	-0.520027	0.603045	1
AFUB_009790	1548.75	-0.208119	0.263547	-0.789686	0.429711	1
AFUB_012880	1032.54	0.129421	0.397131	0.32589	0.744508	1
AFUB_016340	559.606	0.0284174	0.149574	0.189989	0.849317	1
AFUB_002660	512.832	0.086273	0.203522	0.423901	0.671638	1
AFUB_005900	3537.72	0.120781	0.111474	1.08349	0.27859	0.993822
AFUB_014360	73.4971	-0.0816488	0.261547	-0.312176	0.754907	1
AFUB_012340	1444.59	-0.0549249	0.102866	-0.533949	0.593377	1
AFUB_017030	2.26911	-0.447923	1.27417	-0.351542	0.725182	1
AFUB_008750	9657.97	0.0970484	0.209212	0.463876	0.642737	1
AFUB_003580	346.754	1.03481	0.29878	3.46345	0.000533287	0.0173353
AFUB_006650	91.877	-0.51529	0.44692	-1.15298	0.248918	0.980176
AFUB_007260	435.883	0.204954	0.240739	0.851354	0.394573	1
AFUB_006860	146.472	0.085305	0.493643	0.172807	0.862803	1
AFUB_011360	320.691	0.594621	0.344174	1.72768	0.0840459	0.642007
AFUB_014080	625.143	-0.54276	0.412888	-1.31455	0.188663	0.902922
AFUB_010380	2399.29	-0.0523677	0.115864	-0.451974	0.651288	1
AFUB_000280	49.2607	0.215129	0.368272	0.584156	0.559115	1
AFUB_004840	2185.4	0.00425765	0.0910678	0.0467525	0.96271	1
AFUB_002890	1088.3	0.189198	0.181221	1.04402	0.296478	1
AFUB_008880	196.252	0.334336	0.280585	1.19157	0.233431	0.972978
AFUB_016710	3.78543	0	1.40663	0	1	1
AFUB_008950	2483.88	0.0827776	0.13378	0.618762	0.536073	1
AFUB_007380	1684.53	0.116295	0.209268	0.555722	0.578401	1
AFUB_010410	2529.05	0.26046	0.166308	1.56613	0.117318	0.763482
AFUB_001430	2720.98	0.0369864	0.231651	0.159664	0.873146	1
AFUB_011060	261.03	-0.0138633	0.18808	-0.0737097	0.941241	1
AFUB_004420	1388.57	0.17505	0.19058	0.918515	0.358349	1
AFUB_013990	145.081	-0.484703	0.696703	-0.69571	0.486611	1
AFUB_003840	1123.2	-0.091711	0.190364	-0.481765	0.629973	1
AFUB_007440	1417.81	0.125069	0.111931	1.11737	0.263836	0.98919
AFUB_001140	2221.44	0.231926	0.187177	1.23907	0.21532	0.949774
AFUB_011140	72871.9	0.106975	0.249825	0.4282	0.668505	1
AFUB_011770	1706.68	-0.269419	0.279878	-0.962628	0.335734	1
AFUB_016620	307.653	-0.092931	0.272312	-0.341266	0.732903	1
AFUB_015680	2409.17	-0.0207224	0.293661	-0.0705657	0.943743	1
AFUB_007570	1376.83	0.279335	0.267421	1.04455	0.29623	1
AFUB_011160	5.82342	-1.31809	0.887573	-1.48505	0.13753	0.80596
AFUB_009030	805.795	-1.56958	0.603136	-2.60237	0.00925827	0.16016
AFUB_001910	40.6762	0.425465	0.272073	1.56379	0.117867	0.764247
AFUB_012290	567.117	0.194551	0.218254	0.891399	0.372715	1
AFUB_002690	2.58259	0.931479	0.703831	1.32344	0.185689	0.898369
AFUB_014710	95.2096	0.534688	0.344309	1.55293	0.120439	0.768126
AFUB_004250	1887.16	0.0629698	0.0824229	0.763985	0.444876	1
AFUB_015810	2495.77	0.194091	0.142439	1.36263	0.173	0.876187
AFUB_007060	6389.4	-0.709305	0.543557	-1.30493	0.191916	0.908322
AFUB_009990	1148.53	0.155101	0.184218	0.841945	0.399819	1
AFUB_004820	2735.04	0.0217074	0.128094	0.169464	0.865432	1
AFUB_009370	1040.59	0.282066	0.203682	1.38483	0.166103	0.861638
AFUB_002730	2392.19	-0.404147	0.177746	-2.27373	0.0229819	0.29421
AFUB_006260	896.394	-0.402019	0.261184	-1.53922	0.123751	0.774333
AFUB_008340	1010.78	0.105395	0.169473	0.6219	0.534008	1
AFUB_008760	15.1968	-0.930764	0.311179	-2.99109	0.00277985	0.065836
AFUB_005180	4863.17	0.114052	0.202296	0.563786	0.5729	1
AFUB_012780	774.924	-0.103286	0.111818	-0.923694	0.355646	1
AFUB_003320	769.773	0.112584	0.14129	0.796829	0.42555	1
AFUB_004490	105.047	-0.321582	0.220935	-1.45555	0.145516	0.822917
AFUB_005280	544.73	-0.157635	0.107602	-1.46498	0.142927	0.820364
AFUB_016410	682.461	-0.366876	0.358398	-1.02366	0.305998	1
AFUB_009720	7885.91	0.156137	0.136053	1.14762	0.251126	0.981128
AFUB_010460	56.0413	-0.0400692	0.239525	-0.167286	0.867145	1
AFUB_013310	7.50158	-0.251986	1.03085	-0.244444	0.806887	1
AFUB_009150	1502.66	0.188622	0.296869	0.635369	0.525188	1
AFUB_003230	311.809	0.210856	0.317738	0.663616	0.506936	1
AFUB_012080	24284.7	0.174035	0.26006	0.669212	0.50336	1
AFUB_000230	0.731546	-0.447923	1.62679	-0.275341	0.783054	1
AFUB_009360	371.285	-0.0576385	0.123045	-0.468434	0.639474	1
AFUB_004270	163.291	0.38195	0.163759	2.33239	0.0196802	0.264231
AFUB_003120	67.5822	0.29687	0.460738	0.644335	0.519358	1
AFUB_005810	213.609	-0.0964804	0.189792	-0.508348	0.611209	1
AFUB_014280	1542.15	0.177754	0.297321	0.59785	0.54994	1
AFUB_014380	136.779	0.220235	0.204311	1.07794	0.281059	0.995263
AFUB_012940	1934.36	-0.145814	0.246125	-0.592441	0.553555	1
AFUB_013840	2145.06	-0.0346354	0.189133	-0.183127	0.854698	1
AFUB_014900	242.029	-0.00319232	0.179767	-0.0177581	0.985832	1
AFUB_011410	10743.2	0.152796	0.235828	0.647912	0.517042	1
AFUB_008290	1955.77	0.293168	0.191208	1.53324	0.125216	0.777479
AFUB_001060	418.255	0.0655392	0.163611	0.400579	0.68873	1
AFUB_012800	2471.33	-0.514324	0.321691	-1.59881	0.109862	0.734475
AFUB_004450	343.917	-0.178364	0.194199	-0.918462	0.358377	1
AFUB_013720	5550.73	0.175934	0.368571	0.477341	0.633119	1
AFUB_009800	1036.65	-0.140196	0.434548	-0.322626	0.746979	1
AFUB_009610	3008.6	0.059304	0.144683	0.409888	0.681888	1
AFUB_017050	37.1501	-0.92882	1.91578	-0.484825	0.6278	1
AFUB_014860	989.691	0.106077	0.36022	0.294477	0.768393	1
AFUB_002020	210.038	-0.261154	0.238336	-1.09574	0.273193	0.99254
AFUB_008610	843.716	0.0157762	0.199986	0.0788862	0.937123	1
AFUB_015330	915.175	0.113602	0.184844	0.614581	0.538832	1
AFUB_016560	222.961	-0.243769	0.572232	-0.425997	0.67011	1
AFUB_014950	100.015	0.146876	0.210999	0.696097	0.486368	1
AFUB_000950	251.736	0.30328	0.906101	0.334709	0.737844	1
AFUB_000160	0.750995	0.104089	1.5507	0.0671235	0.946483	1
AFUB_004690	72.2046	-0.41481	0.255558	-1.62315	0.104556	0.71594
AFUB_004960	1224.39	0.00227527	0.259407	0.00877105	0.993002	1
AFUB_000600	200	-0.168958	0.240742	-0.701824	0.482789	1
AFUB_003150	1368.45	0.122979	0.219932	0.55917	0.576046	1
AFUB_011090	35.2342	0.248561	0.250497	0.992272	0.321065	1
AFUB_004660	72866.5	0.0890488	0.207889	0.428347	0.668398	1
AFUB_004070	2821.61	-0.373609	0.24085	-1.55121	0.120851	0.768611
AFUB_008310	1008.47	0.00594257	0.196284	0.0302754	0.975847	1
AFUB_002720	1784.73	-0.059048	0.113391	-0.520746	0.602543	1
AFUB_003070	2763.26	-0.149784	0.126073	-1.18807	0.234805	0.973894
AFUB_005020	6362.45	0.0512596	0.27703	0.185033	0.853204	1
AFUB_011880	107.482	-0.75316	0.380991	-1.97684	0.0480593	0.476348
AFUB_002770	68.4215	-0.220549	0.425151	-0.518756	0.603931	1
AFUB_002880	976.195	-0.0405652	0.167195	-0.242622	0.808298	1
AFUB_013670	8.86015	0.230849	0.475796	0.485184	0.627546	1
AFUB_003210	1494.03	-0.0610636	0.178181	-0.342706	0.73182	1
AFUB_001110	1309.06	0.106184	0.176479	0.601679	0.547388	1
AFUB_016320	25.799	-0.388672	1.37727	-0.282205	0.777786	1
AFUB_003270	2273.41	0.141437	0.635948	0.222404	0.823999	1
AFUB_016630	273.729	-0.0498393	0.256387	-0.194391	0.84587	1
AFUB_011550	1181.21	0.137573	0.176011	0.781615	0.434441	1
AFUB_002850	2457.23	0.283242	0.278041	1.01871	0.308342	1
AFUB_004600	3530.38	0.438406	0.180954	2.42275	0.0154034	0.225539
AFUB_012640	2004.57	-0.0198602	0.246093	-0.0807021	0.935679	1
AFUB_004460	15149.7	-0.49161	0.621997	-0.790375	0.429309	1
AFUB_011370	1112.43	-0.0651903	0.180051	-0.362065	0.717303	1
AFUB_015250	3966.34	0.22178	0.221448	1.0015	0.316585	1
AFUB_010880	1622.13	0.0145388	0.658837	0.0220673	0.982394	1
AFUB_009580	100.526	-0.879556	0.420044	-2.09396	0.0362634	0.400316
AFUB_014090	39.3062	0.110505	0.584315	0.189119	0.849999	1
AFUB_005430	1341.99	0.154928	0.133488	1.16061	0.2458	0.980176
AFUB_007590	250.622	0.0398121	0.215981	0.184332	0.853753	1
AFUB_014330	862.399	0.0936532	0.139809	0.669867	0.502942	1
AFUB_012860	817.481	0.373097	0.304104	1.22687	0.219871	0.957765
AFUB_009540	15241.8	0.136192	0.138921	0.980351	0.326913	1
AFUB_010340	1656.98	-0.0899453	0.318962	-0.281994	0.777948	1
AFUB_002490	4576.83	0.174358	0.193704	0.900123	0.368055	1
AFUB_002470	1581.02	-0.176907	0.35679	-0.49583	0.620015	1
AFUB_005380	82.6326	0.707727	0.306188	2.31142	0.0208099	0.273443
AFUB_009970	883.904	0.0563284	0.182366	0.308876	0.757416	1
AFUB_010540	1577.91	-0.338336	0.199115	-1.6992	0.0892816	0.664908
AFUB_013740	24915.9	0.122418	0.215607	0.56778	0.570184	1
AFUB_009260	3007.28	-0.00392199	0.289161	-0.0135633	0.989178	1
AFUB_012620	3937.77	0.207785	0.259212	0.8016	0.422784	1
AFUB_005270	4691.18	0.135649	0.605246	0.224122	0.822662	1
AFUB_008650	414.336	0.115695	0.138742	0.833887	0.404345	1
AFUB_011910	202.751	-0.423401	0.187057	-2.26348	0.0236059	0.299338
AFUB_013810	689.366	-0.241688	0.203678	-1.18662	0.235378	0.973894
AFUB_006029	609.263	-0.0141945	0.120401	-0.117893	0.906152	1
AFUB_004980	436.483	-1.36942	0.678792	-2.01743	0.0436506	0.449475
AFUB_009600	2240.85	0.0166188	0.116894	0.14217	0.886945	1
AFUB_002970	1465.2	0.0700544	0.253828	0.275992	0.782554	1
AFUB_011640	17585.7	0.106279	0.0921366	1.15349	0.24871	0.980176
AFUB_014740	11.9371	-1.2116	0.591239	-2.04926	0.0404371	0.426541
AFUB_014730	252.151	-0.187553	0.180455	-1.03933	0.29865	1
AFUB_004300	16.8491	-1.18973	0.43851	-2.71311	0.00666548	0.127146
AFUB_014240	201.889	-0.188039	0.167713	-1.12119	0.262205	0.987463
AFUB_002840	406.937	0.217183	0.160675	1.35169	0.176473	0.879482
AFUB_005240	685.04	-0.00965434	0.142982	-0.0675212	0.946167	1
AFUB_009220	3819.48	0.289592	0.34693	0.834728	0.403871	1
AFUB_012010	1467.25	-0.108934	0.161182	-0.675844	0.49914	1
AFUB_008460	2334.82	-0.0437413	0.179813	-0.24326	0.807804	1
AFUB_008100	3114.2	0.104581	0.127257	0.82181	0.411185	1
AFUB_004140	128.654	-0.212291	0.180614	-1.17539	0.23984	0.973894
AFUB_016290	0.94908	0	1.88516	0	1	1
AFUB_012050	255.368	-0.216141	0.342745	-0.630618	0.52829	1
AFUB_005620	74.5653	0.278204	0.266891	1.04239	0.297232	1
AFUB_016260	46.0644	0.312341	0.350554	0.890993	0.372933	1
AFUB_003830	1233.5	-0.0798307	0.349332	-0.228524	0.819239	1
AFUB_009270	1541.31	0.0159037	0.201675	0.0788581	0.937146	1
AFUB_012490	1694.73	-0.0124042	0.14818	-0.0837107	0.933286	1
AFUB_009830	1294.85	-0.106589	0.449864	-0.236935	0.812707	1
AFUB_012500	931.418	-0.00825828	0.12287	-0.0672115	0.946413	1
AFUB_013650	2719.1	0.23589	0.296867	0.794598	0.426847	1
AFUB_004710	3879.44	0.284298	0.243901	1.16563	0.243765	0.980176
AFUB_004890	7738.4	0.294651	0.230673	1.27735	0.201478	0.923951
AFUB_016110	2739.52	0.109908	0.20168	0.54496	0.585781	1
AFUB_001820	1801.74	-0.104992	0.244957	-0.428614	0.668204	1
AFUB_000420	13466.1	0.286001	0.342628	0.834727	0.403871	1
AFUB_016700	1.91599	2.83658	1.12583	2.51955	0.0117504	0.187912
AFUB_016960	7.74589	1.18195	0.697751	1.69394	0.0902774	0.670141
AFUB_000430	3464.98	-0.264592	0.157121	-1.684	0.0921817	0.678863
AFUB_006830	437.798	-0.389478	0.400247	-0.973094	0.330506	1
AFUB_015630	1794.15	0.132771	0.335963	0.395195	0.692699	1
AFUB_006710	1304.34	0.054542	0.333441	0.163573	0.870067	1
AFUB_008980	940.359	-0.534798	0.300527	-1.77954	0.0751519	0.607753
AFUB_008230	1763.69	0.127176	0.163907	0.775906	0.437804	1
AFUB_007360	5087.33	0.173249	0.172115	1.00659	0.314131	1
AFUB_012000	8463.29	0.050801	0.242386	0.209587	0.83399	1
AFUB_000010	31.4453	0.260245	0.419071	0.621004	0.534597	1
AFUB_014300	2396.65	0.261519	0.193019	1.35489	0.175453	0.879482
AFUB_015020	1022.36	0.166161	0.13499	1.23091	0.218355	0.955174
AFUB_007460	3257.33	0.0186752	0.177971	0.104934	0.916428	1
AFUB_003650	14.4935	2.21271	1.03914	2.12937	0.033224	0.375119
AFUB_008990	1225.55	0.456793	0.166492	2.74363	0.00607638	0.119924
AFUB_014870	25.9513	0.203669	0.449132	0.453473	0.650208	1
AFUB_012630	2443.53	0.398395	0.275099	1.44819	0.147564	0.825875
AFUB_015870	324.996	0.21695	0.416167	0.521304	0.602155	1
AFUB_016590	2329.75	-0.257574	0.321757	-0.800522	0.423408	1
AFUB_005190	2293.5	0.00396804	0.138429	0.0286648	0.977132	1
AFUB_013420	1457.2	-0.203268	0.225979	-0.899498	0.368387	1
AFUB_000550	6606.66	-0.072829	0.319559	-0.227904	0.819721	1
AFUB_007350	433.342	-0.0173638	0.236946	-0.0732817	0.941582	1
AFUB_008250	5514.82	0.00545046	0.173149	0.0314784	0.974888	1
AFUB_000810	10.643	0.222416	0.611386	0.36379	0.716015	1
AFUB_003920	19437.2	0.121781	0.0806535	1.50993	0.131061	0.790579
AFUB_006240	434.562	-0.311997	0.421309	-0.740542	0.458971	1
AFUB_009120	1533.12	0.0387892	0.160752	0.241298	0.809324	1
AFUB_011650	4936.2	0.00821972	0.223299	0.0368103	0.970636	1
AFUB_009740	1190.77	0.162263	0.170902	0.94945	0.342392	1
AFUB_002100	193.321	-0.164798	0.24406	-0.675234	0.499527	1
AFUB_008280	946.367	0.120204	0.170054	0.706859	0.479654	1
AFUB_010450	69.3456	0.44853	0.443319	1.01175	0.311656	1
AFUB_014990	6099.22	0.233284	0.361263	0.645746	0.518444	1
AFUB_012590	74.4606	0.150192	0.66785	0.224889	0.822066	1
AFUB_009060	3183.87	-0.486118	0.184101	-2.64049	0.00827857	0.149288
AFUB_004030	1577.72	0.105146	0.157558	0.667347	0.50455	1
AFUB_006920	392.943	-0.0571819	0.191182	-0.299097	0.764866	1
AFUB_008330	1107.25	-0.0739406	0.111614	-0.66247	0.50767	1
AFUB_015340	5211.1	0.267987	0.25904	1.03454	0.300885	1
AFUB_002870	784.871	0.148103	0.285794	0.518217	0.604307	1
AFUB_014510	2208.88	0.112161	0.189194	0.592834	0.553292	1
AFUB_002110	0.732366	0.0178445	1.88103	0.00948658	0.992431	1
AFUB_010300	2993.65	0.329485	0.171002	1.92679	0.0540063	0.510162
AFUB_013210	2135.5	0.00223475	0.205667	0.0108659	0.99133	1
AFUB_006690	2492.2	0.140204	0.130027	1.07827	0.280914	0.995263
AFUB_015980	820.786	0.0270273	0.163404	0.165402	0.868627	1
AFUB_015320	1167.86	0.0663652	0.119288	0.556344	0.577976	1
AFUB_007900	1243.2	0.0853715	0.173853	0.491056	0.623387	1
AFUB_014370	2026.01	0.371196	0.321099	1.15602	0.247674	0.980176
AFUB_015090	1814.21	-0.016481	0.422363	-0.039021	0.968874	1
AFUB_002250	303.681	-0.128009	0.164941	-0.776087	0.437697	1
AFUB_005940	1352.56	-0.215777	0.251638	-0.857489	0.391175	1
AFUB_008940	3359.15	0.0807135	0.0931882	0.866134	0.386417	1
AFUB_016680	169.241	0.425	0.502763	0.84533	0.397927	1
AFUB_008110	811.813	0.0839528	0.141256	0.594329	0.552292	1
AFUB_005600	3661.41	0.0163426	0.181798	0.0898941	0.928371	1
AFUB_013620	239.602	-0.20942	0.383089	-0.546661	0.584612	1
AFUB_001460	2165.23	-0.109901	0.141758	-0.775269	0.438181	1
AFUB_009070	1160.82	-0.136252	0.135929	-1.00238	0.316162	1
AFUB_007310	280.699	0.0786552	0.44855	0.175355	0.860801	1
AFUB_007070	2921.55	-0.283818	0.180301	-1.57413	0.115457	0.756554
AFUB_008600	2087.49	0.0440647	0.0835521	0.527392	0.597921	1
AFUB_001640	2952.61	0.0804003	0.122552	0.65605	0.511792	1
AFUB_007860	2678.81	0.0853531	0.161045	0.529995	0.596115	1
AFUB_013140	4.47479	0.651647	0.734661	0.887004	0.375077	1
AFUB_000870	453.197	-0.372401	0.469663	-0.79291	0.42783	1
AFUB_002450	15862.5	0.0879094	0.240278	0.365865	0.714466	1
AFUB_014340	45.7286	0.301175	0.359903	0.836822	0.402693	1
AFUB_017000	31.6005	-1.11035	0.235406	-4.71673	2.3967e-06	0.000141065
AFUB_007430	3564.81	0.204822	0.19921	1.02817	0.303869	1
AFUB_014310	2191.46	0.287345	0.24359	1.17963	0.238149	0.973894
AFUB_013280	9733.93	-0.855562	0.379523	-2.25431	0.0241768	0.302119
AFUB_012220	640.287	0.03486	0.164226	0.212268	0.831898	1
AFUB_010080	669.686	0.0410882	0.321794	0.127685	0.898398	1
AFUB_006170	59.1304	0.738335	0.288728	2.5572	0.0105518	0.17581
AFUB_007680	18.1898	-0.647862	0.342081	-1.89389	0.0582401	0.530994
AFUB_009180	472.053	-0.654043	0.176133	-3.71334	0.00020454	0.00776551
AFUB_000490	2766.12	0.241652	0.365623	0.660932	0.508656	1
AFUB_004830	740.121	0.123354	0.229587	0.537287	0.591069	1
AFUB_000900	156.869	-0.179039	0.417138	-0.429208	0.667772	1
AFUB_006720	72320.7	-0.0681764	0.1509	-0.4518	0.651413	1
AFUB_014720	1451.5	-0.0809916	0.289507	-0.279757	0.779664	1
AFUB_015350	10495.5	-0.573205	0.209603	-2.73472	0.00624327	0.121915
AFUB_006820	639.928	0.0160265	0.442585	0.0362111	0.971114	1
AFUB_007040	129.407	0.504488	0.225869	2.23354	0.0255133	0.315648
AFUB_000100	217.438	0.102219	0.416332	0.245524	0.806051	1
AFUB_004230	990.217	0.103658	0.262962	0.394194	0.693438	1
AFUB_009590	21.8603	0.42455	0.454631	0.933835	0.350389	1
AFUB_007220	636.987	0.32284	0.238335	1.35456	0.175557	0.879482
AFUB_013220	3276.84	0.0910024	0.176956	0.514265	0.607066	1
AFUB_009870	840.782	0.103505	0.202412	0.511356	0.609101	1
AFUB_000570	386.619	0.245547	0.157857	1.5555	0.119827	0.767207
AFUB_010520	1129.54	-0.287906	0.148175	-1.94301	0.0520145	0.497968
AFUB_010120	1157.24	-0.0116966	0.186242	-0.0628032	0.949923	1
AFUB_008690	438.28	0.112885	0.255235	0.442278	0.658288	1
AFUB_005880	278.966	-0.0497304	0.270189	-0.184058	0.853968	1
AFUB_006900	3738.37	-0.0315764	0.159917	-0.197455	0.843472	1
AFUB_015290	3506.39	0.0872363	0.166759	0.523129	0.600885	1
AFUB_006150	709.689	0.401773	0.60196	0.667441	0.50449	1
AFUB_014600	355.519	0.112113	0.268804	0.41708	0.67662	1
AFUB_004800	84.0511	0.309766	0.189723	1.63272	0.102527	0.709593
AFUB_012550	2343.6	0.254435	0.291486	0.87289	0.382723	1
AFUB_010850	5367.82	0.164238	0.265149	0.619418	0.535641	1
AFUB_006970	1088.2	-3.29513	0.387144	-8.51138	1.71876e-17	3.37778e-15
AFUB_005320	4274.96	0.144429	0.105502	1.36897	0.171008	0.870084
AFUB_012980	19523	0.0786913	0.110027	0.715198	0.474487	1
AFUB_003930	22.7759	-0.0716522	0.35316	-0.202889	0.839222	1
AFUB_000890	323.244	-0.379875	0.258159	-1.47147	0.141163	0.81447
AFUB_016580	907.282	-0.954538	0.49742	-1.91898	0.0549869	0.515995
AFUB_014210	1327.5	0.195067	0.211924	0.920459	0.357333	1
AFUB_005840	62158.4	0.0816542	0.277178	0.294591	0.768306	1
AFUB_002780	1450.82	0.135074	0.211755	0.63788	0.523552	1
AFUB_009900	2186.97	0.183469	0.160483	1.14323	0.252943	0.982054
AFUB_013480	4557.91	-0.607548	0.192591	-3.1546	0.0016072	0.0434423
AFUB_016970	19.3726	-0.210633	0.631877	-0.333346	0.738873	1
AFUB_001340	8195.51	0.0980669	0.12193	0.804292	0.421229	1
AFUB_015990	356.172	0.184818	0.164885	1.12089	0.262333	0.987463
AFUB_003910	3975.75	0.032622	0.146071	0.22333	0.823279	1
AFUB_004360	1514.55	-0.113453	0.243189	-0.466523	0.640841	1
AFUB_012660	1083.01	0.111329	0.19756	0.563517	0.573083	1
AFUB_014620	632.596	-0.0431074	0.219857	-0.19607	0.844555	1
AFUB_013370	2641.86	0.320324	0.389228	0.822973	0.410524	1
AFUB_003050	9.04701	0.469407	0.300656	1.56127	0.118459	0.765636
AFUB_012070	80.664	0.0194278	0.390481	0.0497535	0.960319	1
AFUB_004330	2251.15	-0.210365	0.191114	-1.10073	0.271015	0.99254
AFUB_007300	2899.47	-0.132415	0.153358	-0.863441	0.387895	1
AFUB_013800	354.294	-0.28699	0.160261	-1.79077	0.0733306	0.605261
AFUB_007600	1909.11	-0.0515495	0.179108	-0.287813	0.77349	1
AFUB_016470	307.593	0.0642276	0.170574	0.376538	0.706517	1
AFUB_007580	11408.5	-0.227239	0.209714	-1.08356	0.278559	0.993822
AFUB_002400	588.328	0.0695889	0.123677	0.562668	0.573661	1
AFUB_012600	686.314	2.72006	0.279572	9.72934	2.26044e-22	5.35348e-20
AFUB_009199	383.256	0.217865	0.190728	1.14228	0.253337	0.982194
AFUB_009290	4665.44	0.105692	0.264448	0.399671	0.689399	1
AFUB_016850	22.4096	0.446039	0.411631	1.08359	0.278546	0.993822
AFUB_001030	9.22459	0.030158	0.559903	0.0538629	0.957044	1
AFUB_014440	15.8828	-0.704777	0.514353	-1.37022	0.170618	0.869904
AFUB_005640	88.8932	-0.290997	0.443863	-0.655599	0.512082	1
AFUB_007720	32.8835	-0.120198	0.307627	-0.390727	0.695999	1
AFUB_001470	21586.6	0.167805	0.133225	1.25956	0.207827	0.937649
AFUB_003890	2.7644	0.560383	0.922641	0.607368	0.543607	1
AFUB_011740	2275.68	-0.081474	0.12395	-0.657313	0.51098	1
AFUB_014560	3953.06	0.160117	0.27544	0.581315	0.561028	1
AFUB_001120	40.2855	0.192165	0.432027	0.444799	0.656465	1
AFUB_002530	2741.82	0.147308	0.217859	0.676161	0.498938	1
AFUB_015670	5149.91	0.232257	0.274748	0.845346	0.397917	1
AFUB_004020	45841	-1.73503	0.730048	-2.3766	0.0174732	0.245386
AFUB_006890	558.313	-0.0386146	0.0928368	-0.415941	0.677453	1
AFUB_005890	49.018	-0.0731408	0.370617	-0.197349	0.843555	1
AFUB_004400	1018.66	0.0459281	0.109981	0.4176	0.67624	1
AFUB_010990	2443.5	0.149871	0.148651	1.00821	0.313354	1
AFUB_008140	1680.6	0.0920198	0.0900143	1.02228	0.306649	1
AFUB_009730	1970.07	0.0745219	0.267471	0.278617	0.780539	1
AFUB_016570	957.329	-0.711976	0.460597	-1.54577	0.12216	0.771683
AFUB_008060	597.532	0.0271205	0.199591	0.13588	0.891916	1
AFUB_010060	1321.13	0.0937132	0.0826094	1.13441	0.256621	0.98539
AFUB_000530	4098.14	-0.0303921	0.199623	-0.152248	0.878992	1
AFUB_003090	340.925	-0.147669	0.36642	-0.403005	0.686945	1
AFUB_006100	971.115	-0.267137	0.130738	-2.0433	0.0410228	0.43226
AFUB_006250	287.322	-0.17567	0.304119	-0.577634	0.563511	1
AFUB_011900	0.775822	0.495878	1.63231	0.303789	0.761289	1
AFUB_004380	1442.92	0.093964	0.123589	0.760292	0.44708	1
AFUB_007920	551.471	0.122541	0.215966	0.567405	0.570439	1
AFUB_013960	792.631	-0.394258	0.221459	-1.78028	0.0750307	0.607735
AFUB_003620	1.26417	-1.99358	1.54372	-1.29142	0.196558	0.916638
AFUB_002080	3696.82	0.147793	0.400963	0.368596	0.712429	1
AFUB_007320	14807.5	0.00723389	0.245372	0.0294813	0.976481	1
AFUB_009200	815.961	0.0199394	0.146057	0.136518	0.891412	1
AFUB_011870	108.791	0.0215344	0.170514	0.126291	0.899502	1
AFUB_015520	3.65477	0.403686	0.808982	0.499005	0.617776	1
AFUB_008090	2642.62	0.1826	0.181976	1.00343	0.315655	1
AFUB_004430	97925.7	0.0493419	0.1459	0.33819	0.73522	1
AFUB_015260	52910	0.0427252	0.30541	0.139895	0.888743	1
AFUB_013560	1274.33	0.0593861	0.456425	0.130111	0.896478	1
AFUB_000710	12.9678	0.599228	0.827076	0.724514	0.46875	1
AFUB_005920	542.283	-0.193159	0.268558	-0.719244	0.47199	1
AFUB_011520	454.068	-0.0854982	0.168297	-0.50802	0.611439	1
AFUB_014130	667.32	0.231704	0.248796	0.931303	0.351697	1
AFUB_005030	1021.93	0.0847725	0.143719	0.58985	0.555292	1
AFUB_002240	552.19	-0.0483518	0.167389	-0.28886	0.772689	1
AFUB_007010	1302.09	0.0576988	0.133291	0.432878	0.665103	1
AFUB_013090	504.075	-0.082675	0.2231	-0.370574	0.710955	1
AFUB_001750	52324.4	0.184903	0.161356	1.14593	0.251822	0.981205
AFUB_015300	345.341	0.0495139	0.132036	0.375002	0.707659	1
AFUB_004090	3659.1	-0.115725	0.126302	-0.916253	0.359534	1
AFUB_016990	0.470199	0.0329749	1.88496	0.0174937	0.986043	1
AFUB_000370	91.4808	-0.857037	0.807607	-1.06121	0.288597	0.998708
AFUB_015060	279.506	0.135108	0.280767	0.48121	0.630367	1
AFUB_010740	5.23967	1.87902	0.804688	2.33509	0.0195389	0.263352
AFUB_001680	81.8206	-0.0986369	0.372833	-0.264561	0.791348	1
AFUB_015270	361.949	0.00761256	0.268076	0.028397	0.977345	1
AFUB_001620	3826.37	0.0017187	0.213421	0.00805312	0.993575	1
AFUB_016130	937.89	0.00215763	0.480698	0.00448854	0.996419	1
AFUB_016830	55.7718	0.972898	0.653927	1.48778	0.136809	0.803292
AFUB_008970	112.999	-0.0769443	0.258057	-0.298168	0.765575	1
AFUB_014520	1121.72	0.110769	0.307685	0.360007	0.718842	1
AFUB_009960	1436.33	0.0406421	0.128312	0.316744	0.751438	1
AFUB_007970	1324.02	0.180317	0.197251	0.91415	0.360638	1
AFUB_009660	47.0488	-0.277939	0.524551	-0.529861	0.596208	1
AFUB_013350	154.855	0.0566803	0.158517	0.357566	0.720668	1
AFUB_014270	1483.3	-0.259517	0.345577	-0.750969	0.452671	1
AFUB_007190	5203.4	0.025749	0.223149	0.115389	0.908137	1
AFUB_002350	2471.94	0.057302	0.0739673	0.774693	0.438521	1
AFUB_015460	2014.34	0.0181576	0.119728	0.151658	0.879457	1
AFUB_006610	2315.18	0.269169	0.217334	1.2385	0.215529	0.949845
AFUB_016250	17.2552	0.954151	0.484974	1.96743	0.0491341	0.483419
AFUB_008920	5364.18	-0.161778	0.312044	-0.518448	0.604146	1
AFUB_016050	9.47872	-0.387007	1.15918	-0.333864	0.738483	1
AFUB_012210	4034.79	-0.0711994	0.0965628	-0.737338	0.460917	1
AFUB_004290	2055.77	-0.365518	0.146129	-2.50133	0.0123727	0.194426
AFUB_011260	175.542	-0.0238576	0.250015	-0.0954245	0.923978	1
AFUB_006270	1.92388	-0.169022	1.26365	-0.133756	0.893595	1
AFUB_014400	86.9422	-0.200866	0.662428	-0.303227	0.761717	1
AFUB_007370	958.137	-0.0103511	0.252334	-0.0410215	0.967279	1
AFUB_012540	3241.46	0.165365	0.131043	1.26191	0.206982	0.937649
AFUB_007830	958.522	0.209507	0.329499	0.635834	0.524885	1
AFUB_002190	1563.14	0.179663	0.197455	0.909897	0.362877	1
AFUB_009440	46.6912	-1.30251	0.496341	-2.62422	0.00868464	0.153712
AFUB_014910	1457.31	-0.191624	0.289585	-0.661718	0.508152	1
AFUB_005930	350.894	-0.150647	0.189663	-0.794288	0.427028	1
AFUB_016820	524.455	0.434212	0.427746	1.01512	0.31005	1
AFUB_007290	55.9152	-0.0216013	0.230438	-0.0937404	0.925315	1
AFUB_009460	3707.3	0.00514506	0.366608	0.0140342	0.988803	1
AFUB_015040	1954.38	0.138832	0.114519	1.2123	0.225397	0.963448
AFUB_001150	102.368	0.747426	0.183267	4.07835	4.53559e-05	0.0020507
AFUB_009760	35079	-0.271096	0.351975	-0.770216	0.441172	1
AFUB_009300	1944.3	0.0845699	0.132364	0.638918	0.522876	1
AFUB_009390	1748.18	0.152658	0.172239	0.886316	0.375447	1
AFUB_012610	777.839	0.021063	0.107773	0.195438	0.84505	1
AFUB_015650	263.671	0.34049	0.222544	1.52999	0.126019	0.779061
AFUB_008530	617.232	0.184461	0.196823	0.937194	0.348659	1
AFUB_006840	910.841	0.121749	0.133273	0.913534	0.360962	1
AFUB_011130	1177.84	0.162537	0.119811	1.35662	0.174904	0.878712
AFUB_002560	366.202	-0.0402979	0.227199	-0.177369	0.859219	1
AFUB_012240	2309.67	-0.151055	0.222514	-0.678856	0.497229	1
AFUB_005740	155523	0.139434	0.272983	0.51078	0.609505	1
AFUB_016880	111.568	0.00237679	0.210157	0.0113096	0.990976	1
AFUB_003690	4.1157	0	1.3481	0	1	1
AFUB_016170	1805.88	-0.0626663	0.159883	-0.39195	0.695095	1
AFUB_003629	2.76959	1.45865	0.575832	2.53311	0.0113056	0.183752
AFUB_004370	7978.03	0.116162	0.112899	1.0289	0.303528	1
AFUB_010680	398.45	0.265445	0.218138	1.21687	0.223655	0.963448
AFUB_009100	207.506	0.00637772	0.232528	0.0274278	0.978119	1
AFUB_005770	1036.63	-0.0897504	0.260674	-0.344301	0.73062	1
AFUB_015230	688.369	0.0933315	0.2833	0.329444	0.74182	1
AFUB_012890	3639.18	-0.387986	0.314137	-1.23509	0.216799	0.951597
AFUB_016280	8.98824	0.782808	0.616155	1.27047	0.203916	0.931527
AFUB_016440	91.0804	-0.230306	0.278749	-0.826214	0.408683	1
AFUB_000460	458.26	0.0447941	0.178656	0.250728	0.802025	1
AFUB_012230	2568.38	-0.00212346	0.164372	-0.0129186	0.989693	1
AFUB_006380	72603	0.0447391	0.241456	0.185289	0.853003	1
AFUB_015790	5021.2	-0.0691377	0.887132	-0.077934	0.937881	1
AFUB_003770	3.09627	0.220871	0.607986	0.363283	0.716394	1
AFUB_011200	1305.68	0.0119152	0.175703	0.067814	0.945934	1
AFUB_016000	376.305	-0.612078	0.350445	-1.74657	0.0807115	0.631161
AFUB_001180	134.102	0.101613	0.338708	0.300003	0.764175	1
AFUB_003340	15.5864	-0.207859	0.99193	-0.20955	0.834019	1
AFUB_000960	701.964	0.151193	0.191589	0.78915	0.430025	1
AFUB_007910	1686.52	0.175462	0.153698	1.1416	0.25362	0.982194
AFUB_015610	69.6229	0.031043	0.151123	0.205416	0.837247	1
AFUB_007750	1852.08	-0.0338055	0.0818552	-0.412992	0.679612	1
AFUB_011040	26.161	0.422508	0.500641	0.843935	0.398706	1
AFUB_016420	73.9713	0.238978	0.32911	0.726133	0.467757	1
AFUB_014350	1169.73	0.0384272	0.259459	0.148105	0.88226	1
AFUB_011510	224.756	-0.116507	0.158927	-0.733083	0.463508	1
AFUB_008390	672.168	0.114505	0.172364	0.664319	0.506486	1
AFUB_010870	888.044	-0.0548322	0.112365	-0.487984	0.625561	1
AFUB_006780	5565.66	0.120113	0.179756	0.6682	0.504006	1
AFUB_016520	275.138	-0.343784	0.442658	-0.776635	0.437374	1
AFUB_001200	3969.37	0.0973353	0.218312	0.445854	0.655703	1
AFUB_003680	0.536114	0	2.97298	0	1	1
AFUB_013190	1370.08	0.0860963	0.140066	0.614684	0.538763	1
AFUB_002150	989.294	0.177172	0.128078	1.38332	0.166568	0.861871
AFUB_000120	13.7624	0.207197	0.645203	0.321135	0.748108	1
AFUB_011150	103.79	-0.693219	0.509601	-1.36032	0.17373	0.876759
AFUB_007410	1552.77	-0.437148	0.456874	-0.956824	0.338656	1
AFUB_013870	1308.91	0.0158598	0.133538	0.118767	0.90546	1
AFUB_008260	2878.83	0.063722	0.435314	0.146382	0.88362	1
AFUB_015830	226.674	0.350536	0.243367	1.44036	0.149766	0.829716
AFUB_006050	1568.52	0.181494	0.172538	1.05191	0.292842	1
AFUB_002620	0.307694	-2.41206	2.80268	-0.860624	0.389445	1
AFUB_014630	703.376	0.0541453	0.280562	0.192989	0.846968	1
AFUB_003410	1063.37	-0.0640575	0.183962	-0.34821	0.727683	1
AFUB_004910	315.543	-0.0295676	0.185155	-0.159691	0.873124	1
AFUB_005910	472.011	0.12862	0.256275	0.501884	0.615749	1
AFUB_011380	5662.36	-0.447881	0.316935	-1.41316	0.157607	0.843894
AFUB_016200	428.716	0.0736373	0.228095	0.322836	0.746819	1
AFUB_014660	914.384	-0.233998	0.539675	-0.43359	0.664586	1
AFUB_013630	3597.63	0.126193	0.152647	0.826699	0.408408	1
AFUB_011110	520.046	0.0743958	0.151772	0.490182	0.624005	1
AFUB_001310	1411.23	0.267091	0.279263	0.956414	0.338863	1
AFUB_009280	3660.19	0.0189945	0.223913	0.0848296	0.932397	1
AFUB_003040	734.656	-0.14196	0.169652	-0.83677	0.402722	1
AFUB_012190	320.772	-0.12855	0.172312	-0.746031	0.455648	1
AFUB_000060	5.37034	-0.925387	1.25097	-0.739734	0.459462	1
AFUB_003440	30040.9	-0.14084	0.353936	-0.397925	0.690685	1
AFUB_013520	886.208	-0.00682601	0.218254	-0.0312756	0.97505	1
AFUB_015480	3196.24	-0.101899	0.178808	-0.569877	0.568761	1
AFUB_009000	1775.79	0.071517	0.262876	0.272056	0.785579	1
AFUB_002740	348.085	0.0614245	0.165889	0.370275	0.711178	1
AFUB_002390	3575.71	0.165601	0.0890141	1.86039	0.0628305	0.556522
AFUB_008490	1335.13	-0.0138842	0.18653	-0.0744338	0.940665	1
AFUB_014680	1198.78	-0.254471	0.167348	-1.52061	0.128357	0.784387
AFUB_007530	1557.47	-0.00707811	0.118965	-0.0594976	0.952556	1
AFUB_012020	4274.66	-0.0815957	0.20236	-0.40322	0.686787	1
AFUB_006060	560.263	-0.175633	0.468154	-0.375162	0.70754	1
AFUB_009310	1481.33	-0.0484063	0.0910094	-0.531883	0.594807	1
AFUB_005860	501.813	-0.165087	0.246236	-0.670444	0.502575	1
AFUB_007180	115.32	0.274878	0.285455	0.962945	0.335575	1
AFUB_015410	1408.87	-0.117044	0.165064	-0.709084	0.478272	1
AFUB_007850	9409.59	0.0571608	0.119562	0.478084	0.632591	1
AFUB_014770	437.154	-0.0185155	0.219909	-0.0841959	0.932901	1
AFUB_015370	568.178	0.331009	0.146662	2.25695	0.0240113	0.301947
AFUB_015440	417.214	0.770309	0.475421	1.62027	0.105175	0.719022
AFUB_006290	3942.55	0.281909	0.165868	1.6996	0.0892069	0.664908
AFUB_016080	480.537	-0.107594	0.181372	-0.593226	0.55303	1
AFUB_012150	1223.59	-0.0602409	0.217015	-0.277589	0.781328	1
AFUB_006430	2028.71	-0.118845	0.207463	-0.572846	0.566749	1
AFUB_006790	2159.64	0.231128	0.210053	1.10033	0.271187	0.99254
AFUB_008820	1755.73	0.0136999	0.237102	0.0577808	0.953923	1
AFUB_008040	1381.92	0.233034	0.251166	0.927807	0.353508	1
AFUB_005040	2781.57	-0.096058	0.169561	-0.566512	0.571046	1
AFUB_010240	2160.55	0.0347715	0.124047	0.280308	0.779241	1
AFUB_014750	2119.7	0.528059	0.193071	2.73506	0.00623695	0.121915
AFUB_013730	28.3862	0.0324291	0.337234	0.0961618	0.923392	1
AFUB_016510	1636.44	0.243518	0.543755	0.447845	0.654265	1
AFUB_010350	1240.07	-1.2332	0.425603	-2.89753	0.00376111	0.0825867
AFUB_000480	67.7319	-1.13235	0.591101	-1.91566	0.0554081	0.517507
AFUB_010580	748.444	0.140888	0.122132	1.15357	0.248679	0.980176
AFUB_003870	741.179	-0.15209	0.21063	-0.722074	0.470249	1
AFUB_007990	702.567	0.115317	0.154205	0.74782	0.454569	1
AFUB_000340	232.674	-0.995685	0.497684	-2.00064	0.0454316	0.461716
AFUB_017040	6.00886	-0.560619	1.05285	-0.532479	0.594395	1
AFUB_011660	185.849	-0.256516	0.306207	-0.837721	0.402187	1
AFUB_010090	833.473	0.108054	0.217716	0.496305	0.619679	1
AFUB_012260	1619.96	-0.024292	0.130764	-0.185769	0.852626	1
AFUB_011490	907.31	-0.367672	0.27873	-1.3191	0.187137	0.900555
AFUB_009980	5457.08	0.20348	0.22383	0.909084	0.363306	1
AFUB_014000	540.695	-0.276502	0.329067	-0.840259	0.400763	1
AFUB_013080	2800.3	-0.0298558	0.150583	-0.198269	0.842835	1
AFUB_008700	4658.34	0.00361538	0.0828348	0.0436457	0.965187	1
AFUB_007390	1012.51	-0.142759	0.168288	-0.848305	0.396268	1
AFUB_012160	1741.88	-0.221514	0.268175	-0.826006	0.408801	1
AFUB_014190	796.093	0.138202	0.109015	1.26773	0.204895	0.93347
AFUB_002060	14.4115	-0.350552	0.44899	-0.780757	0.434945	1
AFUB_010630	2132.62	0.0199812	0.219885	0.0908709	0.927595	1
AFUB_013970	132.226	0.173563	0.2183	0.795066	0.426575	1
AFUB_007630	877.442	-0.450671	0.261803	-1.72142	0.0851753	0.644165
AFUB_010250	183.96	-0.00584259	0.339876	-0.0171904	0.986285	1
AFUB_015660	646.9	0.0319511	0.170795	0.187073	0.851603	1
AFUB_000110	1522.49	0.114915	0.26125	0.439863	0.660036	1
AFUB_013040	2776.65	-0.283657	0.576505	-0.492029	0.622699	1
AFUB_002370	2251.74	0.194777	0.203692	0.956233	0.338954	1
AFUB_008050	8197.02	0.0868241	0.139354	0.623046	0.533254	1
AFUB_000350	911.296	-0.711583	0.59194	-1.20212	0.229317	0.96694
AFUB_000730	14.9372	-0.0289262	0.342818	-0.0843778	0.932756	1
AFUB_010750	3.2783	0.895752	1.27557	0.702235	0.482533	1
AFUB_010160	1161.8	0.0943412	0.136599	0.690641	0.489791	1
AFUB_004880	6298.47	0.0748012	0.257303	0.290713	0.771271	1
AFUB_004630	409.121	-1.68628	0.606611	-2.77984	0.00543859	0.109509
AFUB_000620	4463.39	0.0231959	0.192054	0.120778	0.903867	1
AFUB_008640	452.991	-0.0394211	0.175142	-0.225081	0.821916	1
AFUB_008570	2504.05	0.0316809	0.151738	0.208787	0.834614	1
AFUB_016810	17.3967	-0.563549	0.680185	-0.828523	0.407374	1
AFUB_002160	737.926	-0.275992	0.126333	-2.18463	0.0289157	0.34009
AFUB_003980	445.377	-0.706364	0.500726	-1.41068	0.158339	0.844501
AFUB_004790	3425.4	-0.320849	0.22958	-1.39755	0.16225	0.854045
AFUB_002320	396.049	-1.16401	0.145094	-8.02243	1.03675e-15	1.66331e-13
AFUB_005200	1208.59	0.0645797	0.142173	0.454233	0.649661	1
AFUB_010420	1124.8	0.383838	0.218708	1.75503	0.079255	0.626475
AFUB_007980	1072.61	-0.0707604	0.175969	-0.402118	0.687597	1
AFUB_016120	0.260608	-0.928816	3.39994	-0.273186	0.78471	1
AFUB_010070	490.785	-0.0349304	0.140631	-0.248383	0.803838	1
AFUB_012510	50.4876	-0.00569789	0.412802	-0.0138029	0.988987	1
AFUB_000330	113.405	0.931163	0.474059	1.96423	0.0495029	0.484651
AFUB_014840	405.019	-0.170427	0.244073	-0.698263	0.485013	1
AFUB_004590	572.345	-0.24886	0.163252	-1.52439	0.127411	0.783278
AFUB_011840	1513.96	0.000236868	0.102251	0.00231654	0.998152	1
AFUB_006500	1.9469	-0.962934	1.70617	-0.564384	0.572493	1
AFUB_001370	8264.15	-0.1181	0.386364	-0.305671	0.759855	1
AFUB_006070	674.1	-0.0422535	0.163816	-0.257932	0.796459	1
AFUB_012420	4027.97	-0.0145927	0.262291	-0.0556355	0.955632	1
AFUB_012830	902.822	-0.347649	0.193883	-1.79308	0.0729599	0.604951
AFUB_010900	1999.52	0.068115	0.174568	0.390192	0.696395	1
AFUB_017010	14.9929	-0.34905	0.550291	-0.634301	0.525884	1
AFUB_001780	2906.16	0.111738	0.111901	0.998538	0.318019	1
AFUB_013830	2178.67	-0.0606438	0.312457	-0.194087	0.846108	1
AFUB_011440	305.283	0.0768803	0.20446	0.376016	0.706905	1
AFUB_009480	234.688	-0.102959	0.192786	-0.534058	0.593301	1
AFUB_001190	62694.3	0.0903775	0.188367	0.479796	0.631373	1
AFUB_004060	2342.43	-0.433118	0.187566	-2.30915	0.0209355	0.27473
AFUB_008560	24.3045	1.99599	0.542139	3.6817	0.000231687	0.00863143
AFUB_013690	3324.78	-0.0413457	0.244921	-0.168813	0.865944	1
AFUB_015840	1025.05	0.121945	0.145718	0.836855	0.402674	1
AFUB_002680	2567.4	-5.88959	0.707787	-8.32114	8.71179e-17	1.49407e-14
AFUB_013020	1439.07	-0.199941	0.567916	-0.352061	0.724793	1
AFUB_017060	74.9764	1.46305	1.3881	1.05399	0.291885	1
AFUB_014110	1317.1	0.216194	0.24531	0.881307	0.378152	1
AFUB_006990	4384.44	0.101603	0.0928178	1.09465	0.27367	0.99254
AFUB_004570	2981	0.143561	0.272661	0.52652	0.598527	1
AFUB_001160	9.02175	0.505442	0.564068	0.896065	0.370218	1
AFUB_004150	600.533	-0.197503	0.211132	-0.935451	0.349556	1
AFUB_010860	13.4553	-0.964123	1.06807	-0.902681	0.366695	1
AFUB_011120	1101.36	-0.240299	0.194234	-1.23716	0.216026	0.950044
AFUB_001650	235.316	-0.101411	0.158749	-0.638815	0.522943	1
AFUB_007730	10041.7	-0.423649	0.231089	-1.83328	0.0667616	0.572975
AFUB_013500	914.419	-0.0840193	0.125291	-0.670592	0.502481	1
AFUB_007880	164.763	0.642936	0.39485	1.62831	0.10346	0.712192
AFUB_012690	1834.57	0.119323	0.19039	0.626733	0.530834	1
AFUB_002800	3037.73	0.117022	0.228553	0.512012	0.608643	1
AFUB_016670	158.297	0.672476	0.346947	1.93827	0.0525906	0.500592
AFUB_009400	715.486	-0.0267366	0.217247	-0.12307	0.902052	1
AFUB_007020	873.054	0.0183632	0.571442	0.0321348	0.974365	1
AFUB_013300	754.367	-0.633872	0.41412	-1.53065	0.125856	0.778539
AFUB_012270	14193.5	0.165422	0.0945633	1.74932	0.0802355	0.629904
AFUB_011300	562.915	0.100135	0.130477	0.767454	0.442811	1
AFUB_010000	2113.85	-0.356684	0.208628	-1.70967	0.0873278	0.65509
AFUB_009350	222.233	-0.0840565	0.186118	-0.451631	0.651535	1
AFUB_006490	6331.44	-0.0806441	0.262424	-0.307305	0.758611	1
AFUB_011210	1019.99	0.0723722	0.183449	0.394509	0.693205	1
AFUB_005000	70272	0.0609178	0.273833	0.222463	0.823953	1
AFUB_004210	5720.19	-0.724817	0.330806	-2.19107	0.028447	0.335661
AFUB_013360	274.776	0.0686062	0.247843	0.276813	0.781924	1
AFUB_012350	950.288	0.100334	0.172097	0.583009	0.559887	1
AFUB_002440	14.4129	-0.0363122	0.433033	-0.0838554	0.933171	1
AFUB_012180	4.07254	0.0816125	0.643191	0.126887	0.89903	1
AFUB_009010	540.768	0.0647484	0.0760992	0.850843	0.394857	1
AFUB_012410	774.514	-0.287484	0.237042	-1.2128	0.225206	0.963448
AFUB_013950	59303.1	0.044797	0.2192	0.204366	0.838068	1
AFUB_010620	41623.9	0.140496	0.135259	1.03872	0.298936	1
AFUB_004860	1164.76	0.127423	0.122905	1.03676	0.299849	1
AFUB_009710	42.5891	0.256249	0.478196	0.535865	0.592052	1
AFUB_016890	3.17856	-0.534167	0.830944	-0.642844	0.520325	1
AFUB_007865	598.662	-0.051719	0.216318	-0.239088	0.811038	1
AFUB_015770	341.146	0.132532	0.434585	0.304963	0.760394	1
AFUB_010980	5123.12	0.177423	0.320254	0.554008	0.579574	1
AFUB_010660	10.7422	0.697198	0.673602	1.03503	0.300655	1
AFUB_002810	656.345	0.0643587	0.106574	0.603889	0.545918	1
AFUB_015590	674.845	0.0277974	0.304513	0.0912848	0.927266	1
AFUB_002460	2350.34	-0.120523	0.314681	-0.383002	0.701719	1
AFUB_007890	766.575	0.0575864	0.144056	0.399749	0.689341	1
AFUB_014410	309.377	-0.0605697	0.279191	-0.216947	0.828249	1
AFUB_000270	4.38295	0.989334	1.22291	0.809	0.418515	1
AFUB_005730	805.337	0.090875	0.140293	0.647749	0.517147	1
AFUB_012680	4237.41	-0.0398814	0.125153	-0.318662	0.749983	1
AFUB_012740	931.044	0.105963	0.337957	0.313539	0.753872	1
AFUB_005400	10256.7	0.193141	0.257236	0.750835	0.452752	1
AFUB_005160	2331.29	0.160067	0.139196	1.14994	0.250169	0.98074
AFUB_004780	1511.08	0.0595594	0.214387	0.277813	0.781156	1
AFUB_000690	1410.67	-1.7477	0.192961	-9.05727	1.33753e-19	2.89226e-17
AFUB_011070	405.887	0.0800083	0.131016	0.610676	0.541414	1
AFUB_007770	129005	0.302513	0.339048	0.892243	0.372263	1
AFUB_003730	51.2975	-0.447923	1.19199	-0.375778	0.707082	1
AFUB_000930	828.928	-0.387346	0.863245	-0.44871	0.653641	1
AFUB_011430	671.128	-0.0190056	0.073364	-0.259059	0.79559	1
AFUB_000300	27.9163	1.05159	0.681441	1.54318	0.122788	0.773426
AFUB_005120	1201.2	0.013386	0.302882	0.0441954	0.964749	1
AFUB_014100	2586.25	0.21914	0.177516	1.23448	0.217025	0.951827
AFUB_015620	18601.7	0.038952	0.322356	0.120835	0.903821	1
AFUB_014690	30913.6	0.105886	0.236653	0.447429	0.654565	1
AFUB_004950	379.419	-0.111434	0.17447	-0.6387	0.523018	1
AFUB_005420	3609.01	0.00683066	0.183632	0.0371976	0.970327	1
AFUB_007690	333.925	0.175403	0.101666	1.72528	0.0844771	0.643131
AFUB_011400	2508.86	-0.583736	0.338914	-1.72237	0.0850026	0.643961
AFUB_016060	1362.27	0.0336934	0.116953	0.288093	0.773276	1
AFUB_001440	9603.45	-0.521874	0.610676	-0.854584	0.392781	1
AFUB_015140	18316.1	-0.110013	0.288728	-0.381026	0.703184	1
AFUB_007100	9004.32	0.0767868	0.135068	0.568503	0.569693	1
AFUB_000980	368.291	0.0795291	0.148363	0.536043	0.591929	1
AFUB_015210	99.7804	-0.0981183	0.207981	-0.471766	0.637094	1
AFUB_010720	18.6455	0.549576	0.625971	0.877958	0.379966	1
AFUB_000450	1748.4	-0.511274	0.142495	-3.58801	0.000333208	0.0116295
AFUB_006460	2217.74	-0.133711	0.214937	-0.622097	0.533878	1
AFUB_007960	9346.03	0.165453	0.242202	0.683122	0.49453	1
AFUB_013460	2165.13	-0.188436	0.126626	-1.48813	0.136717	0.803292
AFUB_009780	2413.05	-0.167432	0.217846	-0.768578	0.442144	1
AFUB_008120	578.109	0.152074	0.181184	0.839336	0.401281	1
AFUB_003170	660.524	-0.127967	0.280663	-0.455945	0.648429	1
AFUB_009080	2919.7	0.10467	0.14974	0.699013	0.484544	1
AFUB_012030	6226.12	0.155245	0.372549	0.41671	0.676891	1
AFUB_001770	1389.95	0.0471476	0.179713	0.26235	0.793052	1
AFUB_003760	4.33409	-0.840394	0.998261	-0.841858	0.399868	1
AFUB_014570	3219.14	0.0337221	0.137431	0.245375	0.806166	1
AFUB_001930	548.655	0.168978	0.0942901	1.79211	0.0731154	0.604951
AFUB_013820	1164.9	0.090749	0.144106	0.629736	0.528867	1
AFUB_006960	13483.3	-2.05986	0.32493	-6.33941	2.30647e-10	2.41499e-08
AFUB_014160	675.743	0.0533277	0.138821	0.384148	0.700869	1
AFUB_010280	2174.1	0.182958	0.152681	1.1983	0.230798	0.967952
AFUB_013980	787.466	0.247637	0.324647	0.76279	0.445589	1
AFUB_013920	229.331	0.103827	0.243902	0.425694	0.670331	1
AFUB_008740	1873.5	0.213802	0.184244	1.16042	0.245876	0.980176
AFUB_001860	283.97	0.430974	0.376796	1.14379	0.252712	0.981542
AFUB_008450	37364	-0.337382	0.983581	-0.343014	0.731588	1
AFUB_003280	878.471	0.212524	0.167897	1.2658	0.205584	0.93502
AFUB_007520	1657.6	0.239118	0.155239	1.54032	0.123482	0.774333
AFUB_006730	2742.95	0.46611	0.34163	1.36437	0.172451	0.875103
AFUB_007150	58485.1	0.00363598	0.34193	0.0106337	0.991516	1
AFUB_000310	300.21	-0.0914427	0.186837	-0.489424	0.624542	1
AFUB_001960	368.137	-0.411163	0.342565	-1.20025	0.230043	0.967146
AFUB_007740	1781.3	-0.572786	0.253016	-2.26383	0.0235845	0.299338
AFUB_013930	67.094	0.442413	0.400252	1.10534	0.269014	0.989968
AFUB_004180	190.917	0.00134622	0.142971	0.00941603	0.992487	1
AFUB_012300	4975.24	-0.465964	0.414422	-1.12437	0.260856	0.987463
AFUB_004470	401.222	-0.211132	0.269271	-0.784088	0.432989	1
AFUB_006040	41.1632	0.771873	0.398979	1.93462	0.0530369	0.502436
AFUB_012670	882.009	0.0375921	0.159777	0.235278	0.813993	1
AFUB_006630	1223.72	0.0218523	0.164748	0.132641	0.894478	1
AFUB_013160	428.421	-0.228217	0.466113	-0.489617	0.624405	1
AFUB_016220	814.29	-0.0463071	0.162089	-0.28569	0.775116	1
AFUB_002820	1182.91	-0.0229007	0.228914	-0.100041	0.920312	1
AFUB_012960	5920.96	0.00530509	0.105718	0.0501817	0.959978	1
AFUB_014790	1137.08	0.0217042	0.122234	0.177563	0.859066	1
AFUB_004920	93.292	-0.180299	0.384917	-0.46841	0.639491	1
AFUB_001260	31864.2	-0.681433	0.476379	-1.43044	0.15259	0.835411
AFUB_002210	12.5634	0.997078	1.23576	0.806852	0.419752	1
AFUB_000880	359.072	0.29036	0.496222	0.585141	0.558453	1
AFUB_010310	8.31054	2.74789	1.05481	2.60511	0.00918455	0.159439
AFUB_016270	762.873	0.0437473	0.157055	0.278547	0.780593	1
AFUB_011830	0.575418	-0.447281	1.40991	-0.317242	0.75106	1
AFUB_005330	3198.56	-0.0671346	0.204205	-0.328761	0.742336	1
AFUB_016210	1176.75	0.0713378	0.182367	0.391177	0.695666	1
AFUB_016910	17.5783	0.490033	0.367768	1.33245	0.182712	0.893101
AFUB_000180	0.95514	0.0329749	1.66895	0.0197578	0.984237	1
AFUB_016370	2939.39	0.149365	0.16598	0.899897	0.368175	1
AFUB_007700	896.268	-0.225989	0.462514	-0.48861	0.625118	1
AFUB_009670	21.3697	-0.288523	0.658377	-0.438234	0.661217	1
AFUB_000470	1402.12	-1.25329	0.50014	-2.50588	0.0122148	0.192552
AFUB_015470	3072.21	0.194705	0.244677	0.795762	0.42617	1
AFUB_014480	2473.2	0.0507009	0.0934858	0.542338	0.587586	1
AFUB_002510	1960.03	-0.169805	0.174415	-0.973573	0.330268	1
AFUB_011180	2739.97	-0.618541	0.500092	-1.23686	0.216141	0.950044
AFUB_004410	64336.4	0.0294646	0.0881305	0.334329	0.738131	1
AFUB_011450	1912.29	0.140674	0.182286	0.771718	0.440281	1
AFUB_004200	968.275	-1.58889	0.270249	-5.87938	4.11818e-09	3.62509e-07
AFUB_004740	2891.18	-0.0526965	0.0995728	-0.529226	0.596649	1
AFUB_011470	3229.36	-0.135897	0.283191	-0.479876	0.631315	1
AFUB_007480	1.84388	0.63859	0.856866	0.745263	0.456113	1
AFUB_014700	433.156	0.318242	0.195309	1.62943	0.103222	0.712034
AFUB_010490	605.417	-0.0412232	0.237001	-0.173937	0.861915	1
AFUB_006160	335.09	0.014992	0.293474	0.0510845	0.959258	1
AFUB_011980	123.964	-0.400761	0.506534	-0.791183	0.428837	1
AFUB_005530	3449.77	0.36756	0.334297	1.0995	0.271549	0.99254
AFUB_007930	1108.42	-0.0525671	0.104011	-0.505398	0.613279	1
AFUB_011530	3310.6	-0.0783835	0.111473	-0.703165	0.481953	1
AFUB_013050	1404.55	-0.131668	0.563588	-0.233624	0.815277	1
AFUB_000860	25.2772	-1.67685	1.24974	-1.34176	0.179675	0.88749
AFUB_012700	265.247	0.0494829	0.364224	0.135858	0.891933	1
AFUB_010970	864.699	0.17575	0.306943	0.572584	0.566927	1
AFUB_006020	1232.99	0.179057	0.13969	1.28182	0.199906	0.921639
AFUB_005130	967.625	0.124806	0.161043	0.774987	0.438348	1
AFUB_000800	284.005	-0.831501	1.14429	-0.72665	0.46744	1
AFUB_005560	10940.3	0.263444	0.256781	1.02595	0.304916	1
AFUB_013940	145.318	0.476751	0.30025	1.58785	0.11232	0.743027
AFUB_003190	631.641	0.0758419	0.142239	0.5332	0.593895	1
AFUB_005170	294.937	0.594102	0.302364	1.96486	0.0494308	0.484651
AFUB_008630	4724.45	0.120846	0.217203	0.556371	0.577957	1
AFUB_001230	1361.64	-0.351806	0.271931	-1.29373	0.195758	0.91633
AFUB_006880	248.996	-1.00573	0.202004	-4.97875	6.39948e-07	4.1605e-05
AFUB_013530	366.982	-1.37475	0.76767	-1.79081	0.0733243	0.605261
AFUB_010400	640.11	-0.114941	0.119585	-0.96116	0.336472	1
AFUB_013440	59.1727	-0.440842	0.460469	-0.957376	0.338378	1
AFUB_004560	1736.22	0.0824375	0.170685	0.482981	0.629109	1
AFUB_002040	1071.19	-1.4195	0.248953	-5.70188	1.18494e-08	9.50535e-07
AFUB_008670	2223.93	-0.268681	0.253073	-1.06167	0.288385	0.998708
AFUB_004130	7238.8	-0.495855	0.358003	-1.38506	0.166035	0.861638
AFUB_011730	2288.21	0.157532	0.136429	1.15468	0.24822	0.980176
AFUB_011810	2826.66	0.0932161	0.189643	0.491535	0.623048	1
AFUB_003630	37.348	1.08438	0.363247	2.98523	0.00283361	0.0669499
AFUB_001300	1839.44	-0.135282	0.336841	-0.401621	0.687963	1
AFUB_010570	502.9	0.0242789	0.27737	0.0875327	0.930248	1
AFUB_009470	6599.65	-0.0372834	0.176803	-0.210876	0.832984	1
AFUB_004310	990.623	-0.131418	0.271247	-0.484498	0.628033	1
AFUB_013390	6098.93	0.233931	0.274982	0.850714	0.394928	1
AFUB_002960	2410.95	-0.787208	0.326489	-2.41113	0.0159031	0.230259
AFUB_006410	2579.3	0.063023	0.168143	0.374817	0.707796	1
AFUB_008910	918.431	0.0338829	0.111922	0.302737	0.76209	1
AFUB_003370	680.434	0.137396	0.311921	0.440483	0.659587	1
AFUB_010330	21561.1	0.0440068	0.618069	0.0712006	0.943238	1
AFUB_012710	241.342	-0.329702	0.494893	-0.666209	0.505278	1
AFUB_013890	3452.01	-1.08863	0.398621	-2.73098	0.00631456	0.122438
AFUB_013910	192.079	-0.0348686	0.244995	-0.142324	0.886824	1
AFUB_010610	13045	0.107789	0.39583	0.27231	0.785383	1
AFUB_016640	7.99959	2.52018	1.01116	2.49235	0.01269	0.19847
AFUB_009620	1568.52	-0.39629	0.372535	-1.06376	0.287436	0.99839
AFUB_000210	2.86186	0.513872	1.76186	0.291665	0.770543	1
AFUB_003990	562.007	-0.567257	0.3393	-1.67185	0.0945548	0.687526
AFUB_006350	871.214	-0.0709825	0.263208	-0.269683	0.787404	1
AFUB_012530	7082.03	0.114028	0.216242	0.527318	0.597973	1
AFUB_013790	801.503	0.012162	0.180706	0.067303	0.94634	1
AFUB_013450	762.711	-0.181379	0.266658	-0.680194	0.496382	1
AFUB_010370	2276.33	-0.000217457	0.138416	-0.00157104	0.998746	1
AFUB_014500	16.6348	0.260367	0.386625	0.673436	0.50067	1
AFUB_006220	5778.18	-0.0106182	0.18223	-0.058268	0.953535	1
AFUB_015920	395.416	0.998919	0.558188	1.78957	0.0735224	0.605261
AFUB_002830	77.1191	0.176287	0.199571	0.883328	0.377059	1
AFUB_000840	324.487	0.177923	0.23908	0.744202	0.456755	1
AFUB_015760	15.1679	0.0697114	0.471308	0.14791	0.882413	1
AFUB_014070	375.42	-0.0719272	0.633849	-0.113477	0.909653	1
AFUB_004440	2097.39	0.00137507	0.173792	0.00791217	0.993687	1
AFUB_004080	12.5281	-2.27416	0.776703	-2.92797	0.00341182	0.0771304
AFUB_012650	248.346	0.396883	0.166028	2.39046	0.0168275	0.240147
AFUB_007640	3388.1	0.261615	0.19849	1.31803	0.187495	0.901845
AFUB_016040	3120.36	0.108187	0.23768	0.455179	0.648981	1
AFUB_012140	602.798	-0.0780443	0.347685	-0.224469	0.822393	1
AFUB_009380	18327.1	-0.20843	0.180476	-1.15489	0.248136	0.980176
AFUB_012280	660.531	-0.0860257	0.192161	-0.447675	0.654388	1
AFUB_011240	674.548	-0.204633	0.201835	-1.01386	0.310648	1
AFUB_000260	7841.2	0.363795	0.424705	0.856583	0.391675	1
AFUB_016740	10612.8	-0.363426	0.732729	-0.495989	0.619902	1
AFUB_005710	239.982	0.0502372	0.313892	0.160046	0.872845	1
AFUB_012480	225.974	-0.283885	0.364986	-0.777796	0.436689	1
AFUB_008470	793.696	-0.0748677	0.275026	-0.27222	0.785453	1
AFUB_015800	2133.82	0.0248719	0.217928	0.114129	0.909135	1
AFUB_008590	899.676	0.17038	0.288112	0.591366	0.554275	1
AFUB_002500	2374.79	-0.694081	0.418199	-1.65969	0.0969765	0.694475
AFUB_008850	2879.2	0.175404	0.156631	1.11986	0.262774	0.987463
AFUB_010790	42.2113	0.304158	0.328591	0.925643	0.354632	1
AFUB_007760	3005.53	0.0760155	0.261519	0.290669	0.771305	1
AFUB_000090	45.4557	-0.0987105	0.476484	-0.207164	0.835881	1
AFUB_011500	2215.01	0.0505085	0.116765	0.432564	0.665331	1
AFUB_002290	273.001	0.360072	0.183701	1.9601	0.0499839	0.486011
AFUB_008550	1234.29	-0.607281	0.170616	-3.55935	0.000371778	0.012752
AFUB_002000	12244.7	-1.12296	0.40133	-2.79809	0.00514057	0.10526
AFUB_013550	1301.01	-0.14082	0.193496	-0.727771	0.466754	1
AFUB_003560	3608.33	-1.69804	0.438155	-3.87542	0.00010644	0.0043932
AFUB_012920	2142.18	0.0358521	0.305662	0.117293	0.906628	1
AFUB_006390	130.551	0.793516	0.37083	2.13984	0.0323677	0.367536
AFUB_007230	1352.73	-0.0604711	0.130204	-0.464433	0.642338	1
AFUB_014320	2064.55	-0.229533	0.238782	-0.96127	0.336417	1
AFUB_014260	651.07	-0.719195	0.2434	-2.95478	0.0031289	0.0728879
AFUB_000410	326.5	0.857714	0.217861	3.93698	8.25149e-05	0.00349266
AFUB_003550	398.257	-0.124094	0.186288	-0.666141	0.505321	1
AFUB_010270	4333.22	0.104701	0.084095	1.24503	0.213121	0.946391
AFUB_013130	1.66176	0.506033	1.06611	0.474652	0.635035	1
AFUB_001760	1523.55	0.00552635	0.45959	0.0120245	0.990406	1
AFUB_004160	351.415	0.100449	0.343626	0.292321	0.770041	1
AFUB_008830	690.977	0.109129	0.17088	0.638626	0.523066	1
AFUB_004170	2267.98	-0.216691	0.0943455	-2.29679	0.021631	0.281259
AFUB_012770	2501.69	-0.0794221	0.207231	-0.383254	0.701532	1
AFUB_006130	436.567	-0.290033	0.28268	-1.02601	0.304886	1
AFUB_005680	273.257	0.229006	0.201098	1.13878	0.254794	0.982728
AFUB_015160	101.067	-0.141589	0.22004	-0.643468	0.519921	1
AFUB_001270	30.0441	-0.495256	0.585653	-0.845647	0.397749	1
AFUB_000650	2217.56	0.0394838	0.272474	0.144908	0.884783	1
AFUB_011580	4680.47	0.02024	0.176583	0.11462	0.908746	1
AFUB_007670	2148.17	0.145615	0.216418	0.672842	0.501048	1
AFUB_002120	3030.36	0.0276381	0.143851	0.19213	0.84764	1
AFUB_013120	38.2528	0.25454	0.601877	0.422909	0.672361	1
AFUB_007210	74356.6	0.0331849	0.186098	0.178319	0.858473	1
AFUB_015120	1174.3	0.135816	0.133982	1.01369	0.31073	1
AFUB_008960	2530.74	-0.263134	0.526716	-0.499574	0.617375	1
AFUB_004990	1913.49	-0.109995	0.144012	-0.763788	0.444994	1
AFUB_010590	3924.25	0.194671	0.295202	0.659449	0.509607	1
AFUB_000760	154.288	-0.80546	0.683666	-1.17815	0.238737	0.973894
AFUB_007450	5261.1	0.107496	0.137694	0.780686	0.434987	1
AFUB_003060	8.92361	0.0204235	0.520983	0.0392019	0.968729	1
AFUB_008870	817.385	-0.178912	0.17512	-1.02165	0.306945	1
AFUB_010710	12.4784	-1.62235	0.908796	-1.78516	0.0742348	0.605753
AFUB_005820	913.975	0.0105934	0.207216	0.0511227	0.959228	1
AFUB_005090	1208.31	-0.164615	0.330375	-0.498266	0.618296	1
AFUB_007200	2285.13	-0.0866973	0.15281	-0.567352	0.570475	1
AFUB_015780	48.9169	0.906101	0.356469	2.54188	0.0110259	0.18128
AFUB_009500	989.462	0.284576	0.265011	1.07383	0.282901	0.995893
AFUB_010550	2866.93	0.0398655	0.211961	0.18808	0.850814	1
AFUB_000140	71.0052	0.287464	0.642568	0.447367	0.65461	1
AFUB_002130	314.396	0.304536	0.304424	1.00037	0.317132	1
AFUB_004320	1654.92	0.230298	0.584437	0.394052	0.693543	1
AFUB_015180	16.611	-0.355848	0.477958	-0.744517	0.456564	1
AFUB_012380	3855.88	0.0369594	0.204352	0.180862	0.856476	1
AFUB_016430	3740.75	-1.06418	0.599816	-1.77417	0.076035	0.612405
AFUB_014060	207.255	0.110638	0.35303	0.313396	0.75398	1
AFUB_000440	693.547	0.220504	0.140536	1.56903	0.116641	0.761307
AFUB_004900	1859.68	-0.055117	0.246769	-0.223354	0.82326	1
AFUB_011050	2.47129	0.521648	1.37185	0.380251	0.703759	1
AFUB_011560	627.057	0.114695	0.165226	0.694169	0.487576	1
AFUB_015000	13590.7	0.150834	0.131675	1.1455	0.252002	0.981205
AFUB_005980	4670.05	0.106587	0.282523	0.377269	0.705973	1
AFUB_009140	931.161	0.121687	0.11051	1.10114	0.270838	0.99254
AFUB_000580	998.014	0.0839945	0.137286	0.611823	0.540655	1
AFUB_016460	3021.72	-0.012758	0.320743	-0.0397765	0.968271	1
AFUB_014170	1157.08	-0.0103065	0.27733	-0.0371633	0.970355	1
AFUB_000560	491.732	0.0283702	0.167654	0.169219	0.865624	1
AFUB_013770	1.30445	-0.110545	0.849079	-0.130194	0.896413	1
AFUB_007840	1263.83	-0.0644947	0.191789	-0.336279	0.73666	1
AFUB_013250	2011.49	-0.862328	0.280176	-3.07781	0.00208531	0.0527801
AFUB_014650	36.5241	-0.0116658	0.405326	-0.0287813	0.977039	1
AFUB_002420	444.548	-0.693763	0.452287	-1.5339	0.125054	0.777479
AFUB_002090	959.093	0.35095	0.290961	1.20618	0.227749	0.964797
AFUB_014940	1343.26	-0.112583	0.100524	-1.11996	0.262732	0.987463
AFUB_011330	1054.16	-0.214212	0.185298	-1.15604	0.247664	0.980176
AFUB_001950	270.939	-0.3178	0.194677	-1.63245	0.102585	0.709593
AFUB_002140	6081.17	0.118941	0.082973	1.43349	0.151719	0.833508
AFUB_009420	178.265	-0.245544	0.404517	-0.607004	0.543848	1
AFUB_009490	1318.55	-0.274444	0.355489	-0.772018	0.440104	1
AFUB_011930	547.331	-0.0394795	0.221083	-0.178573	0.858273	1
AFUB_013110	926.801	0.00771707	0.178747	0.0431732	0.965563	1
AFUB_002380	63.9288	-0.100688	0.281122	-0.358166	0.720219	1
AFUB_003180	30.383	-0.175585	0.43502	-0.403625	0.686489	1
AFUB_006800	1548.21	-0.0431154	0.123791	-0.348293	0.72762	1
AFUB_003860	977.079	0.0599572	0.140161	0.427773	0.668817	1
AFUB_013100	2028.09	0.167393	0.534086	0.31342	0.753962	1
AFUB_000940	2728.59	-0.601097	1.13357	-0.530271	0.595924	1
AFUB_016940	1.2942	-0.928821	1.35201	-0.686994	0.492087	1
AFUB_001080	2452.4	-0.0441623	0.561828	-0.0786047	0.937347	1
AFUB_014290	2833.56	-0.0453684	0.12971	-0.349767	0.726514	1
AFUB_006850	253.34	-0.895845	0.340047	-2.63447	0.00842689	0.150602
AFUB_011760	4494.94	0.0763119	0.0996829	0.765546	0.443947	1
AFUB_014220	5580.47	0.139648	0.173164	0.806447	0.419985	1
AFUB_000200	0.552984	1.52597	2.90546	0.525207	0.599439	1
AFUB_011670	1377.37	-0.197234	0.251692	-0.783634	0.433255	1
AFUB_002580	665.15	0.244311	0.200235	1.22012	0.22242	0.962338
AFUB_002590	4231.62	0.152599	0.168723	0.904433	0.365766	1
AFUB_004110	313.072	0.189363	0.294892	0.642143	0.520781	1
AFUB_002230	467.486	0.0668733	0.120791	0.553629	0.579833	1
AFUB_012370	68849.4	0.100033	0.314833	0.317735	0.750686	1
AFUB_000670	60.0892	-0.925164	0.274241	-3.37354	0.000742091	0.0227125
AFUB_014800	923.513	-0.0530177	0.173223	-0.306066	0.759555	1
AFUB_010830	403.516	0.167285	0.407201	0.410816	0.681207	1
AFUB_009430	564.614	0.045149	0.223103	0.202368	0.839629	1
AFUB_016230	58596.9	0.0248525	0.163827	0.1517	0.879424	1
AFUB_000740	11.4206	-1.46847	0.910462	-1.61289	0.106769	0.724151
AFUB_016450	2731.92	0.667148	0.589694	1.13135	0.25791	0.985725
AFUB_003720	6.29194	-1.86145	1.34484	-1.38414	0.166316	0.861638
AFUB_015720	878.637	-0.00291867	0.126368	-0.0230966	0.981573	1
AFUB_000790	144.039	0.513873	1.24639	0.41229	0.680127	1
AFUB_012040	1298.48	0.079919	0.206428	0.387152	0.698643	1
AFUB_001890	1154.43	0.105778	0.242271	0.43661	0.662394	1
AFUB_010960	120.352	0.307448	0.227827	1.34948	0.177182	0.879895
AFUB_016360	1917.83	-0.0576398	0.152159	-0.378813	0.704826	1
AFUB_004240	1541.02	0.0480484	0.115485	0.416057	0.677369	1
AFUB_009560	13.1357	0.148012	0.457521	0.323509	0.74631	1
AFUB_000150	25.0282	-0.0160837	0.877734	-0.0183241	0.98538	1
AFUB_000360	55.0506	0.194195	0.541372	0.358709	0.719813	1
AFUB_008810	620.142	-0.119631	0.146232	-0.818093	0.413304	1
AFUB_004010	128.999	-0.772947	0.218628	-3.53544	0.000407091	0.0138202
AFUB_002270	80.1387	0.304895	0.466056	0.654202	0.512982	1
AFUB_007050	2013.61	0.0774488	0.279513	0.277085	0.781715	1
AFUB_014020	839.468	0.415607	0.159244	2.60987	0.00905757	0.158063
AFUB_015310	3118	-0.155613	0.241906	-0.64328	0.520043	1
AFUB_003160	2196.31	0.876822	0.433494	2.02269	0.0431055	0.445707
AFUB_008730	244.325	-0.108973	0.20907	-0.521229	0.602208	1
AFUB_017070	61.4984	0.254253	0.595669	0.426837	0.669498	1
AFUB_012820	4402.95	-0.134455	0.207043	-0.649409	0.516074	1
AFUB_015200	207.556	-0.488652	0.311081	-1.57082	0.116225	0.760831
AFUB_008510	461.307	-0.222707	0.198962	-1.11934	0.262994	0.987915
AFUB_011890	35.2744	0.456016	1.10982	0.410891	0.681152	1
AFUB_010650	25257	1.25904	0.31937	3.94226	8.07185e-05	0.00343123
AFUB_015240	1199.84	0.0742342	0.135867	0.546374	0.584809	1
AFUB_012360	308.896	-0.0296506	0.138826	-0.213581	0.830874	1
AFUB_016310	30.0751	-1.42537	0.524907	-2.71547	0.00661825	0.126599
AFUB_013330	646.844	0.175718	0.324062	0.542234	0.587657	1
AFUB_010920	1811.19	-0.0940852	0.163675	-0.574827	0.565408	1
AFUB_011920	333.545	0.206842	0.186639	1.10825	0.267755	0.989849
AFUB_012460	828.461	0.022002	0.196155	0.112166	0.910692	1
AFUB_008020	2309.6	0.108677	0.151397	0.717825	0.472865	1
AFUB_003500	3219.27	-0.266004	0.466202	-0.570577	0.568286	1
AFUB_009250	13293.8	0.180238	0.110432	1.63212	0.102654	0.709593
AFUB_003000	950.314	-0.0897694	0.121431	-0.739265	0.459746	1
AFUB_001320	1047.76	0.0523134	0.161637	0.323647	0.746205	1
AFUB_003470	743.106	-0.455261	0.190796	-2.38612	0.0170273	0.241958
AFUB_002670	422.935	-0.0367025	0.356629	-0.102915	0.91803	1
AFUB_003310	600.332	-0.0541982	0.746714	-0.0725823	0.942139	1
AFUB_016530	80.6281	-0.11026	0.300901	-0.366432	0.714043	1
AFUB_012250	1146.16	-0.0583835	0.178677	-0.326754	0.743854	1
AFUB_003970	1075.53	-0.170475	0.20589	-0.827993	0.407675	1
AFUB_002910	101.333	0.717357	0.39081	1.83556	0.0664225	0.572275
AFUB_009530	43.7516	0.659581	0.399007	1.65306	0.0983196	0.69956
AFUB_006280	3.92429	-2.08282	1.24273	-1.676	0.0937382	0.685594
AFUB_014450	3781.61	-0.252921	0.260726	-0.970066	0.332014	1
AFUB_006680	2614.64	0.0317166	0.156849	0.202211	0.839751	1
AFUB_010360	815.993	0.116111	0.209055	0.555411	0.578614	1
AFUB_011220	1730.32	0.0447785	0.328935	0.136132	0.891717	1
AFUB_011190	118.483	-0.133936	0.226896	-0.590297	0.554992	1
AFUB_002930	15575.9	0.139363	0.707986	0.196844	0.84395	1
AFUB_007160	17497.2	-0.237122	0.50885	-0.465996	0.641219	1
AFUB_003360	5572.07	-0.0464628	0.353841	-0.13131	0.89553	1
AFUB_009160	1.7111	0.185304	0.72496	0.255606	0.798255	1
AFUB_016800	1758.6	0.452879	0.695737	0.650934	0.515089	1
AFUB_001790	2962.27	0.0100362	0.180512	0.0555989	0.955661	1
AFUB_003740	149.479	0.994771	1.46646	0.678349	0.49755	1
AFUB_011170	18211.1	-0.0427404	0.100727	-0.42432	0.671333	1
AFUB_001590	580.321	0.0416321	0.433639	0.0960066	0.923515	1
AFUB_005140	1615.49	0.094327	0.131661	0.716441	0.473719	1
AFUB_004930	663.995	-0.0914632	0.321625	-0.284378	0.776121	1
AFUB_010190	887.22	0.37695	0.419906	0.8977	0.369346	1
AFUB_011850	2003.05	0.0259614	0.302226	0.0859008	0.931545	1
AFUB_010200	2337.51	0.23034	0.266003	0.865929	0.386529	1
AFUB_012470	783.629	-0.0882666	0.332171	-0.265726	0.79045	1
AFUB_009130	1671.08	-0.140048	0.178765	-0.783418	0.433382	1
AFUB_002050	73.8857	-0.427435	0.48791	-0.876053	0.381001	1
AFUB_002920	2527.13	-0.0543019	0.25335	-0.214336	0.830285	1
AFUB_000990	838.684	0.287503	0.719035	0.399845	0.68927	1
AFUB_008580	229.103	0.117555	0.123181	0.954331	0.339916	1
AFUB_010020	2017.39	0.140257	0.255748	0.548416	0.583406	1
AFUB_000020	81.5089	-0.34541	0.394981	-0.874498	0.381847	1
AFUB_012970	13135.9	-0.0190661	0.161548	-0.118021	0.906051	1
AFUB_004720	1027.91	-0.306978	0.289725	-1.05955	0.289351	0.999354
AFUB_015400	2838.72	0.347596	0.286892	1.21159	0.225669	0.963448
AFUB_012060	7667.7	0.254447	0.212527	1.19725	0.231211	0.967952
AFUB_007820	1744.63	-0.0697226	0.325399	-0.214268	0.830338	1
AFUB_003200	793.801	-0.146949	0.174228	-0.84343	0.398988	1
AFUB_002010	3804.77	-1.1841	0.508273	-2.32965	0.0198245	0.265632
AFUB_012200	4964.36	0.166612	0.119836	1.39033	0.164427	0.860113
AFUB_013240	12324.1	-0.0155522	0.436756	-0.0356085	0.971595	1
AFUB_004510	1001.45	1.54366	0.556277	2.77498	0.00552047	0.110914
AFUB_016330	1226.27	0.219535	0.251341	0.873456	0.382415	1
AFUB_008800	1140.41	0.150643	0.212773	0.707997	0.478947	1
AFUB_004260	10.6578	0.773222	0.839677	0.920857	0.357125	1
AFUB_002950	8385.31	-0.869815	0.395003	-2.20205	0.0276619	0.33191
AFUB_005650	837.152	0.156804	0.345221	0.454213	0.649675	1
AFUB_014610	1122.72	0.00169909	0.320742	0.00529738	0.995773	1
AFUB_005150	712.473	-0.100087	0.170569	-0.586784	0.557349	1
AFUB_006510	19.9468	-0.395231	0.556942	-0.709644	0.477925	1
AFUB_015150	4416.18	0.127489	0.223103	0.571436	0.567704	1
AFUB_011320	3166.69	0.0932396	0.146313	0.637263	0.523954	1
AFUB_011480	562.498	-0.351336	0.308946	-1.13721	0.255451	0.982968
AFUB_009750	2532.34	-0.474998	0.316953	-1.49864	0.133967	0.798426
AFUB_016720	7272.18	0.0630674	0.252	0.250267	0.802381	1
AFUB_006980	3455.59	0.164216	0.347775	0.472192	0.63679	1
AFUB_000910	0.270948	-0.928815	3.78605	-0.245326	0.806204	1
AFUB_016600	4.18262	0.998852	1.25934	0.793155	0.427688	1
AFUB_004970	3488.39	-0.477907	0.392984	-1.2161	0.223947	0.963448
AFUB_003220	622.414	0.224946	0.448592	0.501449	0.616055	1
AFUB_008150	998.832	0.00102347	0.248444	0.00411954	0.996713	1
AFUB_002180	3.39696	-1.39661	1.25584	-1.11209	0.266101	0.989617
AFUB_006560	1940.83	0.0372085	0.159837	0.23279	0.815924	1
AFUB_001530	782.673	-0.109045	0.161529	-0.675078	0.499627	1
AFUB_016490	973.289	-0.0518316	0.106656	-0.485972	0.626987	1
AFUB_015640	443.344	-0.437989	0.390712	-1.121	0.262287	0.987463
AFUB_001920	327.285	0.117924	0.220984	0.533631	0.593597	1
AFUB_015220	20.3739	0.941344	0.759737	1.23904	0.215331	0.949774
AFUB_006310	822.293	-0.14405	0.703166	-0.20486	0.837682	1
AFUB_012130	2274.01	-0.625142	0.187104	-3.34115	0.000834315	0.0250723
AFUB_005830	6657.18	-0.0333349	0.127313	-0.261833	0.79345	1
AFUB_010800	59.154	0.201966	0.561653	0.359592	0.719152	1
AFUB_016300	3.97176	-0.427682	0.71197	-0.600702	0.548038	1
AFUB_001000	31.8807	1.14286	0.660864	1.72934	0.0837485	0.641017
AFUB_005500	31.0943	0.325281	0.322568	1.00841	0.313257	1
AFUB_010940	939.761	-0.345282	0.227225	-1.51956	0.128621	0.784387
AFUB_003380	2919.97	-0.120184	0.279991	-0.42924	0.667748	1
AFUB_016070	252.3	-0.15749	0.247315	-0.636801	0.524255	1
AFUB_004350	5026.12	0.148922	0.187785	0.793045	0.427752	1
AFUB_006770	262037	0.194883	0.227241	0.857605	0.391111	1
AFUB_002750	394.084	0.132686	0.265391	0.499963	0.617101	1
AFUB_006420	1016.45	-0.307523	0.380445	-0.808323	0.418905	1
AFUB_008430	7562.91	0.0745254	0.12982	0.574065	0.565924	1
AFUB_005210	200.501	-0.224386	0.2431	-0.923019	0.355997	1
AFUB_010500	2607.42	-0.17101	0.155229	-1.10167	0.270606	0.99254
AFUB_003480	2805.36	-0.00454225	0.193216	-0.0235087	0.981245	1
AFUB_003950	1337.53	0.0675748	0.303733	0.222481	0.82394	1
AFUB_009170	275.719	0.0643772	0.163369	0.39406	0.693537	1
AFUB_009230	2081.39	0.0595242	0.115427	0.515687	0.606073	1
AFUB_003400	2134.77	0.078941	0.141349	0.558485	0.576513	1
AFUB_001100	2093.99	0.15096	0.191679	0.787569	0.430949	1
AFUB_001540	2439.83	-0.0544423	0.274971	-0.197993	0.843051	1
AFUB_000850	861.873	-0.151181	0.258643	-0.584514	0.558875	1
AFUB_005990	6542	0.19459	0.142961	1.36114	0.173468	0.876549
AFUB_009330	1499.12	-2.02257	0.398221	-5.07903	3.79373e-07	2.6389e-05
AFUB_005360	5189.05	0.149984	0.315464	0.475438	0.634475	1
AFUB_013400	904.84	-0.221542	0.240189	-0.922365	0.356338	1
AFUB_011690	35.6087	0.225826	0.312541	0.722547	0.469958	1
AFUB_012950	1110.74	-0.0481391	0.271015	-0.177625	0.859017	1
AFUB_012930	56.2656	0.263749	0.332007	0.79441	0.426957	1
AFUB_011390	3087.19	0.173981	0.137172	1.26834	0.204676	0.93305
AFUB_009680	874.609	0.11174	0.149409	0.747879	0.454533	1
AFUB_001070	4319.05	0.025136	0.265928	0.094522	0.924695	1
AFUB_002550	1065.08	0.233593	0.162394	1.43844	0.150309	0.829716
AFUB_008320	3791.8	0.0203986	0.194273	0.104999	0.916376	1
AFUB_005050	1057.76	0.342439	0.195797	1.74895	0.0802999	0.629904
AFUB_009920	1218.73	-0.0439782	0.131575	-0.334244	0.738196	1
AFUB_000380	5731.67	-0.939395	0.626267	-1.49999	0.133616	0.797768
AFUB_005950	11.8503	0.104168	0.55803	0.18667	0.851919	1
AFUB_010170	1340.7	-0.00230734	0.167985	-0.0137354	0.989041	1
AFUB_007950	997.781	-0.0945975	0.104011	-0.909494	0.363089	1
AFUB_007540	23.945	-0.571676	0.475543	-1.20215	0.229304	0.96694
AFUB_013680	81.6169	-0.0315679	0.235301	-0.13416	0.893276	1
AFUB_006010	1829.81	-2.11009e-05	0.181488	-0.000116266	0.999907	1
AFUB_007420	1176.6	0.0597892	0.0890951	0.671072	0.502175	1
AFUB_012900	419.578	0.48999	0.400378	1.22382	0.22102	0.960737
AFUB_009630	772.557	0.034814	0.397076	0.0876758	0.930134	1
AFUB_006740	290.512	0.0732343	0.36224	0.202171	0.839783	1
AFUB_011680	974.802	-0.0228494	0.65211	-0.0350391	0.972049	1
AFUB_003940	647.82	-0.492417	0.278139	-1.7704	0.0766606	0.615083
AFUB_012400	1002.93	-0.631012	0.193917	-3.25403	0.00113779	0.0329959
AFUB_011780	156.314	-0.217292	0.144969	-1.49888	0.133905	0.798426
AFUB_015700	5.60776	-0.538013	0.476708	-1.1286	0.259066	0.987341
AFUB_004540	1244.13	-0.108651	0.0937713	-1.15868	0.246586	0.980176
AFUB_011020	104.664	0.756248	0.226026	3.34585	0.000820303	0.0248767
AFUB_007030	153.563	0.509625	0.20827	2.44694	0.0144073	0.213895
AFUB_010140	762.816	0.17907	0.406872	0.440115	0.659854	1
AFUB_001410	1811.46	0.101824	0.147946	0.688249	0.491296	1
AFUB_009950	1746.04	-0.0936772	0.134439	-0.696801	0.485928	1
AFUB_016930	566.24	0.0213892	0.351495	0.0608521	0.951477	1
AFUB_017080	11.2561	0.0409308	1.06167	0.0385534	0.969246	1
AFUB_004390	678.718	0.0487932	0.109075	0.447335	0.654633	1
AFUB_003570	20.3835	-0.334808	0.495038	-0.676327	0.498833	1
AFUB_011540	7736.19	0.00641641	0.185579	0.0345752	0.972419	1
AFUB_016380	517.657	-0.0174642	0.242215	-0.072102	0.942521	1
AFUB_001280	931.871	-0.673337	0.58287	-1.15521	0.248005	0.980176
AFUB_004190	149.561	0.202915	0.209085	0.970489	0.331803	1
AFUB_014460	1659.03	-0.293389	0.147205	-1.99306	0.0462544	0.46521
AFUB_013750	109.373	0.0293468	0.302769	0.096928	0.922784	1
AFUB_011950	178.004	-0.205678	0.58006	-0.354581	0.722903	1
AFUB_007870	8.21105	1.34465	0.544108	2.4713	0.0134623	0.205383
AFUB_006120	806.989	0.0964585	0.11345	0.850233	0.395196	1
AFUB_005110	517.238	-0.0442688	0.191305	-0.231404	0.817001	1
AFUB_015070	191.616	-0.561556	0.319045	-1.76012	0.0783883	0.622786
AFUB_013030	1457.16	0.0484015	0.144765	0.334346	0.738119	1
AFUB_014420	539.592	-0.291839	0.245075	-1.19082	0.233726	0.973158
AFUB_008680	39.7241	-0.174477	0.363492	-0.480004	0.631225	1
AFUB_015690	159.061	-1.70773	0.176049	-9.70031	3.00595e-22	6.95353e-20
AFUB_015100	1106.21	0.207489	0.251331	0.825559	0.409054	1
AFUB_013430	936.129	-0.0620036	0.738938	-0.0839091	0.933129	1
AFUB_003110	549.779	-0.0151064	0.122507	-0.123311	0.901861	1
AFUB_004050	1057.29	0.0387523	0.281836	0.1375	0.890636	1
AFUB_011720	49893	-0.937167	0.388435	-2.41267	0.015836	0.229958
AFUB_014830	3151.05	0.00534879	0.206106	0.0259516	0.979296	1
AFUB_014580	105614	-0.00509407	0.106231	-0.0479529	0.961754	1
AFUB_016190	2464.11	0.0517708	0.177182	0.292189	0.770142	1
AFUB_016780	53.9969	-0.540131	0.446621	-1.20937	0.22652	0.963756
AFUB_008350	3544.68	-0.0977117	0.184873	-0.528534	0.597129	1
AFUB_011280	125.42	-0.243091	0.333345	-0.729249	0.465849	1
AFUB_007510	2041.08	0.16635	0.137142	1.21298	0.225138	0.963448
AFUB_003080	2.34869	0.421756	1.00417	0.420005	0.674482	1
AFUB_006930	177.76	-0.0683855	0.258463	-0.264585	0.791329	1
AFUB_003820	715.185	0.157571	0.486987	0.323562	0.746269	1
AFUB_000130	37.9924	0.358768	0.433447	0.827708	0.407836	1
AFUB_006090	896.114	-0.804029	0.198294	-4.05474	5.01911e-05	0.00224888
AFUB_014390	2646	0.0699724	0.28449	0.245957	0.805716	1
AFUB_015030	1045.79	0.841938	0.276794	3.04175	0.00235211	0.0580556
AFUB_015950	369.414	-0.0988915	0.208056	-0.475312	0.634565	1
AFUB_004040	1515.34	-0.761019	0.470091	-1.61888	0.105474	0.720445
AFUB_008240	1096.36	-0.00779952	0.131577	-0.059277	0.952731	1
AFUB_007330	4351.64	0.000164482	0.252469	0.000651493	0.99948	1
AFUB_010510	2072.67	0.0794674	0.146699	0.541702	0.588024	1
AFUB_015550	1519.44	0.127828	0.167702	0.76223	0.445923	1
AFUB_000700	271.675	-0.90697	0.312159	-2.90548	0.00366694	0.0812361
AFUB_015540	173.704	0.155005	0.334893	0.46285	0.643472	1
AFUB_006400	8122.04	-0.235109	0.281864	-0.834121	0.404213	1
AFUB_006340	152.468	-0.495049	0.474731	-1.0428	0.297042	1
AFUB_009190	1592.92	-1.29078	0.57062	-2.26206	0.0236935	0.299338
AFUB_012870	530.552	0.177548	0.26178	0.678232	0.497625	1
AFUB_010030	12195.1	-0.31691	0.407434	-0.777819	0.436676	1
AFUB_015420	1087.67	-0.142707	0.218326	-0.653641	0.513343	1
AFUB_013860	2026.29	-0.00812459	0.113864	-0.0713532	0.943117	1
AFUB_004750	1242.54	0.13582	0.125984	1.07807	0.281003	0.995263
AFUB_006440	4162.63	-0.0289749	0.112857	-0.256739	0.79738	1
AFUB_010040	975.657	0.209923	0.239882	0.875109	0.381515	1
AFUB_011700	44.201	0.0452111	0.316278	0.142947	0.886332	1
AFUB_000750	139.244	-0.340127	0.912738	-0.372645	0.709413	1
AFUB_014850	1205.07	0.147581	0.233278	0.632642	0.526968	1
AFUB_003810	3702.88	0.0304121	0.143736	0.211583	0.832432	1
AFUB_009090	857.747	-0.118874	0.194107	-0.612417	0.540262	1
AFUB_014590	3487.64	0.190753	0.18076	1.05528	0.291297	1
AFUB_015970	361.757	0.120676	0.232662	0.518673	0.603989	1
AFUB_000640	201.865	-0.0216155	0.249155	-0.0867552	0.930866	1
AFUB_015600	3.82307	-0.944508	1.31722	-0.717046	0.473346	1
AFUB_005550	1390.1	-0.0546842	0.166634	-0.328169	0.742784	1
AFUB_012320	212.757	-0.051261	0.190161	-0.269567	0.787493	1
AFUB_013900	333.571	0.419651	0.361115	1.1621	0.245195	0.980176
AFUB_014490	129.552	0.0503585	0.164126	0.306828	0.758975	1
AFUB_016540	108.811	-0.282415	0.274896	-1.02735	0.304254	1
AFUB_007400	69.4295	-0.912626	0.575554	-1.58565	0.112819	0.745432
AFUB_004489	114.223	-0.0564344	0.183344	-0.307807	0.758229	1
AFUB_004810	1932.12	0.113329	0.23885	0.474477	0.63516	1
AFUB_013410	2045.76	0.0961315	0.166097	0.578769	0.562745	1
AFUB_006530	240.584	-0.0867998	0.337164	-0.257441	0.796838	1
AFUB_010730	0.691377	0.4952	1.85962	0.266291	0.790015	1
AFUB_016660	338.643	0.0496488	0.384169	0.129237	0.89717	1
AFUB_000830	2.63618	1.63634	1.10563	1.48	0.138873	0.807816
AFUB_014200	380.216	0.267451	0.322787	0.828568	0.407349	1
AFUB_000040	233.174	0.60238	0.200983	2.99718	0.00272492	0.0651558
AFUB_005800	1050.48	-0.00844001	0.238291	-0.035419	0.971746	1
AFUB_004220	528.398	-0.00569084	0.239656	-0.0237459	0.981055	1
AFUB_000510	2441.34	-0.110474	0.155293	-0.71139	0.476843	1
AFUB_004580	228.188	0.0590467	0.161749	0.365051	0.715074	1
AFUB_003430	531.567	0.200266	0.395759	0.506031	0.612835	1
AFUB_014470	61687.9	-0.725366	0.312845	-2.31861	0.0204163	0.270488
AFUB_006910	2864.97	0.0426783	0.129224	0.330267	0.741198	1
AFUB_001220	1673	-0.355857	0.182963	-1.94497	0.0517784	0.496663
AFUB_011010	29.7895	0.362426	0.291931	1.24148	0.214429	0.949774
AFUB_001050	3413.98	0.0682409	0.249695	0.273297	0.784625	1
AFUB_009840	36.0155	0.172606	0.423948	0.407141	0.683905	1
AFUB_016610	31.4643	-0.215197	0.403995	-0.532672	0.594261	1
AFUB_005310	7961.85	0.0969098	0.169999	0.570062	0.568636	1
AFUB_001700	1054.42	-0.156437	0.121427	-1.28832	0.197636	0.919929
AFUB_015900	164.801	1.30829	0.592995	2.20623	0.0273676	0.329172
AFUB_006540	574.829	-0.222064	0.26173	-0.848448	0.396188	1
AFUB_001900	3387.32	0.0717645	0.15013	0.478016	0.632639	1
AFUB_016870	161.193	-0.181601	0.260239	-0.697826	0.485286	1
AFUB_009940	42564.5	0.0729955	0.102727	0.710576	0.477347	1
AFUB_001610	505.761	-0.0967871	0.271898	-0.355969	0.721864	1
AFUB_009820	1888.06	0.182281	0.208275	0.875193	0.381469	1
AFUB_002520	1355.53	-0.128854	0.41703	-0.30898	0.757336	1
AFUB_016010	351.641	-0.221967	0.373549	-0.594212	0.55237	1
AFUB_001970	492.469	-0.248456	0.199129	-1.24772	0.212135	0.945097
AFUB_006190	3500.99	-0.121305	0.172308	-0.704001	0.481432	1
AFUB_011270	4.334	0.513873	1.40798	0.364972	0.715132	1
AFUB_012450	237.459	0.539128	0.488844	1.10286	0.270087	0.992082
AFUB_013470	1996.89	-0.822779	0.139025	-5.91821	3.25471e-09	2.91663e-07
AFUB_007130	156.369	-0.6516	0.347309	-1.87614	0.0606359	0.543852
AFUB_015190	3.48294	0.499921	0.566375	0.882667	0.377416	1
AFUB_008540	123.444	0.199046	0.297263	0.669594	0.503116	1
AFUB_005590	2110.14	0.396822	0.314933	1.26002	0.207661	0.937649
AFUB_009210	584.294	-0.0126829	0.201476	-0.0629499	0.949806	1
AFUB_001720	1455.47	0.0320815	0.193594	0.165715	0.868381	1
AFUB_012840	214.351	-0.745076	0.253206	-2.94257	0.00325505	0.0751229
AFUB_000820	849.669	0.706637	0.674786	1.0472	0.295006	1
AFUB_014040	193.498	0.853295	0.328633	2.5965	0.00941793	0.161517
AFUB_011790	13.4758	0.325506	0.615083	0.529206	0.596662	1
AFUB_012390	1106.02	-0.0262913	0.161457	-0.162838	0.870646	1
AFUB_003490	756.15	-0.0388933	0.283594	-0.137144	0.890917	1
AFUB_010100	1958.52	-0.0202977	0.143128	-0.141815	0.887226	1
AFUB_015010	1154.67	-0.00547974	0.182323	-0.0300552	0.976023	1
AFUB_011610	1111.84	-0.0148873	0.201467	-0.0738946	0.941094	1
AFUB_005010	2732.73	-0.0943513	0.18245	-0.517137	0.605061	1
AFUB_013640	2208.09	-0.00846706	0.134013	-0.0631809	0.949622	1
AFUB_006200	827.699	0.0359388	0.144575	0.248583	0.803683	1
AFUB_003260	755.673	0.0680969	0.358364	0.190022	0.849292	1
AFUB_000540	2651.13	0.0094041	0.176709	0.053218	0.957558	1
AFUB_013070	1629.03	-0.0133453	0.190827	-0.0699339	0.944246	1
AFUB_005700	61.2199	-0.296762	0.260864	-1.13761	0.255283	0.982968
AFUB_007650	1317.02	-0.274861	0.22698	-1.21095	0.225915	0.963448
AFUB_003850	1901.9	-0.195599	0.159798	-1.22404	0.220935	0.960737
AFUB_005780	273.006	0.274768	0.181069	1.51748	0.129146	0.784387
AFUB_003350	663.853	-0.219766	0.269703	-0.814844	0.415162	1
AFUB_007710	942.738	-0.0447338	0.123686	-0.361672	0.717597	1
AFUB_011960	638.36	-0.505337	0.322039	-1.56918	0.116605	0.761307
AFUB_013490	100.082	-0.061555	0.524652	-0.117325	0.906602	1
AFUB_003450	2282.72	0.125246	0.19182	0.652934	0.513799	1
AFUB_016390	1349.75	-0.000557489	0.202059	-0.00275904	0.997799	1
AFUB_011000	68.9414	0.0136512	0.393828	0.0346629	0.972349	1
AFUB_016090	10670.4	-0.220942	0.267033	-0.827398	0.408012	1
AFUB_006670	1954.42	0.211122	0.18738	1.12671	0.259867	0.987397
AFUB_001400	6181.01	0.196999	0.238132	0.827269	0.408084	1
AFUB_014880	3124.73	0.116981	0.243638	0.480144	0.631125	1
AFUB_006080	419.343	-0.00457953	0.10332	-0.0443239	0.964646	1
AFUB_016350	1011.88	-0.316995	0.400174	-0.792143	0.428278	1
AFUB_015510	163.28	-0.643566	0.220763	-2.91518	0.0035548	0.0798185
AFUB_001690	821.177	-0.040411	0.308535	-0.130977	0.895793	1
AFUB_012990	12701	-0.001039	0.234473	-0.00443122	0.996464	1
AFUB_003960	679.814	-0.025082	0.225153	-0.1114	0.911299	1
AFUB_005450	1013.42	-0.266135	0.16577	-1.60545	0.108394	0.729497
AFUB_000240	210.242	0.180802	0.164385	1.09987	0.271389	0.99254
AFUB_002790	701.723	0.0987524	0.206815	0.477492	0.633012	1
AFUB_010530	46.3958	-0.124293	0.380175	-0.326936	0.743716	1
AFUB_001520	38030.5	0.00795622	0.169133	0.0470412	0.96248	1
AFUB_005290	244.706	0.29877	0.739366	0.40409	0.686147	1
AFUB_007280	1457.14	0.134914	0.163786	0.823719	0.410099	1
AFUB_005610	471.967	-0.0863518	0.302448	-0.28551	0.775254	1
AFUB_007790	9722.89	-0.751326	0.34493	-2.1782	0.0293914	0.343545
AFUB_001420	41.2291	0.417155	0.491073	0.849477	0.395616	1
AFUB_002640	0.516207	-1.93223	1.82558	-1.05842	0.289865	0.999354
AFUB_008170	11860.7	0.0359512	0.242219	0.148425	0.882008	1
AFUB_002540	845.396	0.214099	0.257415	0.831727	0.405563	1
AFUB_000610	80.1502	-0.418396	0.438914	-0.953254	0.340462	1
AFUB_004610	3719.93	0.050538	0.105447	0.479273	0.631744	1
AFUB_012110	1342.34	-0.0331041	0.359313	-0.0921314	0.926594	1
AFUB_016790	55.1241	-0.61228	0.649255	-0.943051	0.345655	1
AFUB_000770	2697.45	1.5804	0.690829	2.28769	0.0221554	0.285834
AFUB_013060	6668.4	0.227589	0.303885	0.748933	0.453897	1
AFUB_001830	2069.28	-0.248607	0.148245	-1.677	0.0935428	0.684673
AFUB_009880	490.083	0.0555573	0.155412	0.357484	0.720729	1
AFUB_001570	2589.64	0.195515	0.295923	0.660696	0.508807	1
AFUB_004520	229.661	-0.00358334	0.19593	-0.0182888	0.985408	1
AFUB_001290	876.264	0.10809	0.210318	0.513936	0.607297	1
AFUB_006700	6710.18	-0.13651	0.221605	-0.616008	0.537889	1
AFUB_013150	392.5	-0.385813	0.419517	-0.919661	0.35775	1
AFUB_009450	165.962	-0.319917	0.288646	-1.10834	0.267717	0.989849
AFUB_016100	750.023	-0.0514365	0.143141	-0.359342	0.719339	1
AFUB_001510	2558.27	0.210296	0.167906	1.25247	0.2104	0.942648
AFUB_008160	496.075	0.0289094	0.147367	0.196173	0.844474	1
AFUB_008070	1591.75	0.134066	0.189767	0.706478	0.479891	1
AFUB_001740	501.892	0.032655	0.169997	0.192092	0.84767	1
AFUB_004120	2254.15	0.125588	0.225704	0.556427	0.577919	1
AFUB_007000	9126.67	0.0735966	0.118749	0.619764	0.535413	1
AFUB_004100	535.224	-0.638758	0.350818	-1.82077	0.068642	0.583076
AFUB_002030	103.397	-0.990666	0.282903	-3.50179	0.000462151	0.0153234
AFUB_013180	2440.06	-0.0724895	0.228808	-0.316813	0.751385	1
AFUB_005370	551.072	-0.0862227	0.146029	-0.59045	0.554889	1
AFUB_007800	71065	-0.86359	0.468597	-1.84293	0.0653398	0.567381
AFUB_002710	1.88313	-0.901499	1.11991	-0.804977	0.420833	1
AFUB_016020	6.64135	0.292523	0.498374	0.586955	0.557234	1
AFUB_001450	27.1895	-0.221707	0.393146	-0.563931	0.572801	1
AFUB_007610	2991.9	-0.0716611	0.16701	-0.429084	0.667862	1
AFUB_010840	572.351	0.0908878	0.576978	0.157524	0.874832	1
AFUB_015580	278.605	-0.114179	0.222887	-0.51227	0.608462	1
AFUB_009050	3272.55	-0.101959	0.180138	-0.566001	0.571393	1
AFUB_009040	2091.12	-0.816586	0.367918	-2.21948	0.0264543	0.322584
AFUB_008520	65971.6	0.106276	0.151244	0.702676	0.482258	1
AFUB_008420	329.042	0.00162742	0.147474	0.0110353	0.991195	1
AFUB_010130	2575.89	0.0610109	0.0899908	0.677968	0.497792	1
AFUB_015730	84.8878	0.316683	0.235765	1.34321	0.179203	0.886389
AFUB_005410	1753.14	0.325055	0.416154	0.781091	0.434749	1
AFUB_010690	1.47302	0.746583	1.26931	0.588182	0.55641	1
AFUB_002980	4518.37	-0.0442513	0.374541	-0.118148	0.90595	1
AFUB_016240	18449.3	-0.468973	0.286511	-1.63684	0.101664	0.707813
AFUB_004620	1190.62	-0.266347	0.196951	-1.35235	0.176264	0.879482
AFUB_000290	1.80495	0.0329749	1.36785	0.0241071	0.980767	1
AFUB_010700	33.4788	0.307299	0.555217	0.553476	0.579937	1
AFUB_014430	165.4	0.144109	0.247141	0.583106	0.559822	1
AFUB_006570	5645.43	0.23923	0.283677	0.84332	0.39905	1
AFUB_008370	1482.34	0.0700981	0.236534	0.296355	0.766959	1
AFUB_014530	365.63	0.134759	0.157158	0.857474	0.391183	1
AFUB_009340	315.358	-0.110602	0.149377	-0.740421	0.459045	1
AFUB_003130	0.381208	0	2.68075	0	1	1
AFUB_012090	2927.22	-0.442169	0.351586	-1.25764	0.208521	0.938214
AFUB_014050	550.963	-0.304165	0.345063	-0.881476	0.37806	1
AFUB_012520	383.28	-0.221415	0.162938	-1.35889	0.174181	0.8777
AFUB_013660	7154.4	0.220159	0.105284	2.09109	0.0365204	0.402158
AFUB_014980	117.696	-4.38006	0.363934	-12.0353	2.31716e-33	8.2317e-31
AFUB_008440	2977.74	0.189336	0.118407	1.59904	0.109812	0.734475
AFUB_011800	2574.43	-0.224667	0.254133	-0.884054	0.376667	1
AFUB_008500	518.815	-0.0864123	0.278587	-0.31018	0.756424	1
AFUB_001730	413.042	0.148731	0.175447	0.847729	0.396589	1
AFUB_005060	1477.1	-0.180619	0.287391	-0.62848	0.529689	1
AFUB_016030	1837.41	0.0140195	0.16187	0.0866099	0.930982	1
AFUB_001130	146.567	0.136989	0.375777	0.364549	0.715448	1
AFUB_006320	2725	-0.0776245	0.222014	-0.349638	0.72661	1
AFUB_007110	1783.22	0.0944544	0.162931	0.579719	0.562104	1
AFUB_010770	5.33885	0.529964	0.996845	0.531641	0.594974	1
AFUB_011940	254.885	-0.0961571	0.371339	-0.258947	0.795676	1
AFUB_015430	2705.39	0.183176	0.30925	0.592324	0.553634	1
AFUB_008400	3129.3	0.227863	0.112238	2.03018	0.042338	0.4396
AFUB_011590	773.721	0.13106	0.253718	0.516558	0.605465	1
AFUB_005440	23.8138	-0.116385	0.809781	-0.143724	0.885718	1
AFUB_006000	60638.8	0.0998125	0.183993	0.542479	0.587488	1
AFUB_007250	2.85414	1.54312	0.863975	1.78607	0.0740882	0.605753
AFUB_007550	510.255	0.00545714	0.114734	0.0475635	0.962064	1
AFUB_014010	47.4522	-0.0665121	0.290165	-0.229222	0.818696	1
AFUB_009810	198.547	-0.182577	0.689661	-0.264735	0.791214	1
AFUB_003800	34257.8	0.12689	0.163365	0.776726	0.43732	1
AFUB_015390	3008.54	-0.0196189	0.20117	-0.097524	0.92231	1
AFUB_011100	1577.85	-0.0231743	0.150565	-0.153916	0.877676	1
AFUB_014890	162.339	-0.453565	0.229428	-1.97694	0.0480481	0.476348
AFUB_001580	1388.79	0.435731	0.244336	1.78333	0.0745334	0.60647
AFUB_008710	4190.01	0.0181961	0.237257	0.0766937	0.938867	1
AFUB_014780	2892.66	-0.376181	0.146423	-2.56914	0.0101952	0.172176
AFUB_016550	4.445	0.168195	0.828695	0.202963	0.839164	1
AFUB_009570	2.68811	0.660478	1.0489	0.629684	0.528901	1
AFUB_013700	171.323	0.369983	0.258713	1.43009	0.152691	0.835433
AFUB_000630	18330.6	-0.880517	0.185813	-4.73872	2.1507e-06	0.000128102
AFUB_009410	9549.34	0.143174	0.136749	1.04698	0.295108	1
AFUB_014540	14.7995	0.554715	0.36969	1.50049	0.133488	0.797483
AFUB_004000	1162.97	0.0534301	0.294687	0.181311	0.856123	1
AFUB_015710	319.704	-0.0487106	0.164276	-0.296517	0.766835	1
AFUB_014960	197.991	0.187926	0.203506	0.923444	0.355776	1
AFUB_001660	575.473	0.22131	0.18125	1.22102	0.222079	0.962338
AFUB_010470	1430.9	0.0359716	0.269127	0.13366	0.893671	1
AFUB_011030	58.5978	0.284227	0.171425	1.65803	0.0973115	0.695126
AFUB_011340	2391.58	0.0707639	0.298485	0.237077	0.812597	1
AFUB_002610	25.5468	0.648131	0.301282	2.15124	0.0314572	0.360905
AFUB_015080	26.0955	-0.0373397	0.337296	-0.110703	0.911852	1
AFUB_006230	3275.26	0.0978036	0.771914	0.126703	0.899176	1
AFUB_014150	4778.13	0.0240025	0.242058	0.0991598	0.921011	1
AFUB_002260	2305.01	0.0456804	0.085045	0.537132	0.591176	1
AFUB_005080	23.281	-0.00597915	0.320282	-0.0186684	0.985106	1
AFUB_012910	1485.38	0.0230185	0.182313	0.126258	0.899528	1
AFUB_008480	1011.77	-0.0829944	0.150287	-0.552239	0.580784	1
AFUB_004760	2.81995	-0.779041	0.836685	-0.931105	0.351799	1
AFUB_006590	3273.47	-0.000109863	0.230881	-0.000475842	0.99962	1
AFUB_000050	0.681125	0.973258	2.21422	0.439548	0.660265	1
AFUB_001360	5751.05	-0.495952	0.767179	-0.646462	0.51798	1
AFUB_000250	0.238656	0	4.49803	0	1	1
AFUB_005660	5381.62	0.244686	0.212718	1.15029	0.250026	0.98074
AFUB_009510	189.164	-0.134919	0.518879	-0.260021	0.794848	1
AFUB_013340	1356.85	0.046844	0.180737	0.259183	0.795494	1
AFUB_015890	570.533	-0.045087	0.160076	-0.28166	0.778204	1
AFUB_004280	774.234	0.00756653	0.157824	0.0479428	0.961762	1
AFUB_015820	5450.45	-0.119918	0.340124	-0.352571	0.72441	1
AFUB_002990	2512.21	0.19245	0.236755	0.812864	0.416296	1
AFUB_008030	1118.86	0.0722819	0.108307	0.667382	0.504528	1
AFUB_005630	1838.08	-0.303409	0.16286	-1.863	0.0624624	0.553756
AFUB_015500	0.991862	0.408753	1.16015	0.352329	0.724592	1
AFUB_008200	0.637668	-1.67997	1.87746	-0.894809	0.370889	1
AFUB_003020	0.288398	0.0774297	2.40142	0.0322433	0.974278	1
AFUB_008220	1.66989	-1.17025	0.928953	-1.25976	0.207757	0.937649
AFUB_013610	6.08513	-0.656457	0.610627	-1.07506	0.28235	0.995893
AFUB_001390	0.756588	-1.35327	1.64548	-0.822416	0.41084	1
AFUB_013570	2.78149	-1.525	0.870035	-1.75281	0.0796352	0.627679
AFUB_005960	0.80324	-0.217256	1.52096	-0.142841	0.886416	1
AFUB_003590	0.940233	-0.813209	1.58835	-0.511982	0.608664	1
AFUB_005970	0.726483	-0.240534	1.45027	-0.165855	0.868271	1
AFUB_005260	1.54062	-1.35559	1.60445	-0.844893	0.398171	1
AFUB_008770	17.0103	-1.17292	0.577481	-2.03111	0.0422443	0.439085
AFUB_008180	2.62973	-0.538035	0.940274	-0.572211	0.567179	1
AFUB_011250	259.179	-0.648723	0.537311	-1.20735	0.227297	0.964797
AFUB_003030	0.546155	0.0329749	1.63093	0.0202185	0.983869	1
AFUB_013590	3.89854	0.367142	0.49689	0.73888	0.45998	1
AFUB_014180	0.759988	-0.732735	1.3732	-0.533598	0.59362	1
AFUB_009890	2.97494	-0.156639	0.69302	-0.226024	0.821182	1
AFUB_008190	0.295437	-1.95461	2.94796	-0.663037	0.507307	1
AFUB_008780	2.58608	-0.13455	0.866957	-0.155198	0.876665	1
AFUB_013580	6.79576	-0.138654	0.625279	-0.221747	0.824511	1
AFUB_013320	0.198703	0.0329748	3.02161	0.010913	0.991293	1
AFUB_013600	10.285	-3.30458	1.07724	-3.06763	0.00215767	0.054335
AFUB_001380	2.13061	0.0858827	0.800627	0.107269	0.914575	1
AFUB_028440	14.6174	-0.451911	0.418021	-1.08107	0.279664	0.994572
AFUB_025830	6708.01	0.183363	0.31613	0.580024	0.561899	1
AFUB_027330	202.15	-0.117973	0.423753	-0.278402	0.780704	1
AFUB_018170	884.027	0.085018	0.140544	0.604923	0.54523	1
AFUB_025740	477.44	0.0284768	0.11863	0.240048	0.810293	1
AFUB_031690	7567.19	0.065923	0.125411	0.525655	0.599128	1
AFUB_022640	1182.64	-0.0434791	0.124071	-0.350438	0.72601	1
AFUB_020190	7.8382	-0.234254	0.586231	-0.399593	0.689457	1
AFUB_018400	1182.91	0.753101	0.286753	2.62631	0.00863163	0.153046
AFUB_022520	7298.46	0.080091	0.122726	0.652603	0.514013	1
AFUB_029020	1398.15	0.100843	0.277887	0.362891	0.716686	1
AFUB_022980	595.185	-0.210679	0.211234	-0.997373	0.318584	1
AFUB_027860	151.433	-0.287409	0.278896	-1.03052	0.302764	1
AFUB_027460	1143.38	-0.0556449	0.130634	-0.425962	0.670136	1
AFUB_017580	20.7312	-0.911467	1.2177	-0.748516	0.454149	1
AFUB_026710	887.415	0.473608	0.388421	1.21932	0.222724	0.962375
AFUB_029750	5203.88	0.221908	0.188207	1.17906	0.238373	0.973894
AFUB_017240	4.37811	0	1.36873	0	1	1
AFUB_017390	536.462	-1.29857	0.764261	-1.69912	0.0892964	0.664908
AFUB_029490	11401.2	0.0145391	0.168358	0.0863585	0.931181	1
AFUB_026180	4954.89	0.0449182	0.177511	0.253044	0.800234	1
AFUB_029760	573.199	-0.0865221	0.400618	-0.215972	0.82901	1
AFUB_020560	3838.45	-0.339821	0.325626	-1.04359	0.296675	1
AFUB_029660	8736.57	0.182092	0.110923	1.64162	0.100669	0.705179
AFUB_032570	367.55	-0.0731787	0.268447	-0.2726	0.785161	1
AFUB_020460	3307.88	0.0981887	0.189971	0.516862	0.605252	1
AFUB_032280	1290.97	0.145849	0.307949	0.473615	0.635775	1
AFUB_025500	3073.73	0.0738978	0.407312	0.181428	0.856032	1
AFUB_033600	5.46392	0	1.37254	0	1	1
AFUB_024150	348.421	-0.452079	0.19493	-2.31918	0.020385	0.270488
AFUB_026270	437.351	0.0280849	0.125486	0.223809	0.822906	1
AFUB_029910	334.601	-0.731632	0.24159	-3.02841	0.00245845	0.0600841
AFUB_031790	8.45679	0.149083	0.607682	0.24533	0.806201	1
AFUB_027970	543.586	-0.126419	0.199786	-0.632773	0.526882	1
AFUB_024540	1035.93	-0.0493631	0.145188	-0.339995	0.73386	1
AFUB_018260	216.172	0.365658	0.303126	1.20629	0.227705	0.964797
AFUB_023520	1730.34	0.0355484	0.255269	0.139258	0.889246	1
AFUB_027930	1051.51	0.100252	0.389935	0.257098	0.797103	1
AFUB_029200	282.002	0.250415	0.163948	1.52741	0.12666	0.781566
AFUB_017220	14.1565	1.72224	1.18021	1.45927	0.144492	0.821533
AFUB_023860	21.4744	0.653735	0.309044	2.11535	0.0344003	0.385338
AFUB_020910	3199.38	-0.0176898	0.244231	-0.0724305	0.942259	1
AFUB_027550	1317.55	0.0530324	0.119455	0.443953	0.657076	1
AFUB_026860	2704	-0.0940696	0.226164	-0.415935	0.677457	1
AFUB_027500	2978.48	0.0398744	0.244463	0.16311	0.870432	1
AFUB_031210	1142.51	0.0449734	0.0906618	0.496057	0.619854	1
AFUB_027070	534.275	0.0691028	0.216486	0.319202	0.749573	1
AFUB_019360	10435	-0.0817216	0.153519	-0.532323	0.594502	1
AFUB_027200	511.819	-0.17939	0.157597	-1.13828	0.255002	0.982762
AFUB_032410	3660.14	0.0569964	0.123631	0.46102	0.644784	1
AFUB_024330	462.167	-0.0838849	0.0753002	-1.11401	0.265277	0.989617
AFUB_025160	37.3354	-0.882354	0.583225	-1.51289	0.130308	0.788398
AFUB_032440	2247.19	-0.0194797	0.243277	-0.0800719	0.93618	1
AFUB_025540	74.1215	-0.0203752	0.250573	-0.0813144	0.935192	1
AFUB_024260	1073.48	-0.468007	0.423253	-1.10574	0.268841	0.989968
AFUB_026830	147.902	-0.033202	0.165871	-0.200168	0.841349	1
AFUB_023000	2732.67	-0.0384708	0.2515	-0.152965	0.878426	1
AFUB_022140	2841.81	-0.000876809	0.100876	-0.00869199	0.993065	1
AFUB_024320	1872.65	0.0341058	0.262645	0.129855	0.896681	1
AFUB_028160	7610.76	-1.19157	0.291195	-4.09202	4.27641e-05	0.00196025
AFUB_021050	36.1073	0.560271	0.428349	1.30798	0.190881	0.90656
AFUB_019980	1102.77	-0.238806	0.346201	-0.68979	0.490326	1
AFUB_018730	5500.82	0.102935	0.105007	0.980268	0.326954	1
AFUB_021360	719.913	0.116775	0.109811	1.06342	0.28759	0.99839
AFUB_020140	2304.22	0.162429	0.20376	0.797158	0.425359	1
AFUB_020970	617.652	-0.210222	0.200127	-1.05044	0.293514	1
AFUB_024670	1028.93	0.0591481	0.178012	0.332271	0.739685	1
AFUB_031180	9.53544	-0.745653	0.76262	-0.977752	0.328197	1
AFUB_029850	85.4291	-0.0524427	0.432821	-0.121165	0.903561	1
AFUB_020840	368.248	0.07452	0.174113	0.427999	0.668652	1
AFUB_017560	267.414	0.636862	0.575121	1.10735	0.268141	0.989849
AFUB_021630	33.4362	-1.38273	0.345489	-4.00223	6.27481e-05	0.00272557
AFUB_018620	795.866	-0.15848	0.15623	-1.0144	0.310391	1
AFUB_020180	13157.3	-0.417772	0.20308	-2.05718	0.0396693	0.423153
AFUB_021130	2068.73	-0.0320952	0.356394	-0.0900554	0.928243	1
AFUB_019230	54464	0.0906144	0.133109	0.680754	0.496027	1
AFUB_023900	1253.73	0.117832	0.223272	0.527752	0.597671	1
AFUB_031380	223.404	-0.127975	0.133074	-0.961683	0.336209	1
AFUB_029900	1045.52	0.000862866	0.51057	0.00169001	0.998652	1
AFUB_032190	1688.07	-0.257299	0.183293	-1.40376	0.16039	0.850425
AFUB_017630	329.904	0.432971	0.41217	1.05047	0.293502	1
AFUB_019700	569.883	-0.0162328	0.294005	-0.0552127	0.955969	1
AFUB_022470	2104.85	0.289856	0.21159	1.36989	0.170721	0.869904
AFUB_018140	1437.7	0.157661	0.233074	0.676443	0.498759	1
AFUB_019490	1623.48	0.148975	0.266542	0.558917	0.576219	1
AFUB_026170	1890.9	-0.0196774	0.16884	-0.116545	0.907221	1
AFUB_033300	2936.63	0.364412	0.289469	1.2589	0.208067	0.937649
AFUB_020170	1327.92	0.156758	0.182649	0.858249	0.390755	1
AFUB_031040	123.354	0.253813	0.163889	1.54869	0.121457	0.770457
AFUB_019670	338.685	-0.136313	0.260615	-0.523044	0.600943	1
AFUB_022260	75.0221	-0.075526	0.353087	-0.213902	0.830623	1
AFUB_024290	169.244	0.179161	0.270207	0.663051	0.507298	1
AFUB_018130	3827.54	-0.00640452	0.136345	-0.0469728	0.962535	1
AFUB_033030	180.447	-0.0231703	0.359863	-0.0643865	0.948662	1
AFUB_023550	2484.65	0.181327	0.285782	0.634495	0.525758	1
AFUB_027050	3871.42	0.102923	0.215537	0.477521	0.632991	1
AFUB_020510	426.062	0.135488	0.38026	0.356303	0.721614	1
AFUB_019960	840.025	-0.130439	0.210852	-0.618627	0.536162	1
AFUB_021170	1178.75	-0.0163711	0.145741	-0.11233	0.910562	1
AFUB_030420	113.713	-0.293071	0.438329	-0.66861	0.503744	1
AFUB_031310	2766.98	-0.148213	0.159135	-0.931371	0.351662	1
AFUB_028540	2890.1	0.157599	0.279674	0.563511	0.573087	1
AFUB_018990	1956.63	0.0542456	0.169973	0.319143	0.749618	1
AFUB_021060	2143.17	-0.0625375	0.248824	-0.251333	0.801557	1
AFUB_022100	430.455	-0.0180179	0.467791	-0.038517	0.969275	1
AFUB_021840	2012.92	0.154837	0.138214	1.12027	0.262597	0.987463
AFUB_019600	104.887	0.769858	0.275338	2.79605	0.00517314	0.105662
AFUB_028410	144.732	-5.95502	0.375782	-15.847	1.47462e-56	1.12831e-53
AFUB_033590	6.96892	0.513873	1.50065	0.342433	0.732025	1
AFUB_020290	6532.6	0.132422	0.199099	0.665105	0.505983	1
AFUB_018880	1112.53	-0.533154	0.238565	-2.23483	0.0254283	0.314988
AFUB_022550	2092.17	-0.0995986	0.199312	-0.499712	0.617278	1
AFUB_023720	5400.29	-1.08497	0.4594	-2.36171	0.0181906	0.251658
AFUB_032720	2066.33	0.182918	0.294431	0.62126	0.534428	1
AFUB_024510	2511.61	0.264384	0.26636	0.992579	0.320915	1
AFUB_024400	2095.06	0.149615	0.178663	0.837416	0.402359	1
AFUB_027800	717.416	0.0638485	0.193111	0.33063	0.740924	1
AFUB_023740	131.252	-0.256638	0.403321	-0.636312	0.524573	1
AFUB_031350	835.517	-0.0758135	0.295074	-0.256931	0.797232	1
AFUB_021990	1196.21	-0.0119314	0.362168	-0.0329443	0.973719	1
AFUB_021090	5630.83	-0.182394	0.364806	-0.499975	0.617093	1
AFUB_033440	2.46885	0	1.25823	0	1	1
AFUB_023730	844.893	-0.110493	0.874013	-0.12642	0.899399	1
AFUB_031520	1091.91	-0.21036	0.56386	-0.373072	0.709095	1
AFUB_025060	1882.43	0.0834354	0.153309	0.544232	0.586282	1
AFUB_033660	0.928267	-0.447921	3.50266	-0.12788	0.898244	1
AFUB_022920	6597.86	-0.602867	0.205251	-2.93722	0.00331164	0.0757349
AFUB_027740	2034.82	0.14889	0.353213	0.42153	0.673368	1
AFUB_023500	1166.23	0.267141	0.240834	1.10924	0.267329	0.989849
AFUB_025440	3788.04	0.175694	0.280631	0.626069	0.531269	1
AFUB_025870	270.223	0.00482397	0.268114	0.0179922	0.985645	1
AFUB_021270	4262.56	3.57416	0.572795	6.23985	4.37988e-10	4.44557e-08
AFUB_025340	468.683	-1.00659	0.222947	-4.51494	6.33351e-06	0.000349997
AFUB_031000	2.38645	0.513873	1.25534	0.409349	0.682284	1
AFUB_030410	872.605	-0.122634	0.185416	-0.661398	0.508357	1
AFUB_033370	20.7391	0.994771	1.28911	0.77167	0.44031	1
AFUB_027620	341.195	0.0173495	0.188619	0.0919815	0.926713	1
AFUB_018580	464.198	0.0209293	0.210785	0.0992922	0.920906	1
AFUB_025220	156.749	-0.866035	0.344224	-2.5159	0.0118728	0.189053
AFUB_020250	113.918	0.138236	0.284182	0.486435	0.626659	1
AFUB_017810	237.635	0.587967	0.513757	1.14445	0.252439	0.981542
AFUB_031220	1466.78	-0.116011	0.143232	-0.80995	0.417969	1
AFUB_031840	1352.84	-0.0129628	0.155495	-0.0833646	0.933562	1
AFUB_020380	3691.94	0.125222	0.103597	1.20874	0.226763	0.964089
AFUB_026420	928.802	0.062892	0.227328	0.276657	0.782043	1
AFUB_019760	300.216	-0.124477	0.242501	-0.513305	0.607738	1
AFUB_022570	4780.67	0.22096	0.34137	0.647272	0.517456	1
AFUB_028480	956.305	-0.12705	0.113338	-1.12099	0.262294	0.987463
AFUB_033560	50.182	-2.21764	0.576904	-3.84404	0.000121026	0.00487388
AFUB_021390	242.489	0.0150717	0.29949	0.0503246	0.959864	1
AFUB_027110	745.893	-0.174947	0.0942018	-1.85715	0.0632896	0.559096
AFUB_032300	626.257	-0.00800317	0.24388	-0.0328159	0.973821	1
AFUB_025380	6515.56	-0.477286	0.307397	-1.55267	0.120501	0.768126
AFUB_031500	1745.17	0.189402	0.220482	0.859035	0.390321	1
AFUB_033090	18.0557	-0.949702	1.0684	-0.888904	0.374055	1
AFUB_017760	10.3493	0.976622	0.488513	1.99917	0.0455897	0.462263
AFUB_030840	1379.68	0.258895	0.60929	0.424913	0.6709	1
AFUB_023600	1328.82	0.040917	0.356374	0.114815	0.908592	1
AFUB_026450	131.197	0.138288	0.303144	0.456179	0.648261	1
AFUB_028910	961.975	0.00198789	0.139436	0.0142566	0.988625	1
AFUB_027720	1233.09	0.0354922	0.123385	0.287653	0.773612	1
AFUB_019370	378.152	0.131703	0.285417	0.46144	0.644483	1
AFUB_033400	3.42107	-0.333931	0.968116	-0.344928	0.730148	1
AFUB_026610	568.014	-0.0899753	0.21946	-0.409984	0.681817	1
AFUB_031480	918.878	-0.0829518	0.145263	-0.571044	0.56797	1
AFUB_032260	12.6723	-0.0627984	0.501804	-0.125145	0.900409	1
AFUB_028380	77.5	-3.53078	0.488038	-7.23464	4.66749e-13	5.80343e-11
AFUB_023610	2415.66	-0.0274984	0.137597	-0.199847	0.8416	1
AFUB_025320	112.515	0.296656	0.157154	1.88768	0.0590691	0.536095
AFUB_024600	1.0017	-1.60017	1.26049	-1.26948	0.20427	0.931626
AFUB_024570	3178.72	0.0450301	0.113664	0.396169	0.69198	1
AFUB_026780	2450.96	0.113235	0.193651	0.584737	0.558724	1
AFUB_021710	2401.89	-0.0424538	0.186843	-0.227216	0.820256	1
AFUB_028660	2476.11	0.0417033	0.257862	0.161728	0.87152	1
AFUB_030360	891.869	0.15082	0.121825	1.23801	0.215713	0.949845
AFUB_024480	1797.12	0.0577374	0.250357	0.23062	0.81761	1
AFUB_026390	5660.05	0.0386939	0.120151	0.322045	0.747419	1
AFUB_027470	1507.64	-0.0013872	0.273465	-0.00507269	0.995953	1
AFUB_021350	838.227	-0.651321	0.209483	-3.10919	0.00187603	0.0488505
AFUB_021580	448.635	0.127233	0.141566	0.898755	0.368783	1
AFUB_024160	2124.2	-0.177987	0.15539	-1.14542	0.252034	0.981205
AFUB_018570	17.8071	0.271927	0.365316	0.744362	0.456658	1
AFUB_022340	608.87	0.0671831	0.332627	0.201977	0.839934	1
AFUB_024770	3247.65	0.0526176	0.178774	0.294325	0.76851	1
AFUB_021030	1.91521	-0.205448	1.48242	-0.13859	0.889774	1
AFUB_023880	54.8316	0.749163	0.335638	2.23206	0.025611	0.315785
AFUB_031530	2780.68	0.0781283	0.0813183	0.960771	0.336667	1
AFUB_022040	913.8	-0.13464	0.230412	-0.584346	0.558988	1
AFUB_032780	365.799	-0.0473179	0.195184	-0.242428	0.808449	1
AFUB_029370	590.243	0.203602	0.230349	0.883883	0.376759	1
AFUB_020210	968.754	-0.0151306	0.363626	-0.0416103	0.966809	1
AFUB_023180	2429.42	-0.0499876	0.213625	-0.233997	0.814988	1
AFUB_024840	1327.53	0.0420028	0.21141	0.198679	0.842514	1
AFUB_025760	6.95942	0.468911	0.793527	0.59092	0.554574	1
AFUB_020960	245.663	-0.0209783	0.10048	-0.208781	0.834619	1
AFUB_026470	8172.11	-0.129863	0.360608	-0.360123	0.718755	1
AFUB_017670	7.97786	0.851012	0.871465	0.97653	0.328802	1
AFUB_021430	826.217	0.00219445	0.10446	0.0210075	0.98324	1
AFUB_029890	2369.42	0.112654	0.301178	0.374046	0.70837	1
AFUB_017680	9.92498	2.42191	0.576712	4.19952	2.67483e-05	0.00126698
AFUB_024550	739.552	-0.0881549	0.121775	-0.723915	0.469118	1
AFUB_027040	2.01543	0.513873	1.38636	0.370663	0.710888	1
AFUB_018090	102.767	-0.450465	0.401123	-1.12301	0.261433	0.987463
AFUB_018770	4355.9	-0.227989	0.139459	-1.63481	0.10209	0.708149
AFUB_028790	459.483	0.141483	0.368184	0.384273	0.700776	1
AFUB_021870	912.492	-0.0652761	0.141273	-0.462057	0.64404	1
AFUB_021540	197.071	0.445128	0.405508	1.0977	0.272333	0.99254
AFUB_033250	312.915	0.75226	0.341865	2.20046	0.0277745	0.332458
AFUB_018220	4319.04	-0.342121	0.225461	-1.51743	0.129159	0.784387
AFUB_021640	82.7898	-0.383965	0.395323	-0.971267	0.331415	1
AFUB_026600	2020.4	0.102314	0.180315	0.567417	0.570431	1
AFUB_029870	2192.14	0.225936	0.270365	0.835671	0.40334	1
AFUB_033630	0.236245	0.513868	4.56376	0.112598	0.91035	1
AFUB_023040	2751.23	-0.890046	0.734423	-1.2119	0.225551	0.963448
AFUB_021290	913.432	1.26094	0.529841	2.37985	0.0173196	0.24402
AFUB_023690	343.218	-0.817992	0.459455	-1.78035	0.0750185	0.607735
AFUB_027790	730.267	0.166551	0.150513	1.10656	0.268485	0.989849
AFUB_018470	234.404	-0.234173	0.190582	-1.22873	0.219175	0.956617
AFUB_027590	97098.1	0.1375	0.0972634	1.41368	0.157454	0.843894
AFUB_022720	579.346	-0.198882	0.363006	-0.547874	0.583778	1
AFUB_022300	1.25357	1.51054	1.61027	0.938068	0.348209	1
AFUB_020950	892.321	0.138111	0.194485	0.710134	0.477621	1
AFUB_021300	251.946	1.04507	0.463373	2.25534	0.0241119	0.302119
AFUB_019550	34.2549	-0.0405143	0.569106	-0.0711895	0.943247	1
AFUB_025720	5.46293	0.197864	0.488102	0.405375	0.685202	1
AFUB_031990	42.3069	0.0762359	0.313559	0.243131	0.807904	1
AFUB_032880	181.647	1.10768	0.445996	2.48361	0.0130057	0.20028
AFUB_026250	2640.39	0.0994772	0.256311	0.388111	0.697934	1
AFUB_017850	897.371	-0.349723	0.197762	-1.7684	0.0769937	0.615683
AFUB_025750	8482.35	0.109662	0.206771	0.530356	0.595865	1
AFUB_019020	4566.76	-0.183358	0.353172	-0.519176	0.603638	1
AFUB_017290	4413.78	-1.19	0.566907	-2.0991	0.0358078	0.397161
AFUB_022270	140.707	0.336519	0.233152	1.44334	0.148924	0.828296
AFUB_023650	554.763	-0.201523	0.229337	-0.878716	0.379555	1
AFUB_027390	2.77254	-0.928821	1.30236	-0.713182	0.475733	1
AFUB_020490	5372.94	0.118091	0.217019	0.544148	0.58634	1
AFUB_031720	6191.64	0.243902	0.223737	1.09013	0.275657	0.992674
AFUB_017270	1.45088	1.24746	1.21342	1.02805	0.303928	1
AFUB_022370	23519.2	0.0861032	0.16229	0.530552	0.595729	1
AFUB_023630	138.669	-0.52008	0.261454	-1.98918	0.0466809	0.467638
AFUB_032030	2212.28	0.296694	0.478379	0.620207	0.535121	1
AFUB_020240	798.366	-0.207167	0.161791	-1.28046	0.200384	0.921932
AFUB_018720	558.29	-0.00401067	0.186196	-0.02154	0.982815	1
AFUB_021190	33.3115	0.233972	0.400881	0.583644	0.55946	1
AFUB_025820	1956.76	0.0720928	0.130949	0.550542	0.581948	1
AFUB_030600	1187.75	0.177327	0.161048	1.10108	0.270861	0.99254
AFUB_023810	1343.34	0.0894479	0.142229	0.628902	0.529413	1
AFUB_029210	4899.08	0.149658	0.365217	0.409778	0.681969	1
AFUB_033480	27.6165	0.0476259	0.279387	0.170466	0.864644	1
AFUB_022820	1286.98	0.0339747	0.31922	0.10643	0.915241	1
AFUB_027360	45.4281	-0.5224	1.019	-0.512659	0.60819	1
AFUB_032820	3470.37	0.259198	0.247036	1.04923	0.294073	1
AFUB_018860	2514.25	-0.27741	0.46476	-0.596889	0.550582	1
AFUB_031600	8.71193	-0.740685	0.815126	-0.908676	0.363521	1
AFUB_017940	499.22	-0.0683334	0.721871	-0.0946615	0.924584	1
AFUB_031980	86.3754	-0.688812	0.23816	-2.89222	0.00382526	0.083626
AFUB_033230	8.3363	0.0329749	1.26975	0.0259697	0.979282	1
AFUB_020640	588.352	0.0424156	0.328783	0.129008	0.897351	1
AFUB_017410	1181.34	0.0782706	0.176529	0.443387	0.657486	1
AFUB_021520	439.946	0.254017	0.263311	0.9647	0.334695	1
AFUB_022880	3425.36	0.0451837	0.0661157	0.683404	0.494352	1
AFUB_028850	637.997	0.188431	0.437639	0.430562	0.666787	1
AFUB_024980	947.729	0.0938959	0.0725172	1.29481	0.195386	0.915453
AFUB_019320	829.958	-0.00665495	0.267011	-0.0249238	0.980116	1
AFUB_023210	365.255	0.238431	0.101255	2.35477	0.0185343	0.253592
AFUB_022710	3125.55	-0.0379454	0.312827	-0.121298	0.903455	1
AFUB_024710	410.813	0.591897	0.244322	2.42261	0.0154097	0.225539
AFUB_025920	2353.51	0.0545419	0.208748	0.261281	0.793876	1
AFUB_029040	2107.13	-0.0815558	0.212646	-0.383528	0.701328	1
AFUB_021470	3074.78	0.224999	0.285902	0.786979	0.431294	1
AFUB_031510	1451.93	-0.312441	0.468907	-0.666317	0.505209	1
AFUB_025050	1644.59	0.0430577	0.115074	0.374172	0.708276	1
AFUB_020330	1938.64	0.0950281	0.105318	0.902299	0.366898	1
AFUB_018850	2657.26	0.311224	0.208162	1.49511	0.134886	0.799115
AFUB_017330	1.98099	-0.918432	1.13519	-0.809055	0.418483	1
AFUB_020410	1787.48	0.175347	0.346541	0.505992	0.612862	1
AFUB_026370	3421.52	0.156299	0.259611	0.602052	0.547139	1
AFUB_031770	4869.01	0.270719	0.29887	0.905808	0.365037	1
AFUB_029160	1204.67	-0.222792	0.146057	-1.52538	0.127165	0.783227
AFUB_019640	1091.39	0.0877976	0.293594	0.299045	0.764906	1
AFUB_027000	299.163	-0.360553	0.142416	-2.53168	0.0113516	0.183796
AFUB_024230	844.892	-1.31929	0.761805	-1.7318	0.0833095	0.641017
AFUB_020580	288.258	-0.219565	0.269977	-0.813273	0.416061	1
AFUB_021160	1269.73	-0.0230223	0.196691	-0.117048	0.906822	1
AFUB_028110	974.18	0.0783988	0.26275	0.298378	0.765414	1
AFUB_032770	12286.5	-0.0413406	0.172357	-0.239855	0.810443	1
AFUB_022280	1692.36	0.138623	0.169439	0.81813	0.413283	1
AFUB_029300	62.4743	-1.00514	0.554872	-1.81148	0.0700662	0.590005
AFUB_029460	685.667	0.0031274	0.307052	0.0101852	0.991873	1
AFUB_018450	75.1533	-0.0649074	0.453789	-0.143034	0.886263	1
AFUB_018710	4529.92	0.132476	0.25059	0.528658	0.597043	1
AFUB_017340	19.7633	0.367739	0.494242	0.744047	0.456848	1
AFUB_024080	2320.42	-0.16805	0.148527	-1.13145	0.257866	0.985725
AFUB_021070	1192.79	0.312735	0.298026	1.04936	0.294014	1
AFUB_026280	115.768	-0.654646	0.218019	-3.00271	0.0026759	0.0642383
AFUB_019940	2699.49	-0.27548	0.234172	-1.1764	0.239434	0.973894
AFUB_017890	54.5222	-0.111047	0.351305	-0.316098	0.751929	1
AFUB_028220	1776.51	-0.0750643	0.194826	-0.385288	0.700024	1
AFUB_020320	0.4666	-1.33616	3.13754	-0.425861	0.670209	1
AFUB_017370	1128.48	-0.101926	0.159707	-0.638203	0.523341	1
AFUB_025390	922.054	-0.434113	0.2831	-1.53343	0.12517	0.777479
AFUB_030640	2921.46	-0.183943	0.350678	-0.524535	0.599907	1
AFUB_025130	1594.06	0.0478942	0.350552	0.136625	0.891327	1
AFUB_033460	452.651	0.392523	0.330177	1.18882	0.234509	0.973894
AFUB_025520	463.594	-0.00219999	0.199521	-0.0110264	0.991202	1
AFUB_017430	14.1882	1.53371	0.426626	3.59498	0.000324414	0.0113625
AFUB_026230	629.682	0.0862741	0.118426	0.728506	0.466304	1
AFUB_027680	1084.34	-0.0244182	0.119604	-0.204158	0.83823	1
AFUB_019480	2435.11	-0.0547528	0.624533	-0.0876699	0.930139	1
AFUB_021330	5587.95	0.0599061	0.19002	0.315262	0.752563	1
AFUB_018980	3264.04	-0.523762	0.268353	-1.95176	0.0509664	0.491117
AFUB_024910	32.2952	-0.180174	0.445288	-0.404625	0.685753	1
[truncated: 7,948 more rows]

## Sheet: Polarized ∆sltA vs. WT DEGs up
GeneID	baseMean	log2FoldChange	lfcSE	stat	pvalue	padj
AFUB_015910	44.3515	1.30709	0.419849	3.11325	0.00185041	0.0483097
AFUB_002300	9.69174	2.31987	0.465447	4.98418	6.22238e-07	4.12626e-05
AFUB_003580	346.754	1.03481	0.29878	3.46345	0.000533287	0.0173353
AFUB_012600	686.314	2.72006	0.279572	9.72934	2.26044e-22	5.35348e-20
AFUB_008560	24.3045	1.99599	0.542139	3.6817	0.000231687	0.00863143
AFUB_010650	25257	1.25904	0.31937	3.94226	8.07185e-05	0.00343123
AFUB_021270	4262.56	3.57416	0.572795	6.23985	4.37988e-10	4.44557e-08
AFUB_017680	9.92498	2.42191	0.576712	4.19952	2.67483e-05	0.00126698
AFUB_017430	14.1882	1.53371	0.426626	3.59498	0.000324414	0.0113625
AFUB_021310	160.809	2.00108	0.510655	3.91865	8.90469e-05	0.00375317
AFUB_032940	57.4043	2.00653	0.352328	5.69506	1.23332e-08	9.81424e-07
AFUB_028320	1317.6	2.43501	0.659469	3.69239	0.000222158	0.00837048
AFUB_032890	24.2344	3.01281	0.493459	6.10549	1.02485e-09	9.99428e-08
AFUB_021280	1651.32	3.12713	0.628007	4.97945	6.37668e-07	4.1605e-05
AFUB_031560	258.978	1.17099	0.258254	4.53428	5.78012e-06	0.000321201
AFUB_030120	1.86353	2.1539	0.659611	3.26541	0.00109307	0.0317919
AFUB_022170	41.1945	1.22044	0.299114	4.08017	4.50032e-05	0.00204405
AFUB_030110	807.425	2.09314	0.362297	5.7774	7.58636e-09	6.37709e-07
AFUB_018780	51.1497	1.56332	0.491726	3.17926	0.00147653	0.0407974
AFUB_022320	67.774	1.6192	0.444862	3.63979	0.000272864	0.00979848
AFUB_024180	70.7775	1.29667	0.351911	3.68465	0.000229015	0.00856395
AFUB_022250	60.2532	3.73543	0.561436	6.65336	2.86479e-11	3.35247e-09
AFUB_020030	34.6011	1.87833	0.446202	4.2096	2.5582e-05	0.00122339
AFUB_029980	4912.48	1.10881	0.178534	6.21064	5.27682e-10	5.24885e-08
AFUB_032680	153.645	1.62393	0.208289	7.79651	6.36444e-15	9.44882e-13
AFUB_020740	50.9092	1.88188	0.334971	5.61803	1.9315e-08	1.5128e-06
AFUB_038470	1264.8	2.07747	0.476098	4.36352	1.27985e-05	0.000656218
AFUB_034100	11.303	2.90608	0.599611	4.84661	1.25588e-06	7.75915e-05
AFUB_036340	28.7793	1.25359	0.237233	5.28423	1.26236e-07	9.51265e-06
AFUB_034120	179.131	2.67573	0.262516	10.1927	2.13851e-24	5.45431e-22
AFUB_034070	8.05681	2.25869	0.568759	3.97126	7.14941e-05	0.00307858
AFUB_034130	174.401	2.63349	0.454481	5.79451	6.85228e-09	5.82561e-07
AFUB_034140	20.1138	2.23262	0.442178	5.04914	4.43814e-07	2.98285e-05
AFUB_044430	4454.87	1.89347	0.296982	6.3757	1.82125e-10	1.94795e-08
AFUB_046700	19.8619	2.08446	0.616502	3.38111	0.000721925	0.0222322
AFUB_034060	4.12365	3.75645	0.858547	4.37536	1.21232e-05	0.000628073
AFUB_036110	293.304	1.22437	0.317791	3.85277	0.000116791	0.00476115
AFUB_057940	42.6182	1.10402	0.151667	7.27925	3.35686e-13	4.22667e-11
AFUB_049360	238.643	2.29716	0.413142	5.56022	2.69432e-08	2.09378e-06
AFUB_057570	302.477	1.17954	0.29363	4.01709	5.89205e-05	0.00259329
AFUB_055600	101.537	1.19536	0.205718	5.81067	6.22226e-09	5.33558e-07
AFUB_052060	159.48	2.48063	0.31154	7.96246	1.68647e-15	2.58082e-13
AFUB_051520	4581.1	1.02159	0.283391	3.60488	0.000312296	0.0109767
AFUB_057840	2695.04	1.48225	0.161333	9.18754	4.01926e-20	8.88436e-18
AFUB_048950	29.9438	3.17594	0.949862	3.34358	0.00082704	0.0249328
AFUB_056470	220.447	1.10806	0.355277	3.11885	0.00181558	0.0476506
AFUB_067850	1252.15	2.40251	0.353555	6.79531	1.08081e-11	1.27986e-09
AFUB_071310	7.98692	1.81995	0.569199	3.1974	0.00138674	0.0388561
AFUB_066420	6.71587	1.99455	0.484924	4.11311	3.90367e-05	0.00180604
AFUB_071330	162.632	1.57711	0.21098	7.47518	7.70967e-14	1.05052e-11
AFUB_070810	29.116	1.32166	0.368987	3.58187	0.000341148	0.011865
AFUB_069460	3709.68	1.66869	0.393633	4.2392	2.24315e-05	0.00108313
AFUB_077800	131.572	1.64638	0.298263	5.51991	3.39182e-08	2.59526e-06
AFUB_072925	198.214	1.72466	0.469145	3.67618	0.000236749	0.00875442
AFUB_081630	171.123	3.20101	0.797793	4.01233	6.01231e-05	0.00262941
AFUB_080630	228.74	2.70083	0.470795	5.73674	9.65189e-09	7.93449e-07
AFUB_085580	27.9027	1.25707	0.333947	3.76428	0.000167032	0.00651556
AFUB_081080	965.931	1.5498	0.256763	6.0359	1.58075e-09	1.48337e-07
AFUB_084840	5.07544	4.27335	1.13836	3.75395	0.000174071	0.00673729
AFUB_085650	79.9964	1.72271	0.461329	3.73423	0.000188289	0.00725933
AFUB_080950	460.986	1.92396	0.558589	3.44432	0.00057249	0.0183378
AFUB_081830	1461.31	1.17926	0.335642	3.51344	0.000442337	0.0148646
AFUB_086420	4.82741	1.43552	0.410332	3.49844	0.000467995	0.0154656
AFUB_080640	158.851	2.57946	0.802044	3.2161	0.00129945	0.0367204
AFUB_081260	11.4175	3.48653	1.006	3.46574	0.000528771	0.0172628
AFUB_080700	7.66944	4.62149	0.73055	6.32604	2.51531e-10	2.60623e-08
AFUB_080810	8.41227	2.80087	0.569473	4.91836	8.72716e-07	5.52924e-05
AFUB_086210	40.2717	2.8501	0.713515	3.99445	6.48441e-05	0.00280437
AFUB_084100	250.154	1.68496	0.340258	4.95202	7.34464e-07	4.71337e-05
AFUB_092240	301.788	1.15719	0.22823	5.07026	3.97277e-07	2.74424e-05
AFUB_087350	112.181	1.28767	0.356615	3.61082	0.000305229	0.0108821
AFUB_091960	110.713	2.55256	0.390934	6.52938	6.60436e-11	7.46518e-09
AFUB_087270	32.9081	2.06711	0.508007	4.06906	4.72024e-05	0.00212454
AFUB_090760	21.6346	3.2481	0.558375	5.81706	5.98929e-09	5.18048e-07
AFUB_090550	25.6207	1.28482	0.337765	3.80387	0.000142453	0.0056007
AFUB_087560	41.1911	2.48233	0.312756	7.93695	2.07212e-15	3.12294e-13
AFUB_097920	579.861	1.11432	0.329416	3.38271	0.00071774	0.0221745
AFUB_096130	450.082	1.53109	0.489975	3.12484	0.00177899	0.046938
AFUB_094700	149.736	1.53048	0.299873	5.10376	3.32971e-07	2.34898e-05
AFUB_097090	258.008	1.77244	0.52319	3.38776	0.000704663	0.021904
AFUB_097339	59.2629	1.51887	0.413776	3.67074	0.00024185	0.00877986
AFUB_094920	95.828	1.14983	0.33429	3.43962	0.000582525	0.0185717
AFUB_096510	84.075	2.32184	0.631773	3.67512	0.000237737	0.0087584
AFUB_095120	39.0461	1.32926	0.424502	3.13133	0.00174015	0.0461581
AFUB_093610	57.213	2.15458	0.425467	5.06404	4.10463e-07	2.79649e-05
AFUB_097360	47.9312	1.58121	0.184157	8.5862	8.98917e-18	1.8248e-15
AFUB_096480	14.1582	1.16276	0.366644	3.17137	0.00151723	0.0415754
AFUB_098630	727.585	1.23715	0.388198	3.1869	0.00143807	0.0400454
AFUB_101760	171.417	2.26668	0.351036	6.45712	1.06712e-10	1.16644e-08
AFUB_101670	34.0953	1.65601	0.262703	6.30376	2.90506e-10	2.97904e-08
AFUB_101740	44.1407	1.96074	0.383204	5.11669	3.10937e-07	2.24123e-05
AFUB_101300	3381.69	2.08014	0.364056	5.71378	1.10492e-08	8.93545e-07
AFUB_101950	26.7594	1.78432	0.389201	4.58458	4.54906e-06	0.00025421
AFUB_100850	82.4997	2.39952	0.326433	7.35072	1.97141e-13	2.5467e-11
AFUB_101770	115.771	2.62303	0.423438	6.19461	5.8431e-10	5.75458e-08
AFUB_101680	6.53038	2.10593	0.546393	3.85425	0.000116085	0.00475183
AFUB_101650	329.73	1.96122	0.614939	3.18929	0.00142624	0.0398505
AFUB_101720	185.335	1.28903	0.400773	3.21635	0.00129834	0.0367204
AFUB_101310	22.6049	2.64698	0.518985	5.1003	3.39122e-07	2.37553e-05

## Sheet: Polarized ∆sltA vs WT DEGs down
GeneID	baseMean	log2FoldChange	lfcSE	stat	pvalue	padj
AFUB_013540	57.0342	-1.83519	0.382795	-4.79419	1.63336e-06	9.96751e-05
AFUB_000390	992.665	-1.22924	0.39643	-3.10079	0.00193006	0.0498658
AFUB_017000	31.6005	-1.11035	0.235406	-4.71673	2.3967e-06	0.000141065
AFUB_006970	1088.2	-3.29513	0.387144	-8.51138	1.71876e-17	3.37778e-15
AFUB_002320	396.049	-1.16401	0.145094	-8.02243	1.03675e-15	1.66331e-13
AFUB_002680	2567.4	-5.88959	0.707787	-8.32114	8.71179e-17	1.49407e-14
AFUB_000690	1410.67	-1.7477	0.192961	-9.05727	1.33753e-19	2.89226e-17
AFUB_006960	13483.3	-2.05986	0.32493	-6.33941	2.30647e-10	2.41499e-08
AFUB_004200	968.275	-1.58889	0.270249	-5.87938	4.11818e-09	3.62509e-07
AFUB_006880	248.996	-1.00573	0.202004	-4.97875	6.39948e-07	4.1605e-05
AFUB_002040	1071.19	-1.4195	0.248953	-5.70188	1.18494e-08	9.50535e-07
AFUB_003560	3608.33	-1.69804	0.438155	-3.87542	0.00010644	0.0043932
AFUB_009330	1499.12	-2.02257	0.398221	-5.07903	3.79373e-07	2.6389e-05
AFUB_015690	159.061	-1.70773	0.176049	-9.70031	3.00595e-22	6.95353e-20
AFUB_014980	117.696	-4.38006	0.363934	-12.0353	2.31716e-33	8.2317e-31
AFUB_028160	7610.76	-1.19157	0.291195	-4.09202	4.27641e-05	0.00196025
AFUB_021630	33.4362	-1.38273	0.345489	-4.00223	6.27481e-05	0.00272557
AFUB_028410	144.732	-5.95502	0.375782	-15.847	1.47462e-56	1.12831e-53
AFUB_025340	468.683	-1.00659	0.222947	-4.51494	6.33351e-06	0.000349997
AFUB_033560	50.182	-2.21764	0.576904	-3.84404	0.000121026	0.00487388
AFUB_028380	77.5	-3.53078	0.488038	-7.23464	4.66749e-13	5.80343e-11
AFUB_018340	3933.62	-1.02938	0.3271	-3.14698	0.00164965	0.0442293
AFUB_022400	44.3773	-1.08581	0.335934	-3.2322	0.00122841	0.0351119
AFUB_033620	11.799	-1.33786	0.406788	-3.28885	0.00100598	0.0294309
AFUB_019840	10.622	-2.70701	0.468629	-5.77645	7.62918e-09	6.37709e-07
AFUB_029260	350.852	-2.46142	0.681995	-3.60915	0.000307205	0.0109135
AFUB_017910	78.9132	-1.57665	0.459343	-3.4324	0.000598266	0.0190126
AFUB_018740	460.813	-1.02716	0.234592	-4.37851	1.19492e-05	0.000622298
AFUB_024580	1668.18	-2.09773	0.252321	-8.31375	9.27263e-17	1.5633e-14
AFUB_017180	680.119	-2.69919	0.220444	-12.2443	1.80147e-34	6.892e-32
AFUB_021610	447.627	-1.99677	0.163131	-12.2403	1.89423e-34	6.97849e-32
AFUB_030150	83.5444	-1.22831	0.24242	-5.06686	4.04423e-07	2.77434e-05
AFUB_019090	481.759	-1.00498	0.201818	-4.97966	6.36965e-07	4.1605e-05
AFUB_020130	560.424	-1.12793	0.260006	-4.33809	1.43727e-05	0.000722049
AFUB_030250	272.921	-4.17744	0.247783	-16.8593	8.96749e-64	1.115e-60
AFUB_031740	1063.6	-1.13714	0.222618	-5.10802	3.25547e-07	2.31301e-05
AFUB_030080	189.714	-1.64969	0.348513	-4.73351	2.2067e-06	0.000130655
AFUB_029570	263.503	-2.10011	0.276487	-7.5957	3.06131e-14	4.35012e-12
AFUB_022010	349.749	-1.60388	0.459395	-3.49129	0.000480694	0.0158327
AFUB_022840	13734.9	-1.70266	0.453183	-3.75712	0.000171883	0.00667861
AFUB_018270	1334.3	-1.14795	0.227337	-5.04954	4.42884e-07	2.98285e-05
AFUB_046450	3.76482	-3.53922	1.04332	-3.39228	0.000693132	0.0216131
AFUB_044960	26.9355	-3.47415	0.785071	-4.42527	9.63233e-06	0.000512368
AFUB_045370	17.0354	-1.30309	0.280197	-4.65063	3.30921e-06	0.000189176
AFUB_039370	128.048	-1.28379	0.258576	-4.96485	6.87546e-07	4.44092e-05
AFUB_048010	33.1928	-2.293	0.522778	-4.38618	1.15357e-05	0.000603925
AFUB_047980	4.30952	-2.98318	0.687377	-4.33994	1.42521e-05	0.000722049
AFUB_044820	1421.1	-1.10869	0.324224	-3.41953	0.0006273	0.0198087
AFUB_047340	8.79702	-2.57362	0.755546	-3.4063	0.000658492	0.0205976
AFUB_047470	301.634	-3.02733	0.220352	-13.7386	5.96051e-43	2.69496e-40
AFUB_040480	1570.39	-1.84033	0.229272	-8.02685	1.00005e-15	1.63073e-13
AFUB_046540	23.5371	-1.44156	0.337541	-4.27077	1.94803e-05	0.000954534
AFUB_041100	6386.14	-16.0642	0.839789	-19.1288	1.4531e-81	2.89079e-78
AFUB_034830	99.6996	-1.28463	0.356305	-3.60543	0.000311632	0.0109767
AFUB_046490	325.079	-1.93563	0.42891	-4.5129	6.39473e-06	0.000351428
AFUB_047460	9.13032	-1.76925	0.555274	-3.18626	0.00144127	0.0400454
AFUB_036810	4042.24	-2.12245	0.279617	-7.59056	3.18528e-14	4.46253e-12
AFUB_039180	4655.25	-1.29828	0.409287	-3.17204	0.0015137	0.0415754
AFUB_047520	382.145	-3.73097	0.251347	-14.8439	7.61932e-50	3.98892e-47
AFUB_039190	1034.48	-5.02138	0.302519	-16.5985	7.13951e-62	7.89074e-59
AFUB_047530	77.3492	-2.75667	0.273347	-10.0849	6.44321e-24	1.60227e-21
AFUB_046500	3002.34	-6.81195	0.432652	-15.7446	7.47707e-56	5.31246e-53
AFUB_037670	70.4517	-1.15108	0.236955	-4.85782	1.18687e-06	7.37864e-05
AFUB_047320	161.288	-2.73885	0.387239	-7.07275	1.51895e-12	1.84256e-10
AFUB_043960	91.2495	-1.57153	0.286274	-5.4896	4.02841e-08	3.05882e-06
AFUB_044830	763.518	-1.3894	0.447779	-3.10287	0.00191652	0.0496448
AFUB_044680	659.458	-3.09107	0.667194	-4.63294	3.60508e-06	0.000204913
AFUB_035430	258.899	-4.13336	0.257039	-16.0807	3.48543e-58	3.46696e-55
AFUB_038100	1077.96	-1.37816	0.107216	-12.854	8.16808e-38	3.24992e-35
AFUB_039440	850.623	-1.47826	0.445921	-3.31508	0.000916179	0.0272851
AFUB_044770	1.57897	-5.23953	1.17348	-4.46494	8.00919e-06	0.000435341
AFUB_047700	142.885	-2.35849	0.587895	-4.01175	6.02699e-05	0.00262941
AFUB_041000	6586.13	-2.04457	0.651393	-3.13877	0.0016966	0.0453659
AFUB_039550	2487.68	-1.17882	0.170132	-6.92887	4.24229e-12	5.08411e-10
AFUB_035080	184.953	-1.05148	0.270898	-3.88146	0.00010383	0.00432128
AFUB_044710	67.7398	-2.41651	0.371482	-6.50505	7.7665e-11	8.58371e-09
AFUB_043970	38.1616	-2.73948	0.577312	-4.74523	2.08271e-06	0.000124799
AFUB_047190	287.867	-1.12607	0.360587	-3.12287	0.00179095	0.0471285
AFUB_046980	568.102	-1.65833	0.523416	-3.16829	0.00153338	0.0419024
AFUB_040020	447.584	-2.51744	0.236023	-10.6661	1.46637e-26	4.05166e-24
AFUB_035090	375.312	-2.57489	0.349909	-7.35874	1.85659e-13	2.42994e-11
AFUB_041770	4075.59	-1.19386	0.314848	-3.79187	0.000149518	0.00585533
AFUB_046510	24.2282	-3.29109	0.631248	-5.21362	1.85193e-07	1.37471e-05
AFUB_034670	560.831	-1.76465	0.400531	-4.40578	1.05404e-05	0.00055769
AFUB_046430	88.1138	-2.11812	0.354331	-5.97781	2.26155e-09	2.08293e-07
AFUB_046900	3.81662	-6.74929	0.901536	-7.48643	7.07718e-14	9.77732e-12
AFUB_036830	1286.13	-1.13589	0.309341	-3.67197	0.000240686	0.00877986
AFUB_044670	687.303	-2.93959	0.707616	-4.15421	3.26412e-05	0.00153152
AFUB_046600	14.2691	-1.83552	0.503676	-3.64425	0.000268173	0.00966492
AFUB_046520	9311.28	-1.7946	0.272663	-6.58174	4.64962e-11	5.31606e-09
AFUB_046440	166.879	-1.54155	0.355272	-4.33907	1.43088e-05	0.000722049
AFUB_034540	679.612	-9.81519	0.61882	-15.8611	1.17737e-56	9.75943e-54
AFUB_039990	188.543	-2.64448	0.355562	-7.43747	1.02631e-13	1.37956e-11
AFUB_038780	493.778	-1.31094	0.227524	-5.76177	8.32351e-09	6.8995e-07
AFUB_044990	6.0812	-2.23266	0.636988	-3.50503	0.000456562	0.0152371
AFUB_046590	56.0055	-2.02587	0.238823	-8.48273	2.19962e-17	4.12822e-15
AFUB_046470	444.323	-1.88203	0.385702	-4.87949	1.06358e-06	6.65374e-05
AFUB_047480	15.3295	-1.24479	0.347779	-3.57926	0.000344572	0.0119009
AFUB_045020	266.002	-1.55063	0.255166	-6.07695	1.22489e-09	1.17153e-07
AFUB_046570	444.438	-2.98102	0.329457	-9.0483	1.45213e-19	3.07326e-17
AFUB_040470	36.0401	-3.66229	0.430326	-8.5105	1.73185e-17	3.37778e-15
AFUB_051180	208.869	-1.85951	0.3637	-5.11276	3.17478e-07	2.27191e-05
AFUB_049120	258.419	-7.21573	0.67383	-10.7085	9.28106e-27	2.71526e-24
AFUB_051740	1933.04	-2.28861	0.270857	-8.44949	2.92571e-17	5.38927e-15
AFUB_057640	383.553	-4.47329	1.04944	-4.26256	2.02094e-05	0.000985407
AFUB_049260	687.723	-1.16551	0.31264	-3.72796	0.000193037	0.00736464
AFUB_049320	495.788	-1.64864	0.158308	-10.4141	2.13748e-25	5.59515e-23
AFUB_061900	292.757	-2.29556	0.40648	-5.64742	1.62877e-08	1.28582e-06
AFUB_049240	583.248	-1.06908	0.224234	-4.76768	1.86361e-06	0.000112347
AFUB_057350	133.225	-1.15037	0.36936	-3.1145	0.0018426	0.0482324
AFUB_062180	281.23	-1.70019	0.548462	-3.09993	0.00193567	0.0498812
AFUB_057660	199.713	-4.45656	0.946128	-4.71031	2.47335e-06	0.00014472
AFUB_050860	113.948	-4.53113	0.407575	-11.1173	1.0336e-28	3.21288e-26
AFUB_053630	1130.14	-1.1702	0.316756	-3.69431	0.000220482	0.00833893
AFUB_057670	416.572	-5.09405	0.974517	-5.22725	1.72048e-07	1.28674e-05
AFUB_054870	182.195	-4.81242	0.320851	-14.9989	7.4642e-51	4.1248e-48
AFUB_058090	1850.43	-7.23645	0.37033	-19.5406	4.96431e-85	1.2345e-81
AFUB_051460	774.49	-1.72992	0.502311	-3.44392	0.000573345	0.0183378
AFUB_056180	785.496	-1.46593	0.397271	-3.68999	0.000224262	0.00841785
AFUB_059640	703.943	-1.15445	0.158246	-7.29532	2.97957e-13	3.79971e-11
AFUB_050370	2236.24	-2.27468	0.148978	-15.2686	1.23869e-52	7.70081e-50
AFUB_050850	281.25	-4.76414	0.356148	-13.3768	8.2591e-41	3.42305e-38
AFUB_050440	2898.74	-1.50392	0.367738	-4.08965	4.3202e-05	0.00197124
AFUB_056260	55.0903	-1.28944	0.36009	-3.58089	0.000342426	0.011868
AFUB_055100	78.9872	-1.79241	0.490305	-3.6557	0.00025648	0.0092771
AFUB_058080	371.571	-6.96131	0.592346	-11.7521	6.88738e-32	2.28363e-29
AFUB_057690	100.803	-2.79808	0.235827	-11.865	1.79978e-32	6.17325e-30
AFUB_058010	607.499	-3.12134	0.879769	-3.54791	0.000388296	0.0132728
AFUB_057650	460.29	-3.22639	0.801634	-4.02477	5.70315e-05	0.00253255
AFUB_049970	2824.19	-1.4242	0.291041	-4.89348	9.90707e-07	6.23706e-05
AFUB_050450	2518.28	-2.86547	0.29737	-9.63604	5.63213e-22	1.27325e-19
AFUB_050170	1888.59	-1.36622	0.307465	-4.44349	8.85105e-06	0.000475899
AFUB_054380	79.0701	-2.1543	0.562428	-3.83036	0.000127957	0.00511159
AFUB_071250	51.2758	-1.93808	0.610033	-3.17701	0.00148804	0.0410015
AFUB_064970	285.139	-1.5313	0.391734	-3.90903	9.26679e-05	0.00388932
AFUB_071530	123.871	-1.99225	0.620638	-3.21	0.00132735	0.0372971
AFUB_070950	39.3788	-5.9769	0.515663	-11.5907	4.5923e-31	1.47353e-28
AFUB_066070	1877.39	-1.50263	0.23634	-6.35793	2.04495e-10	2.16394e-08
AFUB_067660	20.0645	-1.99192	0.348047	-5.72313	1.04578e-08	8.52653e-07
AFUB_070850	34.2716	-1.95497	0.512009	-3.81823	0.00013441	0.00533232
AFUB_071890	390.88	-1.94594	0.491792	-3.95682	7.59526e-05	0.00324249
AFUB_071280	9.49899	-3.84778	0.820248	-4.691	2.71874e-06	0.000158148
AFUB_070220	152.965	-1.22722	0.37965	-3.23251	0.00122706	0.0351119
AFUB_068180	2147.5	-1.03615	0.29234	-3.54433	0.000393616	0.0134086
AFUB_070780	722.943	-1.49455	0.177138	-8.4372	3.25025e-17	5.77325e-15
AFUB_071880	398.301	-8.92387	0.371692	-24.0088	2.25018e-127	2.23826e-123
AFUB_063960	5171.39	-2.29225	0.544819	-4.20737	2.58364e-05	0.00122964
AFUB_065820	2172.82	-1.06564	0.163641	-6.51204	7.41368e-11	8.28583e-09
AFUB_071910	191.789	-2.1369	0.531924	-4.01729	5.88711e-05	0.00259329
AFUB_071760	569.998	-3.3671	0.876469	-3.84166	0.000122204	0.00490148
AFUB_077560	49.3179	-2.70127	0.72442	-3.72887	0.000192339	0.00736464
AFUB_078250	794.975	-1.6057	0.263868	-6.08527	1.16297e-09	1.12311e-07
AFUB_079130	197.077	-2.01274	0.305187	-6.59511	4.24928e-11	4.91484e-09
AFUB_079340	61.4728	-2.95958	0.937662	-3.15634	0.00159762	0.0433379
AFUB_079650	16.5628	-3.15592	0.371419	-8.49692	1.9469e-17	3.72419e-15
AFUB_075040	73.2241	-1.7161	0.40688	-4.2177	2.46803e-05	0.00118596
AFUB_076340	37.865	-4.0203	0.476438	-8.43824	3.22149e-17	5.77325e-15
AFUB_073690	497.574	-1.51359	0.203797	-7.42691	1.11161e-13	1.47429e-11
AFUB_077870	656.212	-1.49929	0.426287	-3.5171	0.00043629	0.0147601
AFUB_072570	839.102	-1.8214	0.362013	-5.0313	4.87154e-07	3.25216e-05
AFUB_077810	12.8252	-2.25471	0.541299	-4.16537	3.10847e-05	0.0014654
AFUB_084690	43.5005	-2.61496	0.328148	-7.96886	1.6015e-15	2.5286e-13
AFUB_084520	554.364	-12.0965	0.797556	-15.1669	5.85376e-52	3.42514e-49
AFUB_085350	379.463	-1.48333	0.403843	-3.67304	0.000239682	0.00877986
AFUB_084540	296.493	-11.6134	0.819032	-14.1795	1.22769e-45	5.81514e-43
AFUB_084550	204.817	-7.515	0.416282	-18.0527	7.51836e-73	1.06836e-69
AFUB_085360	1056	-8.77715	0.442813	-19.8213	1.94869e-87	6.4612e-84
AFUB_084330	186.026	-3.80817	0.961661	-3.95999	7.49527e-05	0.0032136
AFUB_084780	34.0994	-2.86513	0.621081	-4.61313	3.96641e-06	0.000222903
AFUB_085310	1741.69	-1.01905	0.322218	-3.16261	0.00156364	0.0426123
AFUB_083150	250.523	-1.17861	0.26318	-4.47834	7.52241e-06	0.000411129
AFUB_080380	94.1071	-1.04832	0.323042	-3.24516	0.00117383	0.0338438
AFUB_085370	199.371	-2.41723	0.289474	-8.35043	6.80122e-17	1.18687e-14
AFUB_086100	3.8031	-3.17733	0.906726	-3.50418	0.000458017	0.0152371
AFUB_080320	963.392	-1.13616	0.35232	-3.2248	0.00126059	0.0359286
AFUB_084560	656.73	-8.79206	0.413661	-21.2543	3.01109e-100	1.49757e-96
AFUB_081400	62.1973	-2.59708	0.767759	-3.38268	0.000717824	0.0221745
AFUB_080560	952.106	-2.8278	0.36706	-7.70392	1.31955e-14	1.93023e-12
AFUB_084570	120.258	-3.93024	0.244984	-16.0428	6.41634e-58	5.80212e-55
AFUB_087060	1098.95	-1.6639	0.216431	-7.68788	1.4959e-14	2.15648e-12
AFUB_090430	246.255	-1.28241	0.213863	-5.99638	2.01765e-09	1.87566e-07
AFUB_088530	237.706	-1.22204	0.201311	-6.07039	1.27601e-09	1.20881e-07
AFUB_089340	2011.3	-1.3328	0.279243	-4.77288	1.81607e-06	0.000110149
AFUB_088280	1664	-1.60143	0.373004	-4.29334	1.76008e-05	0.000866711
AFUB_086760	622.673	-5.53972	0.934033	-5.93096	3.01165e-09	2.72335e-07
AFUB_092100	18.0174	-1.93706	0.599248	-3.23248	0.0012272	0.0351119
AFUB_095510	292.486	-1.50575	0.140761	-10.6972	1.04863e-26	2.98022e-24
AFUB_097660	45.2383	-4.2843	0.406105	-10.5497	5.09424e-26	1.36953e-23
AFUB_097210	18.6699	-2.00875	0.6464	-3.10759	0.00188619	0.0489867
AFUB_094360	155.578	-3.6224	0.363914	-9.95401	2.42216e-23	5.87639e-21
AFUB_094350	1995.95	-1.04311	0.125867	-8.28736	1.15792e-16	1.91964e-14
AFUB_094970	1269.91	-1.16699	0.301934	-3.86506	0.000111064	0.00456509
AFUB_095210	17.6253	-3.19618	0.976229	-3.27401	0.00106034	0.0309301
AFUB_095070	115.991	-4.72123	0.522832	-9.03012	1.7149e-19	3.55377e-17
AFUB_099720	384.959	-9.52667	0.648064	-14.7002	6.42673e-49	3.19634e-46
AFUB_099470	1074.07	-1.32747	0.225959	-5.87482	4.23292e-09	3.69341e-07
AFUB_098880	379.559	-1.79665	0.304066	-5.90875	3.44719e-09	3.06154e-07
AFUB_100430	22.2316	-2.65504	0.367528	-7.22405	5.04628e-13	6.19695e-11
AFUB_099730	227.47	-7.16718	0.391142	-18.3237	5.35065e-75	8.87048e-72
AFUB_099480	148.144	-1.40916	0.34238	-4.11578	3.85877e-05	0.0017936
AFUB_098300	100.829	-1.30262	0.252117	-5.16672	2.38244e-07	1.72979e-05
AFUB_099750	581.205	-6.59616	0.421586	-15.6461	3.53478e-55	2.34403e-52
AFUB_101750	80.394	-6.34077	0.47236	-13.4236	4.39872e-41	1.90235e-38
AFUB_101780	2322.1	-2.57067	0.589096	-4.36375	1.2785e-05	0.000656218
AFUB_102080	153.527	-5.37458	0.500604	-10.7362	6.88255e-27	2.07457e-24
