# Supplementary material for: The C2H2 transcription factor SltA is required for germination and hyphal development in Aspergillus fumigatus
Source: mSphere. 2023 Jun 1;8(4):e00076-23. doi: 10.1128/msphere.00076-23 (PMC10449517; doi:10.1128/msphere.00076-23)
Supplement: TABLE S5 — RNA-seq results for EHG phase. [file msphere.00076-23-s0005.xlsx]

## Sheet: EGH ∆sltA vs. WT
EHG ∆sltA vs. WT	baseMean	log2FoldChange	lfcSE	stat	pvalue	padj
AFUB_003100	1125.44	0.148292	0.206675	0.717512	0.473058	0.678372
AFUB_000030	1.02047	1.83256	1.41313	1.29681	0.194698	NA
AFUB_001870	1525.96	-0.391998	0.199844	-1.96152	0.0498189	0.167403
AFUB_002860	2.0293	-0.396579	0.720721	-0.550254	0.582145	NA
AFUB_009110	3503.71	0.00651714	0.144616	0.045065	0.964055	0.987672
AFUB_011630	788.211	-0.54347	0.206517	-2.6316	0.0084984	0.049727
AFUB_006450	1641.47	-0.127227	0.221116	-0.575385	0.565031	0.74873
AFUB_006580	740.046	-0.363909	0.158259	-2.29945	0.0214791	0.094601
AFUB_010260	776.468	-0.826492	0.144912	-5.70341	1.17433e-08	9.01734e-07
AFUB_001040	73.4813	-0.0635959	0.364763	-0.174349	0.861592	0.93603
AFUB_004700	1634.7	0.212705	0.109687	1.93921	0.0524757	0.173035
AFUB_015910	44.3515	0.487673	0.392224	1.24335	0.213738	0.421782
AFUB_006600	2414.78	-0.210174	0.370809	-0.566799	0.570851	0.753484
AFUB_010180	4031.36	-0.458213	0.348528	-1.31471	0.188608	0.391597
AFUB_012560	26.5774	0.338042	0.45832	0.737568	0.460777	0.667991
AFUB_017020	75.337	0.115326	0.420651	0.274162	0.78396	0.891929
AFUB_015560	5936.89	0.162104	0.22774	0.711792	0.476594	0.680495
AFUB_010050	23167.3	-0.0767223	0.178162	-0.430631	0.666737	0.819146
AFUB_010110	1293.13	-0.35211	0.152498	-2.30895	0.0209463	0.0929096
AFUB_013380	1457.39	0.249108	0.13748	1.81196	0.0699917	0.20756
AFUB_009700	2592.66	0.272915	0.178619	1.52792	0.126532	0.302886
AFUB_010640	47.5752	0.499888	0.371933	1.34403	0.17894	0.378827
AFUB_015450	1092.51	-0.309855	0.334854	-0.925344	0.354787	0.574925
AFUB_009520	90.6752	-1.37777	0.40659	-3.38861	0.000702486	0.00804509
AFUB_016500	1003.32	-0.430192	0.143908	-2.98935	0.00279568	0.0229938
AFUB_003540	1253.82	0.389204	0.148446	2.62185	0.00874535	0.0506657
AFUB_005100	1245.9	0.376074	0.114395	3.2875	0.00101079	0.0105919
AFUB_003300	939.097	-0.0904802	0.193689	-0.467142	0.640398	0.801556
AFUB_009020	945.451	-0.34762	0.153097	-2.27059	0.0231717	0.100079
AFUB_000660	6170.07	-0.928808	0.324507	-2.86221	0.00420698	0.0301537
AFUB_010780	14.6692	-0.0174484	0.409086	-0.0426522	0.965979	0.98818
AFUB_010820	720.11	0.291745	0.427948	0.681729	0.495411	0.694553
AFUB_008860	3463.65	0.437276	0.202073	2.16395	0.030468	0.120432
AFUB_001600	665.654	-0.0630642	0.622312	-0.101338	0.919282	0.965452
AFUB_001810	30723.9	0.504572	0.210987	2.39148	0.0167806	0.0800522
AFUB_001800	435.309	-0.92458	0.258892	-3.5713	0.000355219	0.00492992
AFUB_015360	1461.56	0.212064	0.222512	0.953046	0.340567	0.560093
AFUB_000400	1197.85	0.0530718	0.167111	0.317583	0.750801	0.873238
AFUB_014250	12.753	0.123368	0.489392	0.252085	0.800975	0.902048
AFUB_007940	651.833	-0.270671	0.106938	-2.53111	0.0113702	0.0609208
AFUB_013540	57.0342	-0.646278	0.36029	-1.79377	0.0728496	0.212735
AFUB_000520	901.901	0.550222	0.149863	3.6715	0.000241128	0.00359124
AFUB_001020	4.93804	0.00176663	0.662063	0.00266836	0.997871	1
AFUB_011620	2368.03	-0.0177191	0.311577	-0.0568689	0.95465	0.983096
AFUB_004770	49.6754	-0.26551	0.303516	-0.874782	0.381692	0.598443
AFUB_016650	16.0536	-0.198917	0.381729	-0.521094	0.602301	0.776948
AFUB_006950	3639.61	-0.0213922	0.1509	-0.141763	0.887267	0.950042
AFUB_004940	876.161	0.192474	0.118083	1.62999	0.103104	0.265595
AFUB_006870	1095.77	-0.139834	0.149641	-0.934467	0.350063	0.570047
AFUB_001940	3312.17	0.520754	0.169565	3.07112	0.00213256	0.0186534
AFUB_016140	2864.11	0.719992	0.182136	3.95304	7.7163e-05	0.00146329
AFUB_009860	3560.29	-0.0736068	0.175664	-0.419021	0.675201	0.824893
AFUB_002300	9.69174	1.13127	0.462604	2.44543	0.0144679	0.0727597
AFUB_011990	655.029	0.197029	0.11276	1.74732	0.0805814	0.226703
AFUB_008900	2399.41	0.346451	0.101525	3.41249	0.000643734	0.00754756
AFUB_014640	802.487	-0.293837	0.192135	-1.52932	0.126184	0.302325
AFUB_015570	987.687	0.148238	0.197753	0.749615	0.453487	0.661826
AFUB_006480	4212.38	0.223935	0.176685	1.26743	0.205003	0.411588
AFUB_013010	632.387	-0.457456	0.311836	-1.46698	0.142382	0.326201
AFUB_009930	1994.09	0.349128	0.199427	1.75066	0.0800049	0.225953
AFUB_004870	49165.2	0.819309	0.146486	5.59308	2.2308e-08	1.49001e-06
AFUB_000970	107.453	-0.0314226	0.26949	-0.1166	0.907177	0.958746
AFUB_008720	38.2821	0.317987	0.525966	0.604578	0.54546	0.735021
AFUB_011710	301.734	-0.438148	0.300915	-1.45605	0.145378	0.331444
AFUB_016760	1081.61	0.656663	0.670281	0.979683	0.327243	0.547235
AFUB_015880	1466.54	-0.0800445	0.362205	-0.220993	0.825098	0.917342
AFUB_014030	1705.16	0.273718	0.236173	1.15897	0.246468	0.459786
AFUB_005760	3609.06	-0.356173	0.311852	-1.14212	0.253403	0.467852
AFUB_009690	1076.36	0.845412	0.21685	3.8986	9.67524e-05	0.00173635
AFUB_002280	8.88992	-0.37114	0.496511	-0.747496	0.454764	0.662761
AFUB_016690	219.67	-0.0523845	0.163255	-0.320875	0.748305	0.871364
AFUB_010220	1601.06	-0.229227	0.272846	-0.840134	0.400833	0.617245
AFUB_002760	91.6936	-0.570887	0.373588	-1.52812	0.126483	0.302886
AFUB_004680	793.707	0.0513945	0.168985	0.304137	0.761023	0.879831
AFUB_014810	4087.14	-1.05157	0.449605	-2.33889	0.0193414	0.088029
AFUB_013760	13150.5	-0.103843	0.33908	-0.306248	0.759416	0.879057
AFUB_003010	4389.5	0.112251	0.335236	0.334842	0.737745	0.8645
AFUB_007660	1004.31	-0.522061	0.229088	-2.27887	0.0226748	0.0984783
AFUB_015750	96.7518	-0.591049	0.320533	-1.84396	0.0651893	0.198234
AFUB_012730	943.565	-0.44306	0.218345	-2.02917	0.0424406	0.149862
AFUB_003520	35691.1	0.714653	0.214803	3.32702	0.000877814	0.00947444
AFUB_002600	1.41982	-0.496149	1.25663	-0.394824	0.692973	NA
AFUB_012170	936.303	-0.438541	0.277343	-1.58122	0.113827	0.282847
AFUB_011860	5266.9	0.137577	0.152227	0.903757	0.366124	0.584947
AFUB_002330	932.04	-0.0971718	0.129412	-0.750869	0.452731	0.66159
AFUB_008380	1676.84	-0.378835	0.129958	-2.91505	0.00355626	0.0272182
AFUB_003900	807.342	-0.126117	0.274523	-0.459403	0.645945	0.805861
AFUB_014760	513.805	-0.195479	0.217548	-0.898559	0.368888	0.587358
AFUB_010600	37.5814	-0.116744	0.264946	-0.440634	0.659478	0.81457
AFUB_004650	2699.19	0.507459	0.448792	1.13072	0.258172	0.47343
AFUB_005390	1789.58	-1.22226	0.504865	-2.42096	0.0154796	0.0759627
AFUB_009770	2592.69	-0.122068	0.135415	-0.901435	0.367357	0.586062
AFUB_010010	75.0555	-0.292409	0.341755	-0.855611	0.392213	0.608119
AFUB_016480	1306.96	0.0629079	0.164908	0.381474	0.702852	0.841796
AFUB_010320	587.829	-0.689788	0.179195	-3.84938	0.000118419	0.00202806
AFUB_012440	3398.14	0.327155	0.110328	2.9653	0.00302392	0.0242951
AFUB_007810	1031.86	0.285827	0.104934	2.72388	0.00645203	0.0405928
AFUB_013710	226.479	-1.3521	0.290556	-4.65348	3.2638e-06	0.000112824
AFUB_005720	1192.05	0.656003	0.266629	2.46036	0.01388	0.0703993
AFUB_007240	1745.9	0.0852872	0.132225	0.645018	0.518916	0.714777
AFUB_003640	0.64176	-0.451597	1.70959	-0.264154	0.791661	NA
AFUB_001170	5868.44	0.948258	0.279285	3.39531	0.000685506	0.00789892
AFUB_015130	6677.86	0.47938	0.165274	2.90052	0.00372546	0.0279642
AFUB_007490	1867.08	0.125568	0.182571	0.687779	0.491592	0.6921
AFUB_008840	1030.35	-0.420602	0.212206	-1.98205	0.0474736	0.162193
AFUB_005520	2669.3	0.129155	0.237146	0.544624	0.586012	0.765056
AFUB_006330	365.694	-0.568251	0.307704	-1.84675	0.0647837	0.1973
AFUB_011290	33.6951	0.0501679	0.267235	0.18773	0.851089	0.93023
AFUB_002410	16679.7	0.509404	0.18055	2.8214	0.00478147	0.0330087
AFUB_013230	5681.25	0.684235	0.130131	5.25805	1.45594e-07	7.92982e-06
AFUB_012760	835.36	0.560596	0.305798	1.83322	0.06677	0.20197
AFUB_008270	2129.93	-0.256002	0.333076	-0.768599	0.442132	0.654223
AFUB_010430	212.392	-0.316179	0.449377	-0.703595	0.481685	0.683336
AFUB_005670	1056.19	-0.314623	0.330107	-0.953094	0.340542	0.560093
AFUB_002200	50.8075	0.229561	0.634082	0.362036	0.717325	0.851159
AFUB_013270	31316.8	0.263582	0.297777	0.885167	0.376067	0.593547
AFUB_016770	3589.01	0.503324	0.726469	0.692836	0.488413	0.68937
AFUB_007470	1254.95	-0.728917	0.192631	-3.784	0.000154325	0.00250992
AFUB_005300	5663.8	-0.0943699	0.244045	-0.38669	0.698986	0.839823
AFUB_014230	1728.49	-0.0898555	0.143434	-0.626459	0.531014	0.724623
AFUB_012310	7378.49	1.13474	0.671237	1.69052	0.0909291	0.2452
AFUB_011750	2851.61	-0.16415	0.251284	-0.653244	0.513599	0.710589
AFUB_010390	4143.34	-0.257371	0.168562	-1.52686	0.126796	0.303176
AFUB_015860	293.315	-0.260578	0.4594	-0.567214	0.570569	0.753466
AFUB_010150	31.0994	-1.09885	0.434877	-2.52681	0.0115104	0.0614065
AFUB_001490	1991.03	0.303997	0.176081	1.72646	0.0842653	0.233688
AFUB_010760	1.54659	1.26522	0.867391	1.45865	0.144662	NA
AFUB_016900	173.629	-0.66641	0.359149	-1.85553	0.063521	0.194647
AFUB_007090	3007.76	-0.0510371	0.110277	-0.462808	0.643502	0.804248
AFUB_016920	2.51836	1.60905	1.32429	1.21503	0.224353	NA
AFUB_014120	823.176	0.170643	0.152073	1.12211	0.261815	0.477473
AFUB_000780	618.337	0.471884	0.276874	1.70433	0.08832	0.240728
AFUB_009320	183.594	-0.251024	0.341015	-0.73611	0.461664	0.668861
AFUB_012720	280.462	1.02474	0.384563	2.66468	0.00770606	0.0462759
AFUB_005460	2176.19	-0.130159	0.205252	-0.634142	0.525988	0.720389
AFUB_006550	6540.88	0.193187	0.210631	0.917183	0.359047	0.578626
AFUB_007340	18873.1	0.134205	0.084699	1.58449	0.113082	0.281593
AFUB_010290	198.234	0.522273	0.516889	1.01042	0.312296	0.532119
AFUB_007120	559.12	-0.695289	0.272796	-2.54875	0.010811	0.0587455
AFUB_005870	368.143	0.28076	0.215056	1.30552	0.191717	0.396119
AFUB_003460	2114.47	-0.422791	0.24204	-1.74678	0.0806753	0.226748
AFUB_002070	15.5298	0.93942	0.421042	2.23118	0.0256693	0.107305
AFUB_003600	216.63	-0.264486	0.28304	-0.934449	0.350073	0.570047
AFUB_013000	3480.68	0.193582	0.220271	0.878835	0.379491	0.596547
AFUB_001850	1510.73	-0.393569	0.164351	-2.39469	0.0166346	0.0797508
AFUB_016950	4.75067	2.59523	1.06984	2.4258	0.0152746	0.0753118
AFUB_006810	271.167	-0.283958	0.151721	-1.87158	0.0612643	0.190736
AFUB_001210	1312.41	0.299388	0.114632	2.61172	0.00900867	0.0519339
AFUB_006180	19475.5	0.38798	0.709019	0.547206	0.584237	0.763977
AFUB_003880	0.231013	0.948907	2.65874	0.356901	0.721166	NA
AFUB_010440	144.84	0.119642	0.62346	0.1919	0.84782	0.927913
AFUB_011460	694.052	-0.0913785	0.129738	-0.704331	0.481227	0.683154
AFUB_002940	275.29	-0.966392	0.199914	-4.83404	1.33788e-06	5.35238e-05
AFUB_010890	15404.4	0.414707	0.448967	0.923692	0.355647	0.57566
AFUB_011970	0.607951	3.17615	3.03235	1.04742	0.294905	NA
AFUB_011570	41.9539	1.04483	0.578331	1.80662	0.0708209	0.209158
AFUB_012430	1502.14	-0.0748516	0.147819	-0.506372	0.612595	0.784309
AFUB_016730	562.231	-1.73794	0.605259	-2.87141	0.00408651	0.0296075
AFUB_008000	1628.66	-0.0194772	0.156473	-0.124476	0.900938	0.955831
AFUB_006640	630.558	-0.0651701	0.160479	-0.406098	0.684671	0.829876
AFUB_001990	494.28	-0.283604	0.24651	-1.15048	0.249948	0.464678
AFUB_003780	577.638	-0.365536	0.264393	-1.38255	0.166804	0.362388
AFUB_015940	916.296	0.406104	0.182876	2.22065	0.0263746	0.109423
AFUB_002170	35.6997	0.289837	0.590139	0.491133	0.623333	0.791275
AFUB_001010	0.869227	0.512806	1.9063	0.269006	0.787925	NA
AFUB_001880	2722.44	-0.194351	0.0944936	-2.05676	0.0397094	0.143629
AFUB_001500	59.4794	-0.297135	0.285493	-1.04078	0.297979	0.516938
AFUB_014820	36941.9	0.677493	0.433945	1.56124	0.118466	0.289982
AFUB_002360	112.009	-0.825834	0.350341	-2.35723	0.0184118	0.0849664
AFUB_002480	115.644	-0.242794	0.21275	-1.14122	0.253778	0.468452
AFUB_002430	1219.8	0.164106	0.110817	1.48088	0.138637	0.321156
AFUB_012580	3094.12	-0.178341	0.158634	-1.12423	0.260916	0.476465
AFUB_000390	992.665	0.450734	0.392874	1.14727	0.251268	0.465895
AFUB_000500	646.532	-0.282124	0.167146	-1.68789	0.0914332	0.245922
AFUB_006210	3484.57	-0.0693956	0.100793	-0.688492	0.491143	0.691572
AFUB_013290	10.4676	1.0561	0.62198	1.69797	0.0895139	0.242781
AFUB_014670	810.175	0.371815	0.42871	0.867287	0.385785	0.601937
AFUB_000590	29.4718	0.327744	0.373114	0.878401	0.379726	0.596547
AFUB_004480	886.97	0.911537	0.26244	3.47332	0.000514064	0.00642957
AFUB_008410	580.336	-0.730843	0.149937	-4.87435	1.09168e-06	4.6067e-05
AFUB_001980	0.419473	-0.0128866	2.72888	-0.0047223	0.996232	NA
AFUB_013200	8843.16	0.915257	0.117132	7.81392	5.54345e-15	1.15402e-12
AFUB_014550	2995.08	0.291419	0.396577	0.734836	0.462439	0.669052
AFUB_005490	2752.7	0.324074	0.177682	1.8239	0.0681677	0.2044
AFUB_003390	1321.53	-0.520216	0.270694	-1.92178	0.0546329	0.177946
AFUB_011230	669.182	-0.549495	0.236016	-2.32822	0.0199007	0.0897158
AFUB_011600	247.308	-0.126022	0.163641	-0.770113	0.441233	0.653616
AFUB_006750	1357.34	-0.471647	0.232756	-2.02636	0.0427279	0.150479
AFUB_009550	21.9433	-0.512978	0.495098	-1.03611	0.300149	0.519645
AFUB_016840	3.65479	-0.610383	0.727524	-0.838986	0.401477	0.61762
AFUB_006940	26.1949	-0.215007	0.452433	-0.475225	0.634626	0.798696
AFUB_003250	322.541	-0.698629	0.294349	-2.37347	0.0176218	0.0828718
AFUB_014930	4301.74	0.486773	0.0879678	5.53354	3.1384e-08	2.00004e-06
AFUB_009240	1000.84	0.212534	0.142817	1.48816	0.136709	0.318026
AFUB_005070	147.124	-0.860328	0.247148	-3.48102	0.000499508	0.00627265
AFUB_002900	0.904274	2.67185	1.40587	1.9005	0.0573678	NA
AFUB_013510	2250.55	-0.401642	0.174309	-2.30419	0.0212117	0.0938203
AFUB_005690	35138.3	0.70436	0.162781	4.32705	1.51123e-05	0.000387868
AFUB_010910	3320.41	-0.130007	0.423636	-0.306883	0.758933	0.878913
AFUB_015280	390.1	0.300854	0.18458	1.62994	0.103114	0.265595
AFUB_012850	707.009	0.656487	0.23928	2.7436	0.00607702	0.0388863
AFUB_011350	2718.18	1.3036	0.270151	4.82546	1.39681e-06	5.49835e-05
AFUB_001330	4451.53	0.373402	0.250798	1.48885	0.136526	0.317837
AFUB_016150	131.957	1.71466	0.496827	3.45122	0.000558062	0.0068518
AFUB_004550	1.13376	-0.8636	1.61033	-0.536288	0.59176	NA
AFUB_010810	322.233	0.380955	0.422405	0.901871	0.367125	0.586
AFUB_007140	473.677	-0.257662	0.168697	-1.52737	0.12667	0.303025
AFUB_015110	625.543	0.439447	0.152106	2.88908	0.00386369	0.0285901
AFUB_007270	665.87	0.166266	0.123351	1.34792	0.177685	0.377023
AFUB_003240	31.8023	-0.434235	0.357316	-1.21527	0.224264	0.433712
AFUB_003510	10805	0.251347	0.138951	1.80889	0.0704678	0.208312
AFUB_004500	69.3402	-0.336769	0.253374	-1.32914	0.183802	0.385204
AFUB_015380	778.018	-0.340476	0.31372	-1.08529	0.277795	0.496753
AFUB_015960	60.5817	0.51981	0.273954	1.89744	0.0577698	0.18425
AFUB_008080	3788.92	0.415344	0.347428	1.19548	0.231898	0.442989
AFUB_005480	655.352	0.0671567	0.240019	0.279798	0.779633	0.889424
AFUB_003330	124.074	0.319053	0.268728	1.18727	0.23512	0.446775
AFUB_015740	66.1757	-0.256513	0.298269	-0.860006	0.389786	0.605759
AFUB_012750	2495.31	-0.414474	0.137734	-3.00924	0.002619	0.0218648
AFUB_010950	264.323	-0.779567	0.256663	-3.03732	0.0023869	0.0203092
AFUB_006760	1003.22	0.0933197	0.310392	0.300651	0.763681	0.881488
AFUB_001840	1421.28	0.365268	0.407226	0.896968	0.369736	0.588139
AFUB_015490	5743.16	0.00397817	0.20342	0.0195564	0.984397	0.997107
AFUB_016750	183.08	-2.84687	1.07263	-2.6541	0.00795192	0.0472375
AFUB_007080	2312.92	0.768564	0.124848	6.156	7.46072e-10	8.42073e-08
AFUB_001630	900.123	0.0511609	0.159427	0.320904	0.748283	0.871364
AFUB_000920	95.4445	-0.380597	0.53337	-0.71357	0.475493	0.679932
AFUB_009850	3253.21	-0.245709	0.249715	-0.983958	0.325136	0.544817
AFUB_012120	5047.76	0.317852	0.265045	1.19924	0.230436	0.44191
AFUB_013880	4794.41	0.502791	0.150916	3.33159	0.000863503	0.00937346
AFUB_005340	2118.47	0.645072	0.293781	2.19576	0.0281094	0.114094
AFUB_005540	606.055	0.240793	0.268559	0.896611	0.369927	0.588266
AFUB_010670	2.7043	1.83744	1.31087	1.4017	0.161005	0.355143
AFUB_008890	62094.4	0.714012	0.116427	6.13268	8.64107e-10	9.41273e-08
AFUB_004340	3721.64	0.0821092	0.179796	0.45668	0.647901	0.807442
AFUB_015850	459.922	-0.141135	0.182994	-0.771256	0.440555	0.653161
AFUB_003290	1315.39	-0.918226	0.218988	-4.19304	2.75244e-05	0.0006289
AFUB_008930	3354.8	0.0455623	0.188882	0.241221	0.809384	0.907191
AFUB_016180	2165.14	0.274305	0.112603	2.43603	0.0148493	0.0739117
AFUB_015050	358.72	-0.208886	0.26937	-0.77546	0.438068	0.651538
AFUB_001550	460.082	-0.383414	0.320519	-1.19623	0.231607	0.442704
AFUB_003710	1.41263	-0.976043	1.27724	-0.76418	0.44476	NA
AFUB_009640	220.546	0.0059389	0.578336	0.0102689	0.991807	0.998532
AFUB_000320	16.5615	-1.00585	0.450465	-2.23291	0.0255548	0.107065
AFUB_008360	1417.67	0.0199472	0.11069	0.180208	0.856989	0.933641
AFUB_005580	1138.01	-0.12177	0.282913	-0.430415	0.666894	0.819232
AFUB_007780	9146.83	-0.0837867	0.195478	-0.428624	0.668197	0.820272
AFUB_003610	75.9866	-0.715906	0.633169	-1.13067	0.258193	0.47343
AFUB_006370	87.3591	0.260353	0.263084	0.989619	0.322361	0.541487
AFUB_000190	2.79461	-0.0128866	1.62275	-0.00794121	0.993664	0.999103
AFUB_011080	37.041	0.130116	0.500441	0.260003	0.794862	0.898234
AFUB_014920	408.479	0.117362	0.329398	0.356291	0.721622	0.854595
AFUB_015170	1138.03	-0.260424	0.533399	-0.488235	0.625384	0.792666
AFUB_007500	2591.73	0.17745	0.1085	1.63547	0.10195	0.263394
AFUB_011310	4251.47	-0.255356	0.154511	-1.65267	0.0983983	0.257197
AFUB_001480	1481.3	0.273675	0.266015	1.02879	0.303576	0.523353
AFUB_011820	2014.08	0.0449392	0.339017	0.132558	0.894543	0.952984
AFUB_006140	535.999	0.413278	0.237925	1.73701	0.0823859	0.230042
AFUB_008130	5839.34	-0.116294	0.104024	-1.11795	0.263587	0.479528
AFUB_006620	2317.58	-0.54133	0.200634	-2.6981	0.00697365	0.0428669
AFUB_008010	2011.67	0.615849	0.211835	2.90721	0.00364673	0.0275071
AFUB_003530	833.021	-0.232925	0.282315	-0.825051	0.409343	0.625464
AFUB_002310	21.6363	1.31758	0.890467	1.47965	0.138967	0.321603
AFUB_006030	619.814	-0.178811	0.169354	-1.05584	0.291041	0.510097
AFUB_006470	935.791	-0.0910033	0.215575	-0.422142	0.672922	0.823811
AFUB_016160	48.8135	-1.02041	0.354093	-2.88175	0.00395475	0.0289665
AFUB_004530	12737.1	0.571904	0.194844	2.93518	0.0033335	0.025937
AFUB_012100	663.678	-0.291024	0.278665	-1.04435	0.296323	0.515882
AFUB_012570	2761.02	0.121627	0.0684494	1.7769	0.0755855	0.217471
AFUB_012790	3180.02	0.424938	0.187542	2.26583	0.023462	0.100822
AFUB_005250	3229.06	0.43706	0.248976	1.75543	0.0791855	0.224723
AFUB_001250	6456.91	0.904493	0.408418	2.21463	0.0267856	0.110249
AFUB_015530	20748.9	-0.217701	0.270989	-0.803358	0.421768	0.636421
AFUB_001350	623.338	-0.105562	0.305022	-0.346079	0.729283	0.859903
AFUB_004640	405.213	-0.94507	0.545573	-1.73225	0.083229	0.231573
AFUB_004850	319.54	0.384126	0.319882	1.20084	0.229814	0.441168
AFUB_007170	7549.45	-0.21146	0.221899	-0.952958	0.340612	0.560093
AFUB_010560	72942.2	0.752035	0.183121	4.10677	4.0123e-05	0.0008562
AFUB_006660	639.482	-0.187918	0.159434	-1.17866	0.238534	0.450506
AFUB_005350	996.758	-0.752381	0.297738	-2.52699	0.0115044	0.0614065
AFUB_002570	4011.46	0.241756	0.0865794	2.7923	0.00523342	0.035217
AFUB_008300	2503.25	0.0170086	0.206675	0.0822963	0.934411	0.973051
AFUB_007620	1355.62	-0.213655	0.168943	-1.26466	0.205994	0.412782
AFUB_012330	13.7577	0.0549656	0.591656	0.0929013	0.925982	0.968363
AFUB_013170	9.23004	-0.824202	0.776988	-1.06076	0.288797	0.508448
AFUB_001560	2162.06	0.364379	0.105711	3.44695	0.000566956	0.00692059
AFUB_006300	488.647	-0.876386	0.230094	-3.80881	0.000139636	0.00231525
AFUB_010210	247.229	-0.445833	0.186229	-2.394	0.0166658	0.0798184
AFUB_014140	5073.55	0.192336	0.177672	1.08254	0.279015	0.497664
AFUB_002340	314.448	-1.263	0.461877	-2.7345	0.00624758	0.0397382
AFUB_003420	1057.54	-0.124493	0.230848	-0.539286	0.589689	0.767619
AFUB_005510	1357.2	-0.216059	0.359097	-0.601672	0.547392	0.736354
AFUB_001710	347.435	-1.23574	0.410116	-3.01315	0.00258551	0.0216646
AFUB_000080	24.8641	-1.16952	0.813952	-1.43684	0.150764	0.339216
AFUB_013260	25734.8	0.757594	0.717271	1.05622	0.290869	0.510097
AFUB_016400	280.593	-0.423633	0.438053	-0.967082	0.333503	0.553119
AFUB_004730	159.501	-0.304682	0.199168	-1.52978	0.126072	0.302134
AFUB_003700	10.7154	-0.479791	0.501424	-0.956857	0.338639	0.557927
AFUB_010230	2475.06	0.275983	0.239558	1.15205	0.2493	0.46375
AFUB_008620	4112.71	-0.153129	0.268435	-0.570451	0.568372	0.751731
AFUB_005570	2077.7	-0.0990965	0.117414	-0.843992	0.398674	0.615082
AFUB_006520	25.7169	-1.14019	0.324027	-3.51881	0.00043348	0.00567156
AFUB_012810	1532.66	0.0495061	0.298064	0.166092	0.868084	0.938871
AFUB_011420	6187.2	0.295751	0.101918	2.90186	0.0037095	0.0279073
AFUB_007560	1074.38	0.320753	0.361795	0.886561	0.375315	0.59301
AFUB_010930	103.174	-0.452249	0.257219	-1.75823	0.0787092	0.22405
AFUB_000720	12.9013	-0.230998	0.316024	-0.73095	0.46481	0.671344
AFUB_005790	359.141	-0.0624789	0.504355	-0.123879	0.901411	0.955861
AFUB_009910	1044.5	0.495467	0.179397	2.76184	0.00574767	0.0375005
AFUB_005850	1272.03	0.237028	0.183762	1.28987	0.197097	0.401622
AFUB_005750	20.2292	1.54166	0.555716	2.77419	0.00553398	0.0365602
AFUB_006360	2302.44	0.197561	0.130537	1.51345	0.130166	0.308007
AFUB_000070	1.16811	-2.21368	1.24243	-1.78174	0.0747915	NA
AFUB_013850	3898.73	-0.54126	0.402177	-1.34582	0.178359	0.378025
AFUB_008660	926.037	-0.686146	0.218089	-3.14618	0.00165417	0.0155741
AFUB_003790	4031.28	0.386137	0.240588	1.60497	0.1085	0.274166
AFUB_004670	335.202	-0.414794	0.276511	-1.5001	0.133588	0.313648
AFUB_001670	4.25061	-0.0906492	0.558424	-0.16233	0.871046	0.940629
AFUB_009790	1548.75	0.83351	0.259627	3.21042	0.00132542	0.0130838
AFUB_012880	1032.54	0.670836	0.399201	1.68045	0.0928706	0.248149
AFUB_016340	559.606	-0.152369	0.166003	-0.917872	0.358686	0.578342
AFUB_002660	512.832	-0.217837	0.205278	-1.06118	0.288608	0.508306
AFUB_005900	3537.72	0.122787	0.116679	1.05234	0.292642	0.511374
AFUB_014360	73.4971	0.639384	0.263295	2.4284	0.0151657	0.0751331
AFUB_012340	1444.59	0.301724	0.10756	2.80518	0.00502879	0.0342119
AFUB_017030	2.26911	0.404383	0.921494	0.438835	0.660781	NA
AFUB_008750	9657.97	0.635798	0.213263	2.98129	0.00287032	0.0234226
AFUB_003580	346.754	0.668975	0.294848	2.26888	0.0232757	0.100297
AFUB_006650	91.877	-0.298157	0.366866	-0.812713	0.416382	0.632199
AFUB_007260	435.883	0.151254	0.277743	0.54458	0.586042	0.765056
AFUB_006860	146.472	-1.08403	0.487601	-2.2232	0.0262022	0.108804
AFUB_011360	320.691	0.0407868	0.309376	0.131835	0.895114	0.953323
AFUB_014080	625.143	0.540339	0.403511	1.33909	0.180541	0.381058
AFUB_010380	2399.29	0.0762223	0.120903	0.630441	0.528406	0.72225
AFUB_000280	49.2607	-0.191225	0.440753	-0.433861	0.66439	0.816931
AFUB_004840	2185.4	0.124457	0.0897897	1.38609	0.165719	0.361473
AFUB_002890	1088.3	0.190525	0.182602	1.04339	0.296768	0.516263
AFUB_008880	196.252	-0.03575	0.345313	-0.103529	0.917543	0.96456
AFUB_016710	3.78543	0.239617	0.854564	0.280397	0.779173	0.88929
AFUB_008950	2483.88	-0.000872063	0.134448	-0.00648626	0.994825	0.999449
AFUB_007380	1684.53	-0.622266	0.214043	-2.90719	0.00364687	0.0275071
AFUB_010410	2529.05	-0.0906845	0.361021	-0.251189	0.801668	0.90226
AFUB_001430	2720.98	0.589537	0.229707	2.56647	0.010274	0.0568275
AFUB_011060	261.03	-0.225973	0.274288	-0.823854	0.410022	0.626298
AFUB_004420	1388.57	-0.403895	0.195677	-2.0641	0.0390086	0.141832
AFUB_013990	145.081	-0.351144	0.699661	-0.501878	0.615754	0.786365
AFUB_003840	1123.2	0.0551477	0.192937	0.285832	0.775007	0.887563
AFUB_007440	1417.81	-0.436377	0.215121	-2.02852	0.0425071	0.149984
AFUB_001140	2221.44	0.352213	0.297462	1.18406	0.23639	0.448279
AFUB_011140	72871.9	0.611706	0.250752	2.43949	0.014708	0.0735636
AFUB_011770	1706.68	0.696246	0.277791	2.50636	0.012198	0.0639428
AFUB_016620	307.653	0.183412	0.268649	0.682719	0.494784	0.694195
AFUB_015680	2409.17	-0.708065	0.302012	-2.3445	0.0190528	0.0872795
AFUB_007570	1376.83	0.616132	0.26549	2.32073	0.0203013	0.09109
AFUB_011160	5.82342	-0.0398	0.701596	-0.0567278	0.954762	0.983096
AFUB_009030	805.795	-1.43425	0.60602	-2.36668	0.0179486	0.0838844
AFUB_001910	40.6762	-0.7197	0.409868	-1.75593	0.0790998	0.224548
AFUB_012290	567.117	0.367963	0.218274	1.68578	0.0918383	0.246654
AFUB_002690	2.58259	-1.82785	1.19274	-1.53248	0.125403	0.300993
AFUB_014710	95.2096	-0.8321	0.323147	-2.57499	0.0100242	0.0559767
AFUB_004250	1887.16	0.17591	0.085935	2.04702	0.0406565	0.146207
AFUB_015810	2495.77	0.506447	0.144472	3.50551	0.000455741	0.00589693
AFUB_007060	6389.4	-1.05526	0.540765	-1.95143	0.0510064	0.170059
AFUB_009990	1148.53	-0.395338	0.219154	-1.80393	0.0712431	0.209876
AFUB_004820	2735.04	-0.394341	0.138567	-2.84584	0.00442946	0.0313408
AFUB_009370	1040.59	-0.562482	0.206687	-2.72141	0.00650032	0.040787
AFUB_002730	2392.19	-0.00218008	0.176578	-0.0123463	0.990149	0.998532
AFUB_006260	896.394	0.368999	0.261462	1.41129	0.158158	0.350628
AFUB_008340	1010.78	-0.21872	0.172982	-1.26441	0.206084	0.412815
AFUB_008760	15.1968	-0.628894	0.395384	-1.59059	0.111702	0.278897
AFUB_005180	4863.17	0.61869	0.217567	2.84368	0.00445959	0.0314357
AFUB_012780	774.924	-0.124754	0.120922	-1.0317	0.302215	0.521961
AFUB_003320	769.773	0.256292	0.141788	1.80757	0.0706727	0.208786
AFUB_004490	105.047	-0.331242	0.203784	-1.62545	0.104066	0.26746
AFUB_005280	544.73	0.334901	0.113525	2.95001	0.0031776	0.0250149
AFUB_016410	682.461	0.120667	0.354128	0.340744	0.733296	0.862242
AFUB_009720	7885.91	-0.221298	0.143988	-1.53692	0.124313	0.299527
AFUB_010460	56.0413	0.335615	0.317176	1.05814	0.289994	0.509501
AFUB_013310	7.50158	-1.22362	1.23106	-0.993961	0.320242	0.53967
AFUB_009150	1502.66	1.05933	0.303635	3.48881	0.000485179	0.0061598
AFUB_003230	311.809	0.278688	0.310426	0.89776	0.369314	0.58769
AFUB_012080	24284.7	0.941625	0.260149	3.61956	0.000295103	0.00424276
AFUB_000230	0.731546	1.62959	1.56118	1.04382	0.296569	NA
AFUB_009360	371.285	-0.251193	0.151734	-1.65548	0.0978265	0.25645
AFUB_004270	163.291	-0.346335	0.176677	-1.96027	0.0499637	0.167703
AFUB_003120	67.5822	0.815435	0.640675	1.27277	0.203098	0.409695
AFUB_005810	213.609	-0.351216	0.258291	-1.35977	0.173903	0.371816
AFUB_014280	1542.15	-0.219762	0.300152	-0.73217	0.464065	0.670371
AFUB_014380	136.779	0.490432	0.265164	1.84954	0.0643799	0.196389
AFUB_012940	1934.36	0.126403	0.247263	0.51121	0.609204	0.78157
AFUB_013840	2145.06	0.364503	0.191029	1.90811	0.0563776	0.181369
AFUB_014900	242.029	0.360241	0.300676	1.1981	0.230877	0.44212
AFUB_011410	10743.2	0.928246	0.237195	3.91343	9.09949e-05	0.0016666
AFUB_008290	1955.77	0.566949	0.19266	2.94274	0.00325317	0.0255027
AFUB_001060	418.255	-0.187179	0.172935	-1.08237	0.27909	0.497664
AFUB_012800	2471.33	0.616294	0.321741	1.91549	0.0554296	0.179058
AFUB_004450	343.917	0.397353	0.20424	1.94552	0.051713	0.171243
AFUB_013720	5550.73	-0.345417	0.381411	-0.905629	0.365132	0.583813
AFUB_009800	1036.65	0.459138	0.434209	1.05741	0.290323	0.509602
AFUB_009610	3008.6	0.631148	0.145839	4.32772	1.50662e-05	0.000387868
AFUB_017050	37.1501	-2.12897	1.64669	-1.29287	0.196055	0.400839
AFUB_014860	989.691	0.478938	0.361093	1.32636	0.184722	0.385996
AFUB_002020	210.038	-0.0612114	0.266071	-0.230056	0.818048	0.91297
AFUB_008610	843.716	0.0827413	0.19849	0.416854	0.676786	0.825645
AFUB_015330	915.175	-0.25125	0.200472	-1.25329	0.2101	0.417916
AFUB_016560	222.961	-0.347631	0.526121	-0.660743	0.508777	0.706212
AFUB_014950	100.015	-0.147862	0.257991	-0.57313	0.566556	0.750283
AFUB_000950	251.736	0.526741	0.873152	0.603264	0.546333	0.735771
AFUB_000160	0.750995	-0.0238	1.44545	-0.0164655	0.986863	NA
AFUB_004690	72.2046	-0.654986	0.331052	-1.9785	0.0478721	0.163197
AFUB_004960	1224.39	0.265165	0.259684	1.02111	0.307204	0.527472
AFUB_000600	200	0.586236	0.237665	2.46665	0.0136383	0.0694456
AFUB_003150	1368.45	-0.137962	0.220959	-0.624377	0.53238	0.725942
AFUB_011090	35.2342	-0.138192	0.329543	-0.419345	0.674964	0.824712
AFUB_004660	72866.5	0.904958	0.208539	4.33952	1.42797e-05	0.000370561
AFUB_004070	2821.61	-0.152063	0.242554	-0.626926	0.530708	0.724311
AFUB_008310	1008.47	-0.121169	0.194747	-0.622187	0.533819	0.726546
AFUB_002720	1784.73	0.282777	0.109823	2.57485	0.0100283	0.0559767
AFUB_003070	2763.26	-0.254149	0.128524	-1.97745	0.0479912	0.163425
AFUB_005020	6362.45	0.571298	0.27692	2.06304	0.0391086	0.142004
AFUB_011880	107.482	-1.11131	0.278699	-3.98749	6.67768e-05	0.00129377
AFUB_002770	68.4215	-1.02984	0.611619	-1.6838	0.0922213	0.24719
AFUB_002880	976.195	0.383141	0.168859	2.26899	0.0232687	0.100297
AFUB_013670	8.86015	1.29878	0.554282	2.34318	0.0191203	0.0873327
AFUB_003210	1494.03	0.0446638	0.179877	0.248302	0.803901	0.903424
AFUB_001110	1309.06	0.118618	0.180663	0.65657	0.511457	0.708492
AFUB_016320	25.799	1.3565	0.903271	1.50177	0.133157	0.31295
AFUB_003270	2273.41	0.813215	0.636892	1.27685	0.201656	0.407788
AFUB_016630	273.729	0.590353	0.248789	2.37291	0.0176485	0.0829562
AFUB_011550	1181.21	-0.0111616	0.176066	-0.0633942	0.949453	0.980972
AFUB_002850	2457.23	0.0345318	0.291087	0.11863	0.905568	0.958139
AFUB_004600	3530.38	0.551615	0.18059	3.05451	0.00225428	0.0194458
AFUB_012640	2004.57	0.546498	0.24679	2.21443	0.0267994	0.110258
AFUB_004460	15149.7	-0.951514	0.591074	-1.60981	0.10744	0.272542
AFUB_011370	1112.43	0.108273	0.180072	0.601273	0.547658	0.736592
AFUB_015250	3966.34	0.296562	0.224652	1.32009	0.186803	0.388657
AFUB_010880	1622.13	0.00909611	0.659117	0.0138005	0.988989	0.998532
AFUB_009580	100.526	0.270868	0.524964	0.515974	0.605873	0.779253
AFUB_014090	39.3062	-0.653055	0.608205	-1.07374	0.282939	0.501622
AFUB_005430	1341.99	-0.455001	0.267429	-1.70139	0.0888692	0.241488
AFUB_007590	250.622	-0.0635084	0.226045	-0.280955	0.778745	0.889018
AFUB_014330	862.399	-0.094245	0.142272	-0.662428	0.507697	0.7053
AFUB_012860	817.481	0.20918	0.301589	0.693593	0.487938	0.68884
AFUB_009540	15241.8	-0.000250113	0.140619	-0.00177866	0.998581	1
AFUB_010340	1656.98	0.170688	0.318961	0.535138	0.592554	0.76991
AFUB_002490	4576.83	0.523569	0.202636	2.58379	0.00977205	0.055081
AFUB_002470	1581.02	0.353732	0.355836	0.994087	0.320181	0.53967
AFUB_005380	82.6326	0.442543	0.331919	1.33328	0.182438	0.383368
AFUB_009970	883.904	0.748701	0.186282	4.01918	5.8401e-05	0.00115911
AFUB_010540	1577.91	-1.20223	0.208207	-5.7742	7.73218e-09	6.46742e-07
AFUB_013740	24915.9	0.683448	0.215756	3.16769	0.00153655	0.0147032
AFUB_009260	3007.28	0.306013	0.29046	1.05354	0.292092	0.511144
AFUB_012620	3937.77	-0.134795	0.259863	-0.518717	0.603958	0.778179
AFUB_005270	4691.18	0.573021	0.606355	0.945026	0.344646	0.563659
AFUB_008650	414.336	-0.192815	0.154335	-1.24932	0.211547	0.419246
AFUB_011910	202.751	0.0665861	0.196536	0.338798	0.734762	0.862242
AFUB_013810	689.366	-0.365092	0.206021	-1.77211	0.0763765	0.219379
AFUB_006029	609.263	-0.507086	0.137355	-3.69179	0.000222686	0.00336471
AFUB_004980	436.483	-0.330999	0.655185	-0.505199	0.613419	0.785043
AFUB_009600	2240.85	0.513431	0.116959	4.38984	1.13435e-05	0.000302753
AFUB_002970	1465.2	-0.0300332	0.281696	-0.106615	0.915094	0.962595
AFUB_011640	17585.7	0.175155	0.0931893	1.87956	0.0601675	0.188638
AFUB_014740	11.9371	-0.267915	0.564927	-0.474247	0.635324	0.798985
AFUB_014730	252.151	-0.349874	0.199389	-1.75472	0.0793064	0.22487
AFUB_004300	16.8491	0.918951	0.432625	2.12413	0.0336596	0.128631
AFUB_014240	201.889	-0.987644	0.28611	-3.45198	0.000556496	0.00684154
AFUB_002840	406.937	-0.056115	0.159278	-0.352308	0.724607	0.857411
AFUB_005240	685.04	-0.244839	0.147271	-1.6625	0.0964118	0.254061
AFUB_009220	3819.48	-0.23676	0.356154	-0.664767	0.506199	0.704722
AFUB_012010	1467.25	-0.0682563	0.16173	-0.422039	0.672996	0.823811
AFUB_008460	2334.82	0.183679	0.178799	1.02729	0.304284	0.524074
AFUB_008100	3114.2	0.025713	0.129317	0.198836	0.842391	0.925124
AFUB_004140	128.654	0.85288	0.195063	4.37233	1.22927e-05	0.000325305
AFUB_016290	0.94908	-0.0299197	1.8817	-0.0159004	0.987314	NA
AFUB_012050	255.368	-0.362837	0.348331	-1.04164	0.297576	0.516623
AFUB_005620	74.5653	-0.0193835	0.260848	-0.0743097	0.940764	0.976558
AFUB_016260	46.0644	-0.227458	0.269305	-0.844611	0.398328	0.615055
AFUB_003830	1233.5	-0.496405	0.356308	-1.39319	0.163563	0.358211
AFUB_009270	1541.31	0.0631209	0.201873	0.312677	0.754526	0.876103
AFUB_012490	1694.73	0.309516	0.153551	2.01573	0.0438283	0.152998
AFUB_009830	1294.85	0.326288	0.450559	0.724185	0.468952	0.674106
AFUB_012500	931.418	0.122504	0.127445	0.961234	0.336435	0.555859
AFUB_013650	2719.1	-0.356905	0.314244	-1.13576	0.256058	0.470883
AFUB_004710	3879.44	0.735126	0.351685	2.09029	0.0365915	0.136081
AFUB_004890	7738.4	0.25033	0.230739	1.08491	0.277963	0.496843
AFUB_016110	2739.52	-0.495157	0.203136	-2.43756	0.0147866	0.0737989
AFUB_001820	1801.74	0.253806	0.250971	1.0113	0.311874	0.53169
AFUB_000420	13466.1	0.480116	0.342367	1.40234	0.160813	0.354887
AFUB_016700	1.91599	1.41356	0.854032	1.65516	0.0978914	NA
AFUB_016960	7.74589	-0.957786	0.92765	-1.03249	0.301844	0.521423
AFUB_000430	3464.98	-0.146336	0.155696	-0.939884	0.347277	0.566988
AFUB_006830	437.798	0.462174	0.396861	1.16457	0.244192	0.456696
AFUB_015630	1794.15	-0.262972	0.372191	-0.706551	0.479846	0.682227
AFUB_006710	1304.34	0.542878	0.336429	1.61365	0.106603	0.271006
AFUB_008980	940.359	0.354452	0.297477	1.19153	0.233446	0.444659
AFUB_008230	1763.69	-0.105013	0.16831	-0.623925	0.532677	0.726046
AFUB_007360	5087.33	-0.282606	0.179291	-1.57624	0.11497	0.284776
AFUB_012000	8463.29	0.853039	0.242489	3.51784	0.000435069	0.0056765
AFUB_000010	31.4453	-0.586487	0.37948	-1.5455	0.122225	0.296249
AFUB_014300	2396.65	0.389117	0.193046	2.01567	0.0438349	0.152998
AFUB_015020	1022.36	-0.10403	0.138632	-0.750402	0.453013	0.66159
AFUB_007460	3257.33	-0.436281	0.176816	-2.46743	0.0136085	0.0693984
AFUB_003650	14.4935	0.218749	0.529407	0.413197	0.679463	0.826669
AFUB_008990	1225.55	-0.0397642	0.172393	-0.23066	0.817579	0.912773
AFUB_014870	25.9513	0.42106	0.581811	0.723705	0.469247	0.674321
AFUB_012630	2443.53	0.548323	0.302215	1.81435	0.0696246	0.206864
AFUB_015870	324.996	-0.572998	0.448049	-1.27887	0.200942	0.407099
AFUB_016590	2329.75	0.416852	0.323225	1.28967	0.197167	0.401622
AFUB_005190	2293.5	-0.133413	0.142077	-0.939019	0.347721	0.5675
AFUB_013420	1457.2	-0.34375	0.225985	-1.52112	0.12823	0.305353
AFUB_000550	6606.66	0.451981	0.317746	1.42246	0.154893	0.34491
AFUB_007350	433.342	0.273666	0.252141	1.08537	0.277757	0.496753
AFUB_008250	5514.82	-0.00557863	0.175292	-0.0318248	0.974612	0.991895
AFUB_000810	10.643	1.391	0.433645	3.20769	0.00133808	0.0131658
AFUB_003920	19437.2	0.131437	0.0816004	1.61074	0.107236	0.272172
AFUB_006240	434.562	-0.272043	0.354659	-0.767057	0.443048	0.655268
AFUB_009120	1533.12	0.136118	0.161198	0.844419	0.398435	0.615062
AFUB_011650	4936.2	0.0547719	0.222906	0.245718	0.805901	0.904803
AFUB_009740	1190.77	-0.186091	0.178037	-1.04524	0.295913	0.515353
AFUB_002100	193.321	0.725454	0.305906	2.37149	0.0177163	0.083155
AFUB_008280	946.367	-0.51795	0.202051	-2.56346	0.0103636	0.057143
AFUB_010450	69.3456	-0.384342	0.378466	-1.01553	0.309855	0.529887
AFUB_014990	6099.22	0.150482	0.360329	0.417624	0.676222	0.825495
AFUB_012590	74.4606	-0.804817	0.7515	-1.07095	0.284193	0.502989
AFUB_009060	3183.87	0.159109	0.183245	0.868288	0.385237	0.601314
AFUB_004030	1577.72	-0.197508	0.172615	-1.14421	0.252536	0.467357
AFUB_006920	392.943	-0.541907	0.202462	-2.67658	0.00743771	0.0450688
AFUB_008330	1107.25	-0.0656649	0.115468	-0.568686	0.569569	0.752307
AFUB_015340	5211.1	1.06884	0.259057	4.12588	3.69312e-05	0.000810238
AFUB_002870	784.871	-0.886845	0.293768	-3.01887	0.00253722	0.0213555
AFUB_014510	2208.88	0.305931	0.191088	1.601	0.109378	0.275314
AFUB_002110	0.732366	2.79178	1.8861	1.48018	0.138824	NA
AFUB_010300	2993.65	0.642214	0.170905	3.75772	0.000171468	0.00271796
AFUB_013210	2135.5	0.191321	0.206498	0.926505	0.354184	0.574843
AFUB_006690	2492.2	0.375056	0.133562	2.8081	0.00498353	0.0339286
AFUB_015980	820.786	-0.09321	0.172857	-0.539233	0.589726	0.767619
AFUB_015320	1167.86	0.0205718	0.119366	0.172342	0.863169	0.937201
AFUB_007900	1243.2	-0.267231	0.175923	-1.51902	0.128757	0.305985
AFUB_014370	2026.01	0.582315	0.32152	1.81113	0.0701207	0.207745
AFUB_015090	1814.21	1.72006	0.423337	4.06309	4.84264e-05	0.00100589
AFUB_002250	303.681	-0.341819	0.1719	-1.98848	0.0467585	0.160511
AFUB_005940	1352.56	-0.312093	0.253177	-1.2327	0.217687	0.426095
AFUB_008940	3359.15	-0.0630095	0.0992138	-0.635088	0.525371	0.719964
AFUB_016680	169.241	0.495107	0.508453	0.973752	0.33018	0.5503
AFUB_008110	811.813	-0.199069	0.142316	-1.39878	0.161879	0.356484
AFUB_005600	3661.41	0.289338	0.181512	1.59405	0.110925	0.277701
AFUB_013620	239.602	-0.314921	0.403671	-0.780144	0.435306	0.649251
AFUB_001460	2165.23	-0.0858999	0.144024	-0.596429	0.550889	0.738618
AFUB_009070	1160.82	-0.00911899	0.140582	-0.0648661	0.948281	0.980655
AFUB_007310	280.699	0.69821	0.450592	1.54954	0.121252	0.294883
AFUB_007070	2921.55	0.431204	0.180532	2.38852	0.0169162	0.0803996
AFUB_008600	2087.49	0.0705315	0.0904378	0.779889	0.435456	0.649271
AFUB_001640	2952.61	-0.0573682	0.125468	-0.457232	0.647504	0.807104
AFUB_007860	2678.81	0.0353189	0.162912	0.216798	0.828366	0.918685
AFUB_013140	4.47479	0.0828932	0.652326	0.127073	0.898882	0.955398
AFUB_000870	453.197	-3.05018	0.48376	-6.30516	2.87889e-10	3.37118e-08
AFUB_002450	15862.5	0.776568	0.240453	3.2296	0.00123963	0.0124869
AFUB_014340	45.7286	-0.0280283	0.365305	-0.0767256	0.938842	0.975388
AFUB_017000	31.6005	-2.21135	0.766301	-2.88574	0.00390491	0.0287383
AFUB_007430	3564.81	0.0767528	0.199388	0.384941	0.700281	0.840238
AFUB_014310	2191.46	0.245166	0.268834	0.911964	0.361788	0.580944
AFUB_013280	9733.93	-0.536773	0.379067	-1.41604	0.156765	0.348101
AFUB_012220	640.287	-0.364804	0.169191	-2.15617	0.0310707	0.121685
AFUB_010080	669.686	0.0389304	0.324486	0.119976	0.904502	0.957505
AFUB_006170	59.1304	0.434785	0.282695	1.538	0.124048	0.299189
AFUB_007680	18.1898	-0.834542	0.521614	-1.59992	0.109616	0.27545
AFUB_009180	472.053	-0.412945	0.186311	-2.21643	0.0266619	0.110015
AFUB_000490	2766.12	-0.186116	0.448366	-0.415099	0.678069	0.826381
AFUB_004830	740.121	0.268406	0.230796	1.16296	0.244847	0.457647
AFUB_000900	156.869	-1.26257	0.261268	-4.83249	1.34838e-06	5.35238e-05
AFUB_006720	72320.7	0.611918	0.152561	4.01098	6.04681e-05	0.00119005
AFUB_014720	1451.5	1.10766	0.291066	3.80551	0.00014151	0.00233804
AFUB_015350	10495.5	0.01091	0.209032	0.0521931	0.958375	0.985263
AFUB_006820	639.928	0.131547	0.43863	0.299904	0.76425	0.881786
AFUB_007040	129.407	0.264436	0.215864	1.22501	0.22057	0.429618
AFUB_000100	217.438	-0.0636121	0.329508	-0.193052	0.846918	0.927896
AFUB_004230	990.217	-0.113849	0.274771	-0.414341	0.678624	0.826381
AFUB_009590	21.8603	0.974556	0.494084	1.97245	0.0485581	0.164637
AFUB_007220	636.987	0.275481	0.27305	1.00891	0.31302	0.532965
AFUB_013220	3276.84	0.417232	0.180544	2.31097	0.0208345	0.0925013
AFUB_009870	840.782	0.0527241	0.203351	0.259276	0.795422	0.898309
AFUB_000570	386.619	0.247847	0.172294	1.43851	0.150289	0.338622
AFUB_010520	1129.54	0.151289	0.143011	1.05788	0.290109	0.509523
AFUB_010120	1157.24	-0.256947	0.188952	-1.35985	0.173877	0.371816
AFUB_008690	438.28	-0.642353	0.326815	-1.96549	0.0493571	0.166562
AFUB_005880	278.966	-0.673742	0.277494	-2.42795	0.0151846	0.0751331
AFUB_006900	3738.37	1.3857	0.160686	8.62364	6.48573e-18	1.8987e-15
AFUB_015290	3506.39	-0.208498	0.17005	-1.2261	0.220162	0.429146
AFUB_006150	709.689	0.821114	0.597339	1.37462	0.169249	0.365919
AFUB_014600	355.519	-0.00693927	0.274532	-0.0252767	0.979834	0.994638
AFUB_004800	84.0511	0.321841	0.20911	1.5391	0.123779	0.29878
AFUB_012550	2343.6	0.0704463	0.337956	0.208448	0.834879	0.921653
AFUB_010850	5367.82	-0.121496	0.265457	-0.457685	0.647179	0.806863
AFUB_006970	1088.2	-3.75073	0.36868	-10.1734	2.60584e-24	1.10961e-21
AFUB_005320	4274.96	-0.226273	0.106377	-2.12709	0.0334124	0.127967
AFUB_012980	19523	-0.388708	0.112904	-3.44283	0.000575663	0.00699456
AFUB_003930	22.7759	-1.11009	0.796428	-1.39383	0.163369	0.35805
AFUB_000890	323.244	-0.845899	0.203952	-4.14754	3.36062e-05	0.000749579
AFUB_016580	907.282	-0.164369	0.552821	-0.297327	0.766217	0.882556
AFUB_014210	1327.5	0.407069	0.216045	1.88418	0.05954	0.187612
AFUB_005840	62158.4	0.519721	0.278141	1.86855	0.0616853	0.191664
AFUB_002780	1450.82	-0.325064	0.220671	-1.47308	0.140731	0.323943
AFUB_009900	2186.97	0.117931	0.161865	0.728575	0.466262	0.672094
AFUB_013480	4557.91	-0.276977	0.192526	-1.43864	0.150252	0.338622
AFUB_016970	19.3726	0.376945	0.637697	0.591103	0.554451	0.741559
AFUB_001340	8195.51	0.147163	0.125031	1.17701	0.239192	0.451071
AFUB_015990	356.172	-0.13845	0.170877	-0.810231	0.417808	0.633234
AFUB_003910	3975.75	-0.0380469	0.147349	-0.258209	0.796245	0.898702
AFUB_004360	1514.55	-0.161811	0.243903	-0.663425	0.507058	0.704779
AFUB_012660	1083.01	0.756017	0.199432	3.79086	0.000150126	0.00245871
AFUB_014620	632.596	-0.67195	0.233328	-2.87985	0.00397864	0.029096
AFUB_013370	2641.86	0.0560098	0.410128	0.136566	0.891374	0.951424
AFUB_003050	9.04701	0.809154	0.726914	1.11314	0.26565	0.481654
AFUB_012070	80.664	-0.335835	0.416167	-0.806972	0.419683	0.634933
AFUB_004330	2251.15	0.0967994	0.192566	0.502682	0.615188	0.78591
AFUB_007300	2899.47	-0.185302	0.153044	-1.21077	0.225982	0.4357
AFUB_013800	354.294	-0.157063	0.134854	-1.16469	0.244144	0.456696
AFUB_007600	1909.11	0.189051	0.177793	1.06332	0.287635	0.507069
AFUB_016470	307.593	0.0382239	0.173457	0.220365	0.825587	0.917526
AFUB_007580	11408.5	0.470084	0.209054	2.24862	0.0245366	0.104197
AFUB_002400	588.328	0.0642063	0.132929	0.48301	0.629088	0.795639
AFUB_012600	686.314	1.05405	0.266182	3.95987	7.49919e-05	0.0014308
AFUB_009199	383.256	-0.66145	0.185993	-3.55631	0.000376094	0.00512845
AFUB_009290	4665.44	0.130252	0.275981	0.471961	0.636954	0.799594
AFUB_016850	22.4096	1.37017	0.479425	2.85794	0.004264	0.0303996
AFUB_001030	9.22459	0.986049	0.656523	1.50193	0.133116	0.31295
AFUB_014440	15.8828	-0.207593	0.433422	-0.478963	0.631965	0.797234
AFUB_005640	88.8932	1.04392	0.439793	2.37366	0.0176128	0.0828718
AFUB_007720	32.8835	-0.656121	0.58591	-1.11983	0.262786	0.478758
AFUB_001470	21586.6	0.191329	0.134273	1.42492	0.15418	0.344304
AFUB_003890	2.7644	-0.757382	0.706168	-1.07252	0.283485	0.502305
AFUB_011740	2275.68	-0.342032	0.130474	-2.62146	0.00875533	0.0506922
AFUB_014560	3953.06	-0.0296429	0.291587	-0.101661	0.919026	0.965292
AFUB_001120	40.2855	0.26832	0.288129	0.93125	0.351724	0.572239
AFUB_002530	2741.82	-0.0645953	0.223682	-0.288782	0.772748	0.885951
AFUB_015670	5149.91	0.234783	0.337293	0.69608	0.486378	0.687505
AFUB_004020	45841	0.0380368	0.729987	0.0521061	0.958444	0.985263
AFUB_006890	558.313	-0.558938	0.105583	-5.29381	1.19792e-07	6.68543e-06
AFUB_005890	49.018	-0.00887229	0.476851	-0.018606	0.985155	0.997292
AFUB_004400	1018.66	0.0692115	0.111128	0.622808	0.533411	0.726518
AFUB_010990	2443.5	-0.34349	0.155099	-2.21465	0.0267841	0.110249
AFUB_008140	1680.6	0.117535	0.0993235	1.18336	0.236668	0.44832
AFUB_009730	1970.07	-0.331246	0.27328	-1.21211	0.22547	0.435147
AFUB_016570	957.329	-0.0519902	0.479518	-0.108422	0.913661	0.961597
AFUB_008060	597.532	-0.203605	0.199029	-1.02299	0.306313	0.526618
AFUB_010060	1321.13	-0.157523	0.118821	-1.32572	0.184933	0.386204
AFUB_000530	4098.14	0.511935	0.199669	2.56393	0.0103496	0.057133
AFUB_003090	340.925	0.572304	0.357623	1.6003	0.109532	0.275314
AFUB_006100	971.115	0.373399	0.13264	2.81512	0.00487588	0.0334632
AFUB_006250	287.322	0.0454953	0.289434	0.157187	0.875098	0.942496
AFUB_011900	0.775822	-0.172955	1.51062	-0.114493	0.908847	NA
AFUB_004380	1442.92	0.483511	0.121264	3.98725	6.68428e-05	0.00129377
AFUB_007920	551.471	0.584459	0.221207	2.64213	0.00823855	0.0485706
AFUB_013960	792.631	-0.0480784	0.223753	-0.214873	0.829867	0.919261
AFUB_003620	1.26417	-0.976528	1.31561	-0.74226	0.45793	NA
AFUB_002080	3696.82	0.603616	0.400778	1.50611	0.132039	0.311094
AFUB_007320	14807.5	0.349334	0.245228	1.42453	0.154294	0.344313
AFUB_009200	815.961	-0.339002	0.150962	-2.24561	0.0247287	0.104492
AFUB_011870	108.791	-0.347185	0.21947	-1.58192	0.113667	0.282599
AFUB_015520	3.65477	-0.767903	0.713462	-1.0763	0.281791	0.500649
AFUB_008090	2642.62	0.255011	0.182903	1.39425	0.163243	0.35805
AFUB_004430	97925.7	0.279556	0.145937	1.91559	0.0554172	0.179058
AFUB_015260	52910	0.965651	0.307463	3.14071	0.00168539	0.0157887
AFUB_013560	1274.33	0.754836	0.456887	1.65213	0.0985087	0.257342
AFUB_000710	12.9678	1.03949	0.589496	1.76335	0.0778421	0.221851
AFUB_005920	542.283	-0.299279	0.270901	-1.10475	0.269267	0.486404
AFUB_011520	454.068	-0.123485	0.16528	-0.747124	0.454989	0.662834
AFUB_014130	667.32	-0.151275	0.272329	-0.555486	0.578563	0.759845
AFUB_005030	1021.93	0.0721035	0.151418	0.476189	0.63394	0.798219
AFUB_002240	552.19	-0.165708	0.187243	-0.88499	0.376162	0.593547
AFUB_007010	1302.09	-0.207767	0.136754	-1.51928	0.128693	0.305911
AFUB_013090	504.075	0.156403	0.2248	0.695743	0.48659	0.687505
AFUB_001750	52324.4	0.800925	0.164991	4.85435	1.2078e-06	5.00651e-05
AFUB_015300	345.341	0.438141	0.154734	2.83158	0.00463192	0.0324061
AFUB_004090	3659.1	-0.0277599	0.126082	-0.220174	0.825735	0.917526
AFUB_016990	0.470199	-0.012011	1.7605	-0.00682245	0.994557	NA
AFUB_000370	91.4808	0.16256	0.684892	0.237352	0.812384	0.908598
AFUB_015060	279.506	-0.215183	0.301264	-0.714267	0.475062	0.679655
AFUB_010740	5.23967	0.348762	0.438262	0.795784	0.426157	0.64081
AFUB_001680	81.8206	-0.372033	0.331994	-1.1206	0.262458	0.478348
AFUB_015270	361.949	-0.878127	0.311018	-2.82339	0.00475181	0.0329465
AFUB_001620	3826.37	0.325982	0.213351	1.52791	0.126534	0.302886
AFUB_016130	937.89	-0.791412	0.485241	-1.63097	0.102897	0.265341
AFUB_016830	55.7718	1.60433	0.656175	2.44498	0.0144861	0.0728036
AFUB_008970	112.999	0.690907	0.263115	2.62587	0.00864272	0.05032
AFUB_014520	1121.72	-0.140011	0.31033	-0.451168	0.651868	0.810122
AFUB_009960	1436.33	0.100119	0.131879	0.759172	0.44775	0.658818
AFUB_007970	1324.02	-0.427721	0.207987	-2.05648	0.0397365	0.143671
AFUB_009660	47.0488	1.20569	0.490215	2.4595	0.0139129	0.0705282
AFUB_013350	154.855	-0.543673	0.2363	-2.30078	0.0214042	0.0944044
AFUB_014270	1483.3	-0.0742443	0.346637	-0.214185	0.830403	0.919441
AFUB_007190	5203.4	0.576943	0.231718	2.48985	0.0127797	0.0664372
AFUB_002350	2471.94	0.117192	0.0748883	1.5649	0.117607	0.28902
AFUB_015460	2014.34	0.0947047	0.12269	0.771904	0.440172	0.653046
AFUB_006610	2315.18	0.247997	0.374334	0.662501	0.50765	0.7053
AFUB_016250	17.2552	0.10616	0.477945	0.222118	0.824222	0.91678
AFUB_008920	5364.18	0.329447	0.311973	1.05601	0.290962	0.510097
AFUB_016050	9.47872	-1.70115	0.463941	-3.66673	0.000245667	0.00363572
AFUB_012210	4034.79	-0.0590809	0.0991762	-0.595716	0.551365	0.738939
AFUB_004290	2055.77	0.195656	0.147522	1.32629	0.184745	0.385996
AFUB_011260	175.542	-0.778577	0.292772	-2.65933	0.00782965	0.0467483
AFUB_006270	1.92388	2.59466	1.4237	1.82247	0.0683835	NA
AFUB_014400	86.9422	0.726113	0.669598	1.0844	0.278186	0.496891
AFUB_007370	958.137	-0.298967	0.265356	-1.12666	0.259885	0.47509
AFUB_012540	3241.46	0.333272	0.134093	2.48538	0.0129413	0.0670407
AFUB_007830	958.522	0.831281	0.332866	2.49734	0.0125127	0.0653033
AFUB_002190	1563.14	0.158043	0.19497	0.810603	0.417594	0.633065
AFUB_009440	46.6912	-0.0993443	0.46739	-0.212551	0.831677	0.919527
AFUB_014910	1457.31	-0.30185	0.288817	-1.04513	0.295964	0.515353
AFUB_005930	350.894	-0.43595	0.190896	-2.28371	0.0223888	0.097689
AFUB_016820	524.455	1.87579	0.430273	4.35953	1.30343e-05	0.000342991
AFUB_007290	55.9152	-0.256208	0.259761	-0.986325	0.323974	0.543514
AFUB_009460	3707.3	0.461787	0.366715	1.25926	0.207938	0.415167
AFUB_015040	1954.38	0.443597	0.123476	3.59259	0.000327404	0.00460592
AFUB_001150	102.368	0.185058	0.244438	0.757077	0.449004	0.659703
AFUB_009760	35079	0.315385	0.351981	0.896031	0.370236	0.588658
AFUB_009300	1944.3	-0.0454297	0.15205	-0.298781	0.765107	0.881939
AFUB_009390	1748.18	-0.162923	0.176671	-0.922187	0.356431	0.576095
AFUB_012610	777.839	0.513191	0.110372	4.64967	3.32475e-06	0.000113334
AFUB_015650	263.671	0.24961	0.264073	0.945232	0.344541	0.563659
AFUB_008530	617.232	0.11846	0.192617	0.615004	0.538552	0.730124
AFUB_006840	910.841	0.50231	0.142159	3.53344	0.000410185	0.00546602
AFUB_011130	1177.84	-0.130916	0.127137	-1.02973	0.303139	0.522984
AFUB_002560	366.202	-0.559056	0.259165	-2.15714	0.0309944	0.121589
AFUB_012240	2309.67	0.405896	0.220387	1.84174	0.0655129	0.199003
AFUB_005740	155523	0.80831	0.272996	2.96089	0.00306754	0.0244918
AFUB_016880	111.568	-0.638115	0.282192	-2.26128	0.0237421	0.101839
AFUB_003690	4.1157	-1.80543	0.873078	-2.06789	0.0386502	0.141266
AFUB_016170	1805.88	0.0349358	0.160786	0.217281	0.82799	0.918685
AFUB_003629	2.76959	-0.11834	1.0307	-0.114814	0.908592	0.958865
AFUB_004370	7978.03	0.168772	0.116821	1.44471	0.14854	0.336359
AFUB_010680	398.45	-0.274119	0.22032	-1.24418	0.213432	0.421642
AFUB_009100	207.506	-0.757837	0.26493	-2.86051	0.00422955	0.030223
AFUB_005770	1036.63	-0.610254	0.266419	-2.29058	0.0219879	0.0962537
AFUB_015230	688.369	-0.105735	0.290313	-0.364209	0.715702	0.850602
AFUB_012890	3639.18	0.343717	0.30786	1.11647	0.264221	0.480346
AFUB_016280	8.98824	1.20569	0.66174	1.822	0.0684556	0.20482
AFUB_016440	91.0804	-0.900542	0.353176	-2.54984	0.0107774	0.0586649
AFUB_000460	458.26	-0.0902927	0.182643	-0.494367	0.621047	0.78952
AFUB_012230	2568.38	0.0124184	0.164861	0.0753268	0.939955	0.976003
AFUB_006380	72603	1.0455	0.242277	4.3153	1.59385e-05	0.000403545
AFUB_015790	5021.2	-0.136457	0.83917	-0.162609	0.870826	0.940538
AFUB_003770	3.09627	-0.386711	0.728671	-0.530707	0.595622	0.771861
AFUB_011200	1305.68	-0.160648	0.175729	-0.914182	0.360621	0.579629
AFUB_016000	376.305	-0.0139894	0.351298	-0.039822	0.968235	0.989033
AFUB_001180	134.102	0.342416	0.384771	0.889921	0.373508	0.591451
AFUB_003340	15.5864	0.551904	0.481818	1.14546	0.252018	0.466674
AFUB_000960	701.964	0.22748	0.199051	1.14282	0.253111	0.46759
AFUB_007910	1686.52	0.64422	0.155543	4.14174	3.44673e-05	0.00076696
AFUB_015610	69.6229	0.28547	0.205529	1.38895	0.164847	0.360188
AFUB_007750	1852.08	0.478623	0.082185	5.82372	5.75509e-09	5.13464e-07
AFUB_011040	26.161	0.0817192	0.482107	0.169504	0.8654	0.938372
AFUB_016420	73.9713	0.691569	0.394657	1.75233	0.0797174	0.225413
AFUB_014350	1169.73	-0.0952245	0.260742	-0.365205	0.714958	0.850289
AFUB_011510	224.756	-0.408956	0.207027	-1.97537	0.0482262	0.163869
AFUB_008390	672.168	-0.0440324	0.17961	-0.245156	0.806336	0.905074
AFUB_010870	888.044	0.142261	0.11533	1.23352	0.217381	0.425764
AFUB_006780	5565.66	0.401676	0.179733	2.23484	0.0254276	0.106628
AFUB_016520	275.138	0.906769	0.418365	2.16741	0.0302037	0.119792
AFUB_001200	3969.37	0.731049	0.217845	3.35582	0.000791303	0.00873136
AFUB_003680	0.536114	0.690255	2.85538	0.241738	0.808983	NA
AFUB_013190	1370.08	0.81013	0.144901	5.59093	2.25856e-08	1.49001e-06
AFUB_002150	989.294	0.0265943	0.138639	0.191825	0.84788	0.927913
AFUB_000120	13.7624	1.11246	0.587319	1.89413	0.0582078	0.18497
AFUB_011150	103.79	0.246577	0.423784	0.581845	0.560671	0.745863
AFUB_007410	1552.77	-0.0260195	0.454257	-0.0572794	0.954323	0.983096
AFUB_013870	1308.91	0.028867	0.135586	0.212906	0.8314	0.919527
AFUB_008260	2878.83	-0.208785	0.436232	-0.47861	0.632216	0.797334
AFUB_015830	226.674	-0.323758	0.249693	-1.29662	0.194761	0.399501
AFUB_006050	1568.52	0.175944	0.168664	1.04316	0.296873	0.516263
AFUB_002620	0.307694	-0.517982	2.86118	-0.181038	0.856338	NA
AFUB_014630	703.376	0.612959	0.282509	2.1697	0.0300296	0.119405
AFUB_003410	1063.37	0.124333	0.184944	0.672272	0.50141	0.699984
AFUB_004910	315.543	-0.298385	0.206846	-1.44255	0.149148	0.337329
AFUB_005910	472.011	0.156978	0.260815	0.601872	0.547259	0.736354
AFUB_011380	5662.36	0.520352	0.315805	1.6477	0.0994146	0.258859
AFUB_016200	428.716	0.51728	0.242448	2.13357	0.0328777	0.12654
AFUB_014660	914.384	0.616295	0.539268	1.14284	0.253106	0.46759
AFUB_013630	3597.63	0.17538	0.155235	1.12977	0.258573	0.473663
AFUB_011110	520.046	0.34507	0.171019	2.01773	0.0436198	0.152588
AFUB_001310	1411.23	1.15257	0.279739	4.12017	3.78599e-05	0.000824817
AFUB_009280	3660.19	0.453301	0.22454	2.0188	0.0435085	0.152402
AFUB_003040	734.656	0.177131	0.170278	1.04025	0.298225	0.517264
AFUB_012190	320.772	-0.300503	0.174919	-1.71795	0.0858055	0.236559
AFUB_000060	5.37034	-0.73443	0.547585	-1.34122	0.17985	0.37981
AFUB_003440	30040.9	-0.062143	0.353886	-0.175602	0.860607	0.935377
AFUB_013520	886.208	-0.290038	0.22135	-1.31031	0.19009	0.393887
AFUB_015480	3196.24	-0.538369	0.180261	-2.98661	0.00282091	0.0231809
AFUB_009000	1775.79	0.234909	0.265159	0.885917	0.375662	0.593358
AFUB_002740	348.085	0.296842	0.173221	1.71366	0.0865908	0.237674
AFUB_002390	3575.71	-0.00352697	0.0953055	-0.037007	0.970479	0.990246
AFUB_008490	1335.13	-0.387784	0.189742	-2.04375	0.0409784	0.146801
AFUB_014680	1198.78	0.0887596	0.165053	0.537764	0.59074	0.7681
AFUB_007530	1557.47	-0.263964	0.120006	-2.19958	0.0278364	0.113428
AFUB_012020	4274.66	0.159081	0.202544	0.785414	0.432211	0.646385
AFUB_006060	560.263	-0.691433	0.465952	-1.48391	0.137832	0.319867
AFUB_009310	1481.33	-0.15742	0.0940127	-1.67445	0.094042	0.249913
AFUB_005860	501.813	-0.712781	0.246777	-2.88837	0.0038725	0.0286327
AFUB_007180	115.32	-0.310856	0.304947	-1.01938	0.308025	0.528282
AFUB_015410	1408.87	0.11113	0.167776	0.662373	0.507732	0.7053
AFUB_007850	9409.59	0.31266	0.121035	2.58322	0.00978817	0.0551055
AFUB_014770	437.154	0.127908	0.222319	0.575336	0.565064	0.74873
AFUB_015370	568.178	-0.220196	0.161174	-1.3662	0.171876	0.369234
AFUB_015440	417.214	0.221355	0.496995	0.445387	0.65604	0.812741
AFUB_006290	3942.55	0.528579	0.167104	3.16317	0.00156061	0.0149181
AFUB_016080	480.537	0.420385	0.186928	2.24892	0.0245177	0.104164
AFUB_012150	1223.59	-0.280354	0.218823	-1.28119	0.200126	0.405972
AFUB_006430	2028.71	0.151004	0.205558	0.734605	0.46258	0.669052
AFUB_006790	2159.64	0.371451	0.210261	1.76661	0.0772931	0.221005
AFUB_008820	1755.73	-0.0230679	0.242915	-0.0949626	0.924344	0.967894
AFUB_008040	1381.92	-0.553043	0.263485	-2.09895	0.0358213	0.134453
AFUB_005040	2781.57	0.224839	0.169314	1.32794	0.184198	0.385601
AFUB_010240	2160.55	-0.190091	0.135472	-1.40318	0.160565	0.354726
AFUB_014750	2119.7	0.636218	0.193423	3.28925	0.00100454	0.0105499
AFUB_013730	28.3862	-0.75159	0.508604	-1.47775	0.139475	0.322058
AFUB_016510	1636.44	0.573381	0.543523	1.05493	0.291456	0.510442
AFUB_010350	1240.07	0.916692	0.41905	2.18755	0.0287026	0.115768
AFUB_000480	67.7319	-1.08795	0.543558	-2.00153	0.0453353	0.156948
AFUB_010580	748.444	-0.0105114	0.127601	-0.0823771	0.934347	0.973051
AFUB_003870	741.179	-0.863081	0.218963	-3.94168	8.09141e-05	0.00151298
AFUB_007990	702.567	-0.178402	0.165995	-1.07474	0.282491	0.501302
AFUB_000340	232.674	1.35467	0.497415	2.72342	0.00646092	0.0406178
AFUB_017040	6.00886	-0.086696	0.609194	-0.142313	0.886833	0.949903
AFUB_011660	185.849	0.188439	0.306197	0.615417	0.53828	0.730066
AFUB_010090	833.473	0.0724961	0.220584	0.328655	0.742416	0.867507
AFUB_012260	1619.96	-0.104323	0.132222	-0.789	0.430112	0.644303
AFUB_011490	907.31	0.153247	0.275114	0.55703	0.577507	0.758565
AFUB_009980	5457.08	0.766256	0.282209	2.71521	0.00662336	0.0412551
AFUB_014000	540.695	1.21829	0.323284	3.76846	0.000164255	0.00263032
AFUB_013080	2800.3	0.0194223	0.150767	0.128823	0.897498	0.954789
AFUB_008700	4658.34	-0.0506149	0.08458	-0.598427	0.549555	0.737665
AFUB_007390	1012.51	-0.285307	0.173153	-1.64772	0.0994106	0.258859
AFUB_012160	1741.88	-0.223157	0.274687	-0.812407	0.416558	0.632348
AFUB_014190	796.093	0.51017	0.258389	1.97443	0.0483332	0.164112
AFUB_002060	14.4115	-0.364222	0.530783	-0.686198	0.492588	0.692138
AFUB_010630	2132.62	0.352352	0.219543	1.60494	0.108508	0.274166
AFUB_013970	132.226	0.292145	0.220858	1.32277	0.185911	0.387374
AFUB_007630	877.442	1.35037	0.259922	5.1953	2.04389e-07	1.0879e-05
AFUB_010250	183.96	-0.308136	0.37558	-0.820425	0.411974	0.627848
AFUB_015660	646.9	0.0121041	0.177735	0.0681019	0.945705	0.978995
AFUB_000110	1522.49	-0.357508	0.264713	-1.35055	0.176839	0.375824
AFUB_013040	2776.65	-0.156567	0.573757	-0.27288	0.784945	0.892724
AFUB_002370	2251.74	-0.229015	0.435404	-0.525983	0.5989	0.774289
AFUB_008050	8197.02	0.231507	0.139423	1.66047	0.0968197	0.254658
AFUB_000350	911.296	0.02437	0.578122	0.0421538	0.966376	0.98818
AFUB_000730	14.9372	0.0944563	0.3571	0.264509	0.791388	0.896351
AFUB_010750	3.2783	-0.310279	0.723369	-0.428936	0.66797	0.820231
AFUB_010160	1161.8	-0.261128	0.140887	-1.85346	0.0638161	0.195178
AFUB_004880	6298.47	0.145858	0.25749	0.566459	0.571082	0.753581
AFUB_004630	409.121	-1.22811	0.603872	-2.03372	0.0419799	0.148909
AFUB_000620	4463.39	0.249304	0.19177	1.30002	0.193596	0.397895
AFUB_008640	452.991	-0.328868	0.206376	-1.59354	0.111038	0.277759
AFUB_008570	2504.05	-0.156581	0.153311	-1.02133	0.307098	0.527472
AFUB_016810	17.3967	-0.118596	0.330302	-0.359054	0.719555	0.85294
AFUB_002160	737.926	-0.0325713	0.128491	-0.253492	0.799888	0.90151
AFUB_003980	445.377	2.95021	0.316185	9.33065	1.05224e-20	3.94295e-18
AFUB_004790	3425.4	0.20654	0.228599	0.903504	0.366258	0.584947
AFUB_002320	396.049	-1.33447	0.156157	-8.5457	1.27758e-17	3.62679e-15
AFUB_005200	1208.59	0.388047	0.142557	2.72204	0.00648805	0.0407373
AFUB_010420	1124.8	0.0798939	0.216104	0.369702	0.711604	0.847915
AFUB_007980	1072.61	-0.508741	0.197592	-2.57471	0.0100325	0.0559767
AFUB_016120	0.260608	0.948905	3.39994	0.279094	0.780172	NA
AFUB_010070	490.785	-0.131788	0.147677	-0.89241	0.372173	0.590493
AFUB_012510	50.4876	0.433608	0.39934	1.08581	0.277562	0.496612
AFUB_000330	113.405	0.53014	0.451489	1.1742	0.240313	0.452332
AFUB_014840	405.019	0.492624	0.256156	1.92314	0.0544622	0.177462
AFUB_004590	572.345	-1.18713	0.167442	-7.08982	1.34291e-12	2.24649e-10
AFUB_011840	1513.96	-0.0748838	0.107593	-0.695993	0.486433	0.687505
AFUB_006500	1.9469	0.397558	1.34509	0.295564	0.767563	NA
AFUB_001370	8264.15	0.431156	0.384058	1.12263	0.261594	0.47733
AFUB_006070	674.1	-0.0966064	0.192907	-0.500794	0.616516	0.786749
AFUB_012420	4027.97	-0.842296	0.26371	-3.19402	0.00140306	0.0136347
AFUB_012830	902.822	-0.674222	0.198835	-3.39086	0.000696745	0.0079989
AFUB_010900	1999.52	-0.396122	0.180066	-2.19987	0.027816	0.113394
AFUB_017010	14.9929	-0.488197	0.537029	-0.90907	0.363313	0.582296
AFUB_001780	2906.16	-0.159336	0.116162	-1.37167	0.170165	0.367389
AFUB_013830	2178.67	0.97406	0.312405	3.11794	0.0018212	0.0167593
AFUB_011440	305.283	-0.128382	0.256679	-0.500168	0.616957	0.78699
AFUB_009480	234.688	-0.337822	0.209576	-1.61193	0.106977	0.271609
AFUB_001190	62694.3	0.551741	0.189353	2.91382	0.00357037	0.0272372
AFUB_004060	2342.43	0.408638	0.187104	2.18402	0.0289609	0.11644
AFUB_008560	24.3045	0.689877	0.578346	1.19284	0.23293	0.444056
AFUB_013690	3324.78	1.10392	0.244504	4.51493	6.33377e-06	0.000188364
AFUB_015840	1025.05	-0.190081	0.162213	-1.17179	0.24128	0.45324
AFUB_002680	2567.4	-2.19152	0.704395	-3.11121	0.00186323	0.017029
AFUB_013020	1439.07	-1.23812	0.554167	-2.2342	0.0254696	0.106756
AFUB_017060	74.9764	0.677979	0.796523	0.851174	0.394673	0.610619
AFUB_014110	1317.1	-0.203649	0.309475	-0.658046	0.510508	0.708067
AFUB_006990	4384.44	-0.172739	0.0967534	-1.78536	0.0742037	0.214881
AFUB_004570	2981	-0.165428	0.301916	-0.547926	0.583742	0.76365
AFUB_001160	9.02175	1.2408	0.514455	2.41188	0.0158707	0.0774605
AFUB_004150	600.533	-0.432883	0.213478	-2.02777	0.042584	0.150142
AFUB_010860	13.4553	-0.15579	0.46985	-0.331574	0.740211	0.866246
AFUB_011120	1101.36	-0.121755	0.196257	-0.620385	0.535004	0.726984
AFUB_001650	235.316	-0.109113	0.176622	-0.617779	0.536721	0.728169
AFUB_007730	10041.7	0.509584	0.23157	2.20056	0.0277674	0.113344
AFUB_013500	914.419	0.137458	0.129678	1.05999	0.289147	0.508586
AFUB_007880	164.763	-0.416414	0.398435	-1.04513	0.295965	0.515353
AFUB_012690	1834.57	0.378027	0.20153	1.87579	0.060684	0.189685
AFUB_002800	3037.73	-0.43051	0.236405	-1.82107	0.0685956	0.205125
AFUB_016670	158.297	0.62101	0.354607	1.75126	0.0799009	0.225727
AFUB_009400	715.486	-0.112612	0.218631	-0.515078	0.606499	0.779594
AFUB_007020	873.054	0.66825	0.589361	1.13386	0.256855	0.471715
AFUB_013300	754.367	0.273221	0.37489	0.728803	0.466122	0.672094
AFUB_012270	14193.5	0.379398	0.097759	3.88095	0.000104049	0.00183912
AFUB_011300	562.915	0.810036	0.130208	6.2211	4.93674e-10	5.70956e-08
AFUB_010000	2113.85	-0.668451	0.209455	-3.19137	0.00141598	0.0137318
AFUB_009350	222.233	-0.776886	0.181481	-4.28082	1.86208e-05	0.000459052
AFUB_006490	6331.44	0.338602	0.262158	1.2916	0.196497	0.401208
AFUB_011210	1019.99	-0.110074	0.190058	-0.579158	0.562483	0.74732
AFUB_005000	70272	0.914637	0.274388	3.33337	0.000858006	0.00933542
AFUB_004210	5720.19	1.04138	0.330192	3.15386	0.00161126	0.015216
AFUB_013360	274.776	-0.422618	0.285447	-1.48055	0.138727	0.321285
AFUB_012350	950.288	-0.101631	0.178385	-0.569728	0.568862	0.751848
AFUB_002440	14.4129	0.198945	0.516457	0.385211	0.700081	0.840238
AFUB_012180	4.07254	1.83131	1.21274	1.51006	0.131029	0.309422
AFUB_009010	540.768	-0.195255	0.0900069	-2.16934	0.0300572	0.119464
AFUB_012410	774.514	-0.0734742	0.23773	-0.309066	0.757271	0.877985
AFUB_013950	59303.1	0.717996	0.219859	3.26572	0.00109187	0.0112403
AFUB_010620	41623.9	0.195751	0.13594	1.43998	0.149873	0.338315
AFUB_004860	1164.76	0.360007	0.130895	2.75035	0.00595319	0.0383986
AFUB_009710	42.5891	1.36067	0.400437	3.39798	0.000678861	0.00786629
AFUB_016890	3.17856	0.346275	0.728393	0.475396	0.634505	0.798696
AFUB_007865	598.662	0.0381229	0.208921	0.182475	0.85521	0.933038
AFUB_015770	341.146	0.55326	0.41866	1.3215	0.186335	0.387883
AFUB_010980	5123.12	0.685359	0.320372	2.13926	0.0324145	0.125375
AFUB_010660	10.7422	-1.13171	0.81014	-1.39694	0.162433	0.3572
AFUB_002810	656.345	-0.172799	0.131656	-1.31251	0.189349	0.392873
AFUB_015590	674.845	0.361863	0.295723	1.22365	0.221083	0.430314
AFUB_002460	2350.34	0.450443	0.313821	1.43535	0.151187	0.33989
AFUB_007890	766.575	0.276612	0.158277	1.74764	0.0805256	0.226672
AFUB_014410	309.377	-0.121864	0.290222	-0.419897	0.67456	0.824541
AFUB_000270	4.38295	-1.13774	0.742067	-1.5332	0.125227	0.300801
AFUB_005730	805.337	0.292548	0.139437	2.09806	0.0358995	0.134483
AFUB_012680	4237.41	0.0137406	0.127752	0.107557	0.914347	0.962083
AFUB_012740	931.044	-0.361706	0.338893	-1.06732	0.285829	0.50455
AFUB_005400	10256.7	0.709325	0.257545	2.75418	0.00588391	0.0380404
AFUB_005160	2331.29	0.596039	0.140693	4.23645	2.27081e-05	0.000531823
AFUB_004780	1511.08	0.0999135	0.214186	0.466481	0.640872	0.801988
AFUB_000690	1410.67	-0.350346	0.191349	-1.83092	0.0671118	0.202611
AFUB_011070	405.887	0.0946242	0.137956	0.685902	0.492775	0.692138
AFUB_007770	129005	0.764605	0.339051	2.25513	0.0241249	0.103083
AFUB_003730	51.2975	0	1.19199	0	1	1
AFUB_000930	828.928	0.295872	0.858847	0.344499	0.730471	0.86038
AFUB_011430	671.128	0.100311	0.105218	0.953358	0.340409	0.560054
AFUB_000300	27.9163	0.398142	1.03269	0.385539	0.699838	0.840238
AFUB_005120	1201.2	0.30578	0.303048	1.00902	0.312967	0.532965
AFUB_014100	2586.25	-0.0466374	0.201941	-0.230946	0.817357	0.912743
AFUB_015620	18601.7	0.515401	0.322424	1.59852	0.109928	0.275939
AFUB_014690	30913.6	1.18039	0.236761	4.98558	6.17746e-07	2.86488e-05
AFUB_004950	379.419	-0.276122	0.213471	-1.29349	0.195843	0.400668
AFUB_005420	3609.01	0.35033	0.185037	1.8933	0.0583183	0.185099
AFUB_007690	333.925	-0.534886	0.144687	-3.69685	0.000218293	0.00330901
AFUB_011400	2508.86	-1.17586	0.339173	-3.46683	0.000526627	0.00654719
AFUB_016060	1362.27	-0.0142747	0.117219	-0.121778	0.903075	0.956473
AFUB_001440	9603.45	-0.470664	0.610288	-0.771217	0.440578	0.653161
AFUB_015140	18316.1	-0.608819	0.288669	-2.10906	0.0349395	0.132408
AFUB_007100	9004.32	0.151762	0.140141	1.08292	0.278844	0.497564
AFUB_000980	368.291	-0.0621663	0.16859	-0.368743	0.712319	0.848335
AFUB_015210	99.7804	-0.434282	0.210204	-2.06601	0.0388276	0.141477
AFUB_010720	18.6455	0.160911	0.556488	0.289155	0.772462	0.885732
AFUB_000450	1748.4	-0.980783	0.143319	-6.84335	7.73638e-12	1.0981e-09
AFUB_006460	2217.74	0.461181	0.214925	2.14578	0.0318908	0.124118
AFUB_007960	9346.03	0.0778466	0.259966	0.29945	0.764597	0.881786
AFUB_013460	2165.13	0.315987	0.126432	2.49927	0.0124451	0.0649865
AFUB_009780	2413.05	0.719187	0.21839	3.29314	0.000990766	0.0104287
AFUB_008120	578.109	0.0536203	0.181488	0.295448	0.767651	0.883134
AFUB_003170	660.524	1.30062	0.270993	4.79947	1.59087e-06	6.18395e-05
AFUB_009080	2919.7	-0.0636041	0.150942	-0.421382	0.673476	0.823968
AFUB_012030	6226.12	-0.248979	0.361138	-0.68943	0.490553	0.691111
AFUB_001770	1389.95	0.45261	0.179642	2.5195	0.011752	0.0621335
AFUB_003760	4.33409	1.10008	1.04097	1.05678	0.29061	0.509915
AFUB_014570	3219.14	0.780094	0.137428	5.67639	1.37565e-08	1.01473e-06
AFUB_001930	548.655	0.485017	0.104315	4.64953	3.32696e-06	0.000113334
AFUB_013820	1164.9	0.204967	0.146834	1.39591	0.162741	0.357318
AFUB_006960	13483.3	-0.784849	0.324913	-2.41557	0.0157108	0.0769185
AFUB_014160	675.743	-0.0237801	0.192771	-0.123359	0.901823	0.956012
AFUB_010280	2174.1	-0.151557	0.161521	-0.938317	0.348082	0.567792
AFUB_013980	787.466	0.553649	0.337586	1.64002	0.101	0.261517
AFUB_013920	229.331	-0.825684	0.272089	-3.03461	0.00240846	0.0204112
AFUB_008740	1873.5	-0.196276	0.383438	-0.511884	0.608732	0.781392
AFUB_001860	283.97	0.0420071	0.386083	0.108803	0.913359	0.961387
AFUB_008450	37364	-0.0255971	0.983074	-0.0260378	0.979227	0.994375
AFUB_003280	878.471	0.206296	0.219334	0.940557	0.346932	0.566607
AFUB_007520	1657.6	-0.113553	0.157096	-0.722827	0.469786	0.674787
AFUB_006730	2742.95	-0.297566	0.340112	-0.874907	0.381624	0.598436
AFUB_007150	58485.1	0.66233	0.342076	1.93621	0.0528425	0.173694
AFUB_000310	300.21	-0.267964	0.195567	-1.37019	0.170627	0.368014
AFUB_001960	368.137	-0.513106	0.347211	-1.47779	0.139464	0.322058
AFUB_007740	1781.3	-0.38772	0.252228	-1.53718	0.124248	0.299449
AFUB_013930	67.094	-0.26226	0.422087	-0.621342	0.534374	0.726605
AFUB_004180	190.917	-0.0016129	0.263523	-0.00612052	0.995117	0.999449
AFUB_012300	4975.24	0.668069	0.41246	1.61972	0.105293	0.268989
AFUB_004470	401.222	-0.716905	0.280534	-2.5555	0.0106036	0.0580966
AFUB_006040	41.1632	-0.0132381	0.366775	-0.0360932	0.971208	0.990763
AFUB_012670	882.009	0.194819	0.16641	1.17072	0.241711	0.453505
AFUB_006630	1223.72	-0.345713	0.166376	-2.0779	0.0377187	0.138894
AFUB_013160	428.421	-0.341181	0.462218	-0.738138	0.46043	0.667611
AFUB_016220	814.29	0.412573	0.166212	2.48221	0.013057	0.0673818
AFUB_002820	1182.91	-0.34388	0.23077	-1.49014	0.136187	0.3176
AFUB_012960	5920.96	0.0372732	0.106297	0.350651	0.72585	0.857949
AFUB_014790	1137.08	-0.391622	0.136703	-2.86477	0.00417309	0.0300257
AFUB_004920	93.292	0.0585446	0.393071	0.148942	0.8816	0.946342
AFUB_001260	31864.2	-0.270142	0.47472	-0.569056	0.569318	0.752239
AFUB_002210	12.5634	-0.495452	1.23953	-0.399708	0.689371	0.833725
AFUB_000880	359.072	-0.0173897	0.499124	-0.0348405	0.972207	0.991038
AFUB_010310	8.31054	1.65575	0.767119	2.1584	0.0308966	0.121307
AFUB_016270	762.873	0.418995	0.159975	2.61912	0.00881563	0.0510097
AFUB_011830	0.575418	-0.0128866	1.48256	-0.00869215	0.993065	NA
AFUB_005330	3198.56	0.541355	0.203273	2.66319	0.00774034	0.0464222
AFUB_016210	1176.75	0.511227	0.191458	2.67018	0.00758113	0.0457603
AFUB_016910	17.5783	-0.532998	0.427823	-1.24584	0.212825	0.420892
AFUB_000180	0.95514	0.794525	1.62614	0.488595	0.625128	NA
AFUB_016370	2939.39	0.110488	0.166394	0.664016	0.50668	0.704779
AFUB_007700	896.268	-1.09947	0.46115	-2.3842	0.0171162	0.080982
AFUB_009670	21.3697	0.363912	0.599999	0.606521	0.544169	0.734338
AFUB_000470	1402.12	-1.58492	0.4947	-3.20381	0.00135623	0.013311
AFUB_015470	3072.21	0.0438448	0.243509	0.180054	0.85711	0.933641
AFUB_014480	2473.2	0.0178363	0.0961844	0.185439	0.852885	0.931649
AFUB_002510	1960.03	0.113994	0.171779	0.663612	0.506939	0.704779
AFUB_011180	2739.97	-0.610196	0.458941	-1.32958	0.183658	0.384988
AFUB_004410	64336.4	0.487877	0.0898049	5.43263	5.55288e-08	3.35609e-06
AFUB_011450	1912.29	-0.420492	0.188722	-2.2281	0.0258741	0.107783
AFUB_004200	968.275	-1.14079	0.276564	-4.12487	3.70938e-05	0.000811904
AFUB_004740	2891.18	0.2548	0.103177	2.46955	0.0135284	0.069065
AFUB_011470	3229.36	-0.321853	0.282796	-1.13811	0.255075	0.469827
AFUB_007480	1.84388	0.0844079	0.956598	0.0882375	0.929688	NA
AFUB_014700	433.156	-0.418554	0.205849	-2.03331	0.0420217	0.149001
AFUB_010490	605.417	-0.0381391	0.234609	-0.162565	0.870861	0.940538
AFUB_006160	335.09	0.0192297	0.276691	0.0694986	0.944593	0.9788
AFUB_011980	123.964	0.345639	0.542498	0.637126	0.524043	0.71888
AFUB_005530	3449.77	1.29685	0.33148	3.91229	9.1424e-05	0.0016666
AFUB_007930	1108.42	0.0537626	0.109091	0.492823	0.622138	0.790385
AFUB_011530	3310.6	0.473872	0.11455	4.1368	3.52176e-05	0.000779948
AFUB_013050	1404.55	-1.41089	0.571008	-2.47087	0.0134783	0.0688468
AFUB_000860	25.2772	0.10736	1.26161	0.0850974	0.932184	0.972135
AFUB_012700	265.247	-0.0146135	0.355774	-0.0410751	0.967236	0.988697
AFUB_010970	864.699	0.690383	0.306251	2.25431	0.0241769	0.10309
AFUB_006020	1232.99	-0.0935085	0.160679	-0.58196	0.560594	0.745863
AFUB_005130	967.625	0.219165	0.163501	1.34045	0.1801	0.380252
AFUB_000800	284.005	-0.0491721	0.300138	-0.163832	0.869864	0.940003
AFUB_005560	10940.3	0.170729	0.258384	0.660759	0.508767	0.706212
AFUB_013940	145.318	-1.05967	0.327723	-3.23343	0.00122315	0.0123608
AFUB_003190	631.641	0.093412	0.144381	0.646983	0.517643	0.713969
AFUB_005170	294.937	-0.111747	0.3798	-0.294227	0.768585	0.883665
AFUB_008630	4724.45	0.131169	0.244718	0.535999	0.591959	0.769456
AFUB_001230	1361.64	0.810129	0.273759	2.95928	0.00308363	0.0245187
AFUB_006880	248.996	-0.412139	0.207051	-1.99052	0.0465337	0.159989
AFUB_013530	366.982	-2.97654	0.794815	-3.74494	0.000180434	0.00282187
AFUB_010400	640.11	-0.0971914	0.126796	-0.766519	0.443368	0.655535
AFUB_013440	59.1727	-0.196586	0.44984	-0.437014	0.662101	0.815917
AFUB_004560	1736.22	0.014542	0.18082	0.0804223	0.935901	0.973737
AFUB_002040	1071.19	-0.777757	0.251088	-3.09754	0.00195132	0.0174924
AFUB_008670	2223.93	0.386659	0.253072	1.52786	0.126548	0.302886
AFUB_004130	7238.8	0.156203	0.357645	0.436754	0.66229	0.81593
AFUB_011730	2288.21	0.220943	0.140735	1.56993	0.116432	0.287182
AFUB_011810	2826.66	-0.424116	0.189713	-2.23556	0.0253806	0.106478
AFUB_003630	37.348	0.39686	0.43885	0.904318	0.365827	0.584624
AFUB_001300	1839.44	0.0387353	0.336395	0.115148	0.908328	0.958865
AFUB_010570	502.9	0.0720706	0.274581	0.262475	0.792955	0.897692
AFUB_009470	6599.65	0.470248	0.176761	2.66036	0.00780569	0.046635
AFUB_004310	990.623	0.600099	0.270657	2.21719	0.02661	0.110015
AFUB_013390	6098.93	-0.0676178	0.307671	-0.219773	0.826048	0.917527
AFUB_002960	2410.95	0.46134	0.325964	1.41531	0.156978	0.348393
AFUB_006410	2579.3	-0.0680701	0.171219	-0.397562	0.690953	0.834667
AFUB_008910	918.431	-0.0184458	0.113767	-0.162136	0.871199	0.94066
AFUB_003370	680.434	0.570497	0.313342	1.82069	0.0686546	0.205125
AFUB_010330	21561.1	0.209954	0.618099	0.339676	0.7341	0.862242
AFUB_012710	241.342	-0.101119	0.473518	-0.213549	0.830899	0.919515
AFUB_013890	3452.01	-1.04996	0.397819	-2.6393	0.0083078	0.0488559
AFUB_013910	192.079	-0.831019	0.268347	-3.09681	0.00195614	0.0174938
AFUB_010610	13045	0.732626	0.39557	1.85208	0.0640148	0.195594
AFUB_016640	7.99959	0.0338222	0.616694	0.0548444	0.956262	0.984142
AFUB_009620	1568.52	-0.385566	0.371212	-1.03867	0.29896	0.517874
AFUB_000210	2.86186	1.35247	1.75231	0.77182	0.440221	0.653046
AFUB_003990	562.007	-0.805667	0.369217	-2.18209	0.0291025	0.116809
AFUB_006350	871.214	0.416426	0.26191	1.58996	0.111844	0.279177
AFUB_012530	7082.03	0.665577	0.214892	3.09727	0.00195315	0.0174924
AFUB_013790	801.503	-0.452664	0.186395	-2.42853	0.0151604	0.0751331
AFUB_013450	762.711	0.486158	0.267069	1.82035	0.0687063	0.205177
AFUB_010370	2276.33	0.0151847	0.138088	0.109964	0.912438	0.961013
AFUB_014500	16.6348	0.18161	0.343341	0.52895	0.59684	0.772732
AFUB_006220	5778.18	0.240008	0.182008	1.31866	0.187282	0.389532
AFUB_015920	395.416	1.39363	0.552518	2.52233	0.011658	0.0619376
AFUB_002830	77.1191	-0.0936588	0.199771	-0.46883	0.639191	0.801063
AFUB_000840	324.487	-0.307057	0.246977	-1.24326	0.213772	0.421782
AFUB_015760	15.1679	-0.0665607	0.529515	-0.125701	0.899969	0.955632
AFUB_014070	375.42	0.654371	0.634953	1.03058	0.302737	0.522579
AFUB_004440	2097.39	-0.0198158	0.175051	-0.1132	0.909872	0.959442
AFUB_004080	12.5281	-0.498894	1.33057	-0.374947	0.7077	0.845414
AFUB_012650	248.346	0.433067	0.192367	2.25125	0.0243697	0.103629
AFUB_007640	3388.1	0.269731	0.199877	1.34949	0.17718	0.376378
AFUB_016040	3120.36	-0.329521	0.238781	-1.38001	0.167584	0.363493
AFUB_012140	602.798	-0.167759	0.351274	-0.477574	0.632954	0.798004
AFUB_009380	18327.1	0.453881	0.179994	2.52165	0.0116806	0.0619966
AFUB_012280	660.531	0.579472	0.196002	2.95646	0.00311193	0.0246637
AFUB_011240	674.548	0.904014	0.200704	4.50422	6.66179e-06	0.00019429
AFUB_000260	7841.2	0.780192	0.444653	1.75461	0.0793262	0.22487
AFUB_016740	10612.8	-3.15571	0.689808	-4.57476	4.76766e-06	0.000151917
AFUB_005710	239.982	0.00362904	0.321832	0.0112762	0.991003	0.998532
AFUB_012480	225.974	0.198373	0.379514	0.522703	0.601181	0.776167
AFUB_008470	793.696	0.223053	0.277134	0.804855	0.420903	0.635971
AFUB_015800	2133.82	0.0456205	0.21821	0.209067	0.834396	0.921479
AFUB_008590	899.676	-0.242287	0.291827	-0.830239	0.406404	0.622293
AFUB_002500	2374.79	0.0685093	0.410728	0.1668	0.867528	0.938602
AFUB_008850	2879.2	-0.00802999	0.158987	-0.0505073	0.959718	0.9856
AFUB_010790	42.2113	0.0773227	0.300799	0.257058	0.797134	0.899055
AFUB_007760	3005.53	0.341017	0.26283	1.29748	0.194466	0.399333
AFUB_000090	45.4557	-0.0150056	1.25055	-0.0119992	0.990426	0.998532
AFUB_011500	2215.01	0.09145	0.115917	0.788927	0.430155	0.644303
AFUB_002290	273.001	0.324825	0.187872	1.72897	0.0838144	0.232644
AFUB_008550	1234.29	-1.12436	0.17124	-6.56599	5.16866e-11	6.63287e-09
AFUB_002000	12244.7	-0.254079	0.401009	-0.633599	0.526342	0.720688
AFUB_013550	1301.01	0.474251	0.190955	2.48357	0.0130072	0.0672471
AFUB_003560	3608.33	-0.722808	0.437829	-1.65089	0.0987607	0.257801
AFUB_012920	2142.18	0.0366058	0.305296	0.119903	0.90456	0.957505
AFUB_006390	130.551	-0.179344	0.372929	-0.480907	0.630583	0.796132
AFUB_007230	1352.73	0.184873	0.132711	1.39305	0.163605	0.358211
AFUB_014320	2064.55	-1.18282	0.240458	-4.91903	8.69721e-07	3.82514e-05
AFUB_014260	651.07	-0.803838	0.251472	-3.19654	0.00139089	0.0135728
AFUB_000410	326.5	0.304545	0.225834	1.34853	0.177487	0.376772
AFUB_003550	398.257	-0.346322	0.177837	-1.94742	0.0514847	0.170909
AFUB_010270	4333.22	0.174177	0.0871981	1.99749	0.0457725	0.157936
AFUB_013130	1.66176	-0.145604	0.980086	-0.148562	0.881899	NA
AFUB_001760	1523.55	0.0883152	0.460183	0.191913	0.84781	0.927913
AFUB_004160	351.415	-0.102655	0.348107	-0.294895	0.768074	0.883367
AFUB_008830	690.977	0.0926719	0.18987	0.488082	0.625492	0.792696
AFUB_004170	2267.98	0.204306	0.0954564	2.14031	0.0323298	0.125278
AFUB_012770	2501.69	-0.560031	0.211469	-2.64828	0.00809016	0.0478305
AFUB_006130	436.567	-0.376775	0.28027	-1.34433	0.178842	0.378791
AFUB_005680	273.257	-0.828596	0.242622	-3.41517	0.000637431	0.00752073
AFUB_015160	101.067	-0.011498	0.225819	-0.0509169	0.959392	0.98548
AFUB_001270	30.0441	0.0136604	0.448801	0.0304376	0.975718	0.992457
AFUB_000650	2217.56	-0.353283	0.272832	-1.29488	0.195363	0.400267
AFUB_011580	4680.47	0.157738	0.179014	0.88115	0.378236	0.595682
AFUB_007670	2148.17	0.583546	0.218727	2.66792	0.00763225	0.0460096
AFUB_002120	3030.36	0.27329	0.144056	1.89711	0.057813	0.184278
AFUB_013120	38.2528	-0.064508	0.628746	-0.102598	0.918282	0.964766
AFUB_007210	74356.6	0.89498	0.187845	4.76447	1.89352e-06	7.21077e-05
AFUB_015120	1174.3	-0.00919512	0.152447	-0.0603168	0.951903	0.982204
AFUB_008960	2530.74	-0.173936	0.526876	-0.330127	0.741304	0.867092
AFUB_004990	1913.49	-0.181622	0.143853	-1.26255	0.206749	0.413764
AFUB_010590	3924.25	-0.0920934	0.367226	-0.250781	0.801983	0.90226
AFUB_000760	154.288	0.452094	0.485664	0.930879	0.351916	0.572353
AFUB_007450	5261.1	-0.102378	0.139422	-0.734302	0.462765	0.669216
AFUB_003060	8.92361	-0.00597445	0.63194	-0.00945415	0.992457	0.998532
AFUB_008870	817.385	0.0299129	0.174959	0.170971	0.864246	0.937697
AFUB_010710	12.4784	0.838229	0.4149	2.02032	0.0433505	0.152157
AFUB_005820	913.975	0.365075	0.204505	1.78517	0.0742337	0.214902
AFUB_005090	1208.31	0.524805	0.315347	1.66421	0.0960696	0.253373
AFUB_007200	2285.13	0.202671	0.152984	1.32479	0.185242	0.386405
AFUB_015780	48.9169	1.81662	0.392801	4.62479	3.74979e-06	0.000124127
AFUB_009500	989.462	-0.545685	0.262495	-2.07884	0.037632	0.138685
AFUB_010550	2866.93	-0.0498773	0.213052	-0.234109	0.814901	0.910651
AFUB_000140	71.0052	-0.789863	0.48648	-1.62363	0.104455	0.268166
AFUB_002130	314.396	-0.841452	0.312251	-2.6948	0.00704317	0.0431527
AFUB_004320	1654.92	-0.084129	0.587763	-0.143134	0.886184	0.949425
AFUB_015180	16.611	-0.194062	0.440162	-0.440886	0.659295	0.81457
AFUB_012380	3855.88	0.451337	0.203534	2.2175	0.0265891	0.110015
AFUB_016430	3740.75	-0.109095	0.596599	-0.182862	0.854906	0.932987
AFUB_014060	207.255	-0.219178	0.378616	-0.578893	0.562661	0.74732
AFUB_000440	693.547	0.0499835	0.146882	0.340298	0.733632	0.862242
AFUB_004900	1859.68	0.942225	0.2465	3.82241	0.000132155	0.00222267
AFUB_011050	2.47129	0	1.37994	0	1	NA
AFUB_011560	627.057	0.278898	0.165949	1.68062	0.0928368	0.24813
AFUB_015000	13590.7	0.253421	0.137597	1.84176	0.0655105	0.199003
AFUB_005980	4670.05	-0.712947	0.28419	-2.5087	0.0121176	0.0637023
AFUB_009140	931.161	-0.628419	0.118682	-5.29499	1.19025e-07	6.68543e-06
AFUB_000580	998.014	0.273069	0.140836	1.93891	0.0525127	0.173096
AFUB_016460	3021.72	0.531203	0.321095	1.65435	0.0980571	0.25652
AFUB_014170	1157.08	0.357555	0.385668	0.927105	0.353872	0.574636
AFUB_000560	491.732	-0.595333	0.175647	-3.38937	0.000700532	0.00803254
AFUB_013770	1.30445	1.4759	1.1232	1.31402	0.188841	NA
AFUB_007840	1263.83	-0.521818	0.200381	-2.60412	0.00921095	0.0528403
AFUB_013250	2011.49	-0.255861	0.278013	-0.920319	0.357406	0.576974
AFUB_014650	36.5241	-0.0589498	0.576206	-0.102307	0.918513	0.964861
AFUB_002420	444.548	-2.00157	0.455751	-4.39179	1.12419e-05	0.000300898
AFUB_002090	959.093	1.64828	0.291955	5.64566	1.64553e-08	1.1504e-06
AFUB_014940	1343.26	-0.16396	0.102524	-1.59924	0.109767	0.275684
AFUB_011330	1054.16	-0.107661	0.18755	-0.574039	0.565941	0.749574
AFUB_001950	270.939	0.127377	0.214381	0.59416	0.552405	0.739804
AFUB_002140	6081.17	-0.152173	0.0955267	-1.59299	0.111162	0.27792
AFUB_009420	178.265	-0.873727	0.406914	-2.1472	0.0317772	0.123868
AFUB_009490	1318.55	-0.166576	0.3564	-0.467384	0.640225	0.801556
AFUB_011930	547.331	0.150761	0.217737	0.692398	0.488688	0.689556
AFUB_013110	926.801	0.782751	0.178937	4.37446	1.21735e-05	0.000323662
AFUB_002380	63.9288	-0.969851	0.391851	-2.47505	0.0133218	0.0682706
AFUB_003180	30.383	0.232011	0.42083	0.551316	0.581417	0.761565
AFUB_006800	1548.21	0.403516	0.125238	3.22199	0.00127305	0.0127007
AFUB_003860	977.079	-0.42822	0.144536	-2.96273	0.00304925	0.0243732
AFUB_013100	2028.09	-0.0267206	0.534225	-0.0500175	0.960108	0.985784
AFUB_000940	2728.59	0.313621	1.13038	0.277446	0.781437	0.890464
AFUB_016940	1.2942	-1.92489	1.00829	-1.90907	0.0562537	NA
AFUB_001080	2452.4	0.270942	0.562025	0.482081	0.629748	0.796082
AFUB_014290	2833.56	0.243888	0.129707	1.88029	0.0600679	0.188452
AFUB_006850	253.34	-1.02888	0.351242	-2.92925	0.00339784	0.0263284
AFUB_011760	4494.94	-0.372974	0.101517	-3.67402	0.000238765	0.00356204
AFUB_014220	5580.47	0.249415	0.173604	1.43669	0.150807	0.339216
AFUB_000200	0.552984	0	2.91123	0	1	NA
AFUB_011670	1377.37	-0.384921	0.250925	-1.53401	0.125027	0.30049
AFUB_002580	665.15	-0.0558679	0.20681	-0.270142	0.787051	0.894034
AFUB_002590	4231.62	0.0699088	0.327172	0.213676	0.8308	0.919515
AFUB_004110	313.072	-0.16739	0.306358	-0.546385	0.584801	0.764501
AFUB_002230	467.486	-0.789989	0.308465	-2.56103	0.0104363	0.057375
AFUB_012370	68849.4	0.553183	0.314973	1.75629	0.0790394	0.224548
AFUB_000670	60.0892	-0.528924	0.26672	-1.98307	0.0473599	0.161922
AFUB_014800	923.513	0.024769	0.173984	0.142363	0.886793	0.949903
AFUB_010830	403.516	0.636105	0.407508	1.56096	0.118533	0.289982
AFUB_009430	564.614	0.0363374	0.225242	0.161326	0.871837	0.940964
AFUB_016230	58596.9	-0.379023	0.163872	-2.31292	0.0207269	0.092242
AFUB_000740	11.4206	-0.358053	0.567401	-0.631042	0.528013	0.722046
AFUB_016450	2731.92	1.32755	0.592028	2.24238	0.0249369	0.105135
AFUB_003720	6.29194	0.0374129	0.916301	0.0408304	0.967431	0.988751
AFUB_015720	878.637	0.144838	0.130047	1.11374	0.265392	0.481654
AFUB_000790	144.039	0.358736	0.410764	0.87334	0.382478	0.599126
AFUB_012040	1298.48	-0.467556	0.212275	-2.20259	0.0276238	0.112906
AFUB_001890	1154.43	0.186226	0.248081	0.750665	0.452855	0.66159
AFUB_010960	120.352	-0.504913	0.283334	-1.78205	0.0747418	0.215723
AFUB_016360	1917.83	0.185683	0.152555	1.21716	0.223545	0.433123
AFUB_004240	1541.02	0.125407	0.118773	1.05586	0.291033	0.510097
AFUB_009560	13.1357	-0.966647	0.476053	-2.03055	0.0423011	0.149651
AFUB_000150	25.0282	-1.22665	0.684764	-1.79135	0.0732371	0.213236
AFUB_000360	55.0506	0.382463	0.457735	0.835555	0.403405	0.619525
AFUB_008810	620.142	0.0467595	0.149821	0.312103	0.754962	0.876392
AFUB_004010	128.999	-0.531487	0.216285	-2.45735	0.0139967	0.0707996
AFUB_002270	80.1387	-0.320614	0.211979	-1.51248	0.130411	0.308274
AFUB_007050	2013.61	0.198157	0.280048	0.707583	0.479204	0.681951
AFUB_014020	839.468	0.440738	0.156327	2.81934	0.00481228	0.033197
AFUB_015310	3118	-0.685929	0.246469	-2.78302	0.00538559	0.0358835
AFUB_003160	2196.31	0.133733	0.48493	0.275778	0.782718	0.891581
AFUB_008730	244.325	-0.102988	0.249007	-0.413596	0.67917	0.826509
AFUB_017070	61.4984	0.160015	0.70265	0.227731	0.819856	0.914008
AFUB_012820	4402.95	-0.359273	0.20759	-1.73069	0.0835078	0.232009
AFUB_015200	207.556	-0.757063	0.280857	-2.69554	0.00702741	0.0431125
AFUB_008510	461.307	-0.10634	0.202148	-0.526051	0.598853	0.774289
AFUB_011890	35.2744	0.372498	0.999665	0.372623	0.709429	0.846399
AFUB_010650	25257	0.398345	0.31895	1.24893	0.211691	0.419265
AFUB_015240	1199.84	0.17214	0.140917	1.22157	0.221871	0.431222
AFUB_012360	308.896	-0.624945	0.18536	-3.37152	0.000747557	0.00833705
AFUB_016310	30.0751	-0.135628	0.459568	-0.295119	0.767903	0.883314
AFUB_013330	646.844	2.0712	0.33898	6.11009	9.9572e-10	1.03643e-07
AFUB_010920	1811.19	0.055802	0.164654	0.338904	0.734682	0.862242
AFUB_011920	333.545	0.302167	0.187036	1.61555	0.106191	0.270563
AFUB_012460	828.461	0.508409	0.197651	2.57226	0.0101038	0.0562737
AFUB_008020	2309.6	-0.332042	0.153074	-2.16916	0.0300703	0.119464
AFUB_003500	3219.27	-0.875756	0.463312	-1.89021	0.0587299	0.185872
AFUB_009250	13293.8	0.216449	0.117802	1.8374	0.0661516	0.200456
AFUB_003000	950.314	-0.245056	0.130814	-1.87332	0.0610244	0.190368
AFUB_001320	1047.76	-0.27744	0.165397	-1.67741	0.0934616	0.248868
AFUB_003470	743.106	-0.416677	0.192586	-2.16359	0.0304957	0.120449
AFUB_002670	422.935	-0.687637	0.358047	-1.92052	0.0547922	0.178144
AFUB_003310	600.332	0.124725	0.747437	0.16687	0.867473	0.938602
AFUB_016530	80.6281	-0.0399189	0.314528	-0.126917	0.899006	0.955398
AFUB_012250	1146.16	0.386033	0.180794	2.13521	0.0327435	0.126127
AFUB_003970	1075.53	0.446606	0.207091	2.15657	0.0310389	0.121611
AFUB_002910	101.333	0.387051	0.393165	0.98445	0.324894	0.544669
AFUB_009530	43.7516	-0.55628	0.473816	-1.17404	0.240378	0.452343
AFUB_006280	3.92429	0.648099	0.903944	0.716968	0.473394	0.678512
AFUB_014450	3781.61	0.436986	0.259841	1.68175	0.0926179	0.247828
AFUB_006680	2614.64	-0.0821029	0.159178	-0.515791	0.606	0.779274
AFUB_010360	815.993	0.605169	0.214245	2.82466	0.00473303	0.0328681
AFUB_011220	1730.32	-0.0820526	0.332445	-0.246815	0.805051	0.904066
AFUB_011190	118.483	0.468975	0.218722	2.14416	0.0320201	0.12442
AFUB_002930	15575.9	0.152363	0.708079	0.215178	0.829628	0.919106
AFUB_007160	17497.2	0.66182	0.508794	1.30076	0.19334	0.397693
AFUB_003360	5572.07	-0.202054	0.35385	-0.571015	0.567989	0.751437
AFUB_009160	1.7111	0.418503	1.09186	0.383295	0.701501	NA
AFUB_016800	1758.6	0.24246	0.275408	0.880367	0.378661	0.595984
AFUB_001790	2962.27	-0.32985	0.181168	-1.82069	0.0686546	0.205125
AFUB_003740	149.479	0.0360664	1.10341	0.0326862	0.973925	0.99171
AFUB_011170	18211.1	-0.24317	0.101095	-2.40535	0.016157	0.078289
AFUB_001590	580.321	-0.222935	0.437049	-0.510091	0.609988	0.782147
AFUB_005140	1615.49	-0.415794	0.145991	-2.84808	0.00439838	0.0311679
AFUB_004930	663.995	-0.704608	0.328885	-2.14241	0.0321601	0.124852
AFUB_010190	887.22	-0.505929	0.438352	-1.15416	0.248434	0.462414
AFUB_011850	2003.05	-0.490088	0.31273	-1.56713	0.117084	0.288113
AFUB_010200	2337.51	1.74778	0.266017	6.57016	5.0261e-11	6.53951e-09
AFUB_012470	783.629	0.976263	0.333011	2.93162	0.00337194	0.0261753
AFUB_009130	1671.08	-0.236276	0.178289	-1.32524	0.185091	0.386279
AFUB_002050	73.8857	-0.503952	0.517824	-0.973211	0.330449	0.550337
AFUB_002920	2527.13	0.180642	0.253464	0.712695	0.476034	0.680103
AFUB_000990	838.684	0.724753	0.718794	1.00829	0.313315	0.533234
AFUB_008580	229.103	-0.245791	0.156784	-1.56771	0.116949	0.287856
AFUB_010020	2017.39	0.714969	0.255209	2.8015	0.00508652	0.0344794
AFUB_000020	81.5089	-1.05248	0.405388	-2.59622	0.00942556	0.0537423
AFUB_012970	13135.9	0.145912	0.161849	0.901532	0.367305	0.586062
AFUB_004720	1027.91	0.138691	0.294963	0.470199	0.638213	0.800325
AFUB_015400	2838.72	0.984741	0.287052	3.43053	0.000602412	0.0071982
AFUB_012060	7667.7	0.107613	0.28249	0.380945	0.703244	0.841859
AFUB_007820	1744.63	-0.416985	0.323236	-1.29003	0.19704	0.401622
AFUB_003200	793.801	-0.733621	0.164949	-4.44757	8.68483e-06	0.000241423
AFUB_002010	3804.77	-0.286668	0.505666	-0.566912	0.570774	0.753484
AFUB_012200	4964.36	-0.0698271	0.126724	-0.551016	0.581623	0.761728
AFUB_013240	12324.1	0.786234	0.435406	1.80575	0.0709578	0.209365
AFUB_004510	1001.45	-0.397886	0.549048	-0.724682	0.468647	0.673873
AFUB_016330	1226.27	-0.319065	0.300541	-1.06164	0.2884	0.5081
AFUB_008800	1140.41	-0.630498	0.219679	-2.87008	0.00410366	0.0296858
AFUB_004260	10.6578	-0.503397	0.523769	-0.961104	0.3365	0.555868
AFUB_002950	8385.31	0.0673191	0.39477	0.170527	0.864595	0.93788
AFUB_005650	837.152	-0.315427	0.355767	-0.88661	0.375289	0.59301
AFUB_014610	1122.72	-0.392027	0.335053	-1.17004	0.241984	0.453835
AFUB_005150	712.473	0.574975	0.173185	3.32001	0.000900129	0.00965912
AFUB_006510	19.9468	-1.39623	0.553931	-2.5206	0.0117157	0.0621122
AFUB_015150	4416.18	-0.260965	0.228325	-1.14295	0.253058	0.46759
AFUB_011320	3166.69	-0.0771832	0.153497	-0.502833	0.615082	0.785882
AFUB_011480	562.498	-0.913128	0.307364	-2.97083	0.00296994	0.0240815
AFUB_009750	2532.34	0.631671	0.316734	1.99432	0.0461167	0.158948
AFUB_016720	7272.18	0.457074	0.248603	1.83857	0.0659785	0.200158
AFUB_006980	3455.59	-0.517553	0.370111	-1.39837	0.162001	0.356668
AFUB_000910	0.270948	-0.520034	3.78426	-0.13742	0.890698	NA
AFUB_016600	4.18262	-0.483332	0.588776	-0.820909	0.411698	0.627848
AFUB_004970	3488.39	0.431726	0.393101	1.09826	0.272093	0.490531
AFUB_003220	622.414	0.744423	0.449893	1.65467	0.0979922	0.25652
AFUB_008150	998.832	0.168333	0.251348	0.669722	0.503035	0.701151
AFUB_002180	3.39696	1.06263	0.702297	1.51307	0.130262	0.308154
AFUB_006560	1940.83	-0.35629	0.168302	-2.11697	0.0342622	0.130475
AFUB_001530	782.673	-0.168996	0.173106	-0.976257	0.328937	0.549186
AFUB_016490	973.289	0.0731638	0.108841	0.672209	0.501451	0.699984
AFUB_015640	443.344	-0.148245	0.38465	-0.385401	0.69994	0.840238
AFUB_001920	327.285	0.871712	0.215876	4.03803	5.39026e-05	0.00109774
AFUB_015220	20.3739	3.05773	0.75937	4.02666	5.6575e-05	0.00112525
AFUB_006310	822.293	0.127656	0.703253	0.181522	0.855958	0.933265
AFUB_012130	2274.01	-0.552276	0.185643	-2.97494	0.00293046	0.0238304
AFUB_005830	6657.18	0.388575	0.127275	3.05303	0.00226541	0.0195059
AFUB_010800	59.154	0.210197	0.563484	0.373031	0.709125	0.846145
AFUB_016300	3.97176	-1.17533	0.76405	-1.53828	0.123979	0.299152
AFUB_001000	31.8807	0.094537	0.572932	0.165006	0.868939	0.939437
AFUB_005500	31.0943	0.619169	0.295568	2.09485	0.0361847	0.135105
AFUB_010940	939.761	-0.0212857	0.225353	-0.094455	0.924748	0.968045
AFUB_003380	2919.97	0.412911	0.279809	1.47569	0.140026	0.322936
AFUB_016070	252.3	0.71367	0.257345	2.77321	0.00555067	0.036593
AFUB_004350	5026.12	-0.0399048	0.187985	-0.212276	0.831892	0.919656
AFUB_006770	262037	0.530261	0.227384	2.33201	0.0197002	0.0892846
AFUB_002750	394.084	1.48999	0.264201	5.63963	1.70414e-08	1.18255e-06
AFUB_006420	1016.45	0.887909	0.378885	2.34348	0.0191047	0.0873238
AFUB_008430	7562.91	-0.215998	0.132203	-1.63383	0.102294	0.264136
AFUB_005210	200.501	-0.542811	0.251671	-2.15683	0.031019	0.121611
AFUB_010500	2607.42	0.0990189	0.154821	0.639572	0.522451	0.717537
AFUB_003480	2805.36	-0.166752	0.193755	-0.860635	0.389439	0.605511
AFUB_003950	1337.53	0.0399484	0.319073	0.125201	0.900364	0.955672
AFUB_009170	275.719	-0.17201	0.170044	-1.01157	0.311746	0.53169
AFUB_009230	2081.39	-0.143929	0.118095	-1.21876	0.222936	0.432394
AFUB_003400	2134.77	0.404526	0.143351	2.82193	0.0047735	0.0330087
AFUB_001100	2093.99	-0.247033	0.200825	-1.23009	0.218663	0.427469
AFUB_001540	2439.83	-0.0747272	0.274659	-0.272073	0.785566	0.893105
AFUB_000850	861.873	0.307438	0.256732	1.19751	0.23111	0.442295
AFUB_005990	6542	0.45021	0.150983	2.98186	0.00286505	0.0234
AFUB_009330	1499.12	-2.29245	0.397184	-5.77175	7.84508e-09	6.50378e-07
AFUB_005360	5189.05	-0.619745	0.317195	-1.95383	0.0507215	0.169477
AFUB_013400	904.84	-0.473445	0.249237	-1.89958	0.0574883	0.183555
AFUB_011690	35.6087	-0.778596	0.339206	-2.29534	0.0217134	0.0954534
AFUB_012950	1110.74	-0.215239	0.271717	-0.792143	0.428277	0.64245
AFUB_012930	56.2656	-0.786357	0.342515	-2.29583	0.0216856	0.0954208
AFUB_011390	3087.19	-0.0714607	0.147799	-0.4835	0.62874	0.795327
AFUB_009680	874.609	-0.182014	0.153654	-1.18457	0.236186	0.44824
AFUB_001070	4319.05	-0.135753	0.26589	-0.510561	0.609658	0.781938
AFUB_002550	1065.08	-0.494296	0.167833	-2.94516	0.00322787	0.0253467
AFUB_008320	3791.8	0.51598	0.193588	2.66535	0.00769089	0.0462144
AFUB_005050	1057.76	0.132782	0.224182	0.592294	0.553654	0.740841
AFUB_009920	1218.73	0.562838	0.134639	4.18035	2.91057e-05	0.000660199
AFUB_000380	5731.67	-2.98441	0.611053	-4.88405	1.03931e-06	4.40555e-05
AFUB_005950	11.8503	-0.098644	0.472604	-0.208724	0.834663	0.921523
AFUB_010170	1340.7	-0.439407	0.170617	-2.5754	0.0100124	0.0559645
AFUB_007950	997.781	-0.252814	0.107715	-2.34706	0.0189222	0.0869096
AFUB_007540	23.945	-1.16971	0.628617	-1.86076	0.0627777	0.193408
AFUB_013680	81.6169	0.428329	0.213019	2.01075	0.0443516	0.154456
AFUB_006010	1829.81	-0.340253	0.1856	-1.83326	0.0667641	0.20197
AFUB_007420	1176.6	-0.155556	0.0906765	-1.7155	0.0862537	0.237236
AFUB_012900	419.578	-0.284987	0.377129	-0.755675	0.449844	0.660168
AFUB_009630	772.557	0.734023	0.395039	1.8581	0.0631544	0.194041
AFUB_006740	290.512	0.272512	0.374382	0.727899	0.466675	0.672277
AFUB_011680	974.802	-0.172174	0.616091	-0.279463	0.77989	0.889458
AFUB_003940	647.82	0.0811955	0.263039	0.308683	0.757563	0.878106
AFUB_012400	1002.93	-0.493494	0.192134	-2.56849	0.0102143	0.0567207
AFUB_011780	156.314	-0.147273	0.173351	-0.849568	0.395565	0.611797
AFUB_015700	5.60776	-0.450658	0.789641	-0.570712	0.568195	0.751603
AFUB_004540	1244.13	-0.227651	0.0976558	-2.33116	0.0197451	0.0893481
AFUB_011020	104.664	-0.0133841	0.24814	-0.0539376	0.956985	0.984628
AFUB_007030	153.563	0.0969791	0.207606	0.467131	0.640406	0.801556
AFUB_010140	762.816	0.721352	0.410774	1.75608	0.0790749	0.224548
AFUB_001410	1811.46	-0.00141648	0.148664	-0.00952803	0.992398	0.998532
AFUB_009950	1746.04	0.613689	0.134829	4.55159	5.32408e-06	0.000165152
AFUB_016930	566.24	-0.670874	0.331229	-2.02541	0.0428257	0.150684
AFUB_017080	11.2561	-0.494121	1.20848	-0.408878	0.682629	0.828244
AFUB_004390	678.718	-0.308969	0.119473	-2.58609	0.00970708	0.0548468
AFUB_003570	20.3835	-0.700835	0.480991	-1.45706	0.145099	0.330968
AFUB_011540	7736.19	0.70098	0.185641	3.776	0.000159367	0.0025652
AFUB_016380	517.657	0.089632	0.2453	0.365397	0.714815	0.850227
AFUB_001280	931.871	-1.30197	0.590765	-2.20387	0.0275337	0.112636
AFUB_004190	149.561	0.0142107	0.292714	0.0485481	0.961279	0.98623
AFUB_014460	1659.03	0.0973288	0.146509	0.664321	0.506485	0.704779
AFUB_013750	109.373	-1.43361	0.351853	-4.07446	4.61208e-05	0.000968744
AFUB_011950	178.004	-0.0638988	0.584533	-0.109316	0.912952	0.961188
AFUB_007870	8.21105	0.828998	0.473938	1.74917	0.0802616	0.226268
AFUB_006120	806.989	0.247361	0.11433	2.16356	0.0304979	0.120449
AFUB_005110	517.238	-0.569645	0.201327	-2.82945	0.00466284	0.0325253
AFUB_015070	191.616	-1.67518	0.663527	-2.52466	0.0115809	0.0616772
AFUB_013030	1457.16	-0.180697	0.157722	-1.14567	0.251932	0.466607
AFUB_014420	539.592	-0.470027	0.24759	-1.8984	0.0576428	0.183986
AFUB_008680	39.7241	-0.0558547	0.62448	-0.0894419	0.928731	0.970255
AFUB_015690	159.061	-2.71438	0.262522	-10.3396	4.66285e-25	2.08007e-22
AFUB_015100	1106.21	0.389265	0.248884	1.56404	0.117808	0.28921
AFUB_013430	936.129	-0.569709	0.739221	-0.770688	0.440892	0.653317
AFUB_003110	549.779	0.206398	0.13163	1.56801	0.116878	0.287756
AFUB_004050	1057.29	-0.724291	0.327743	-2.20994	0.0271095	0.111435
AFUB_011720	49893	0.528522	0.388264	1.36124	0.173436	0.371287
AFUB_014830	3151.05	-0.242699	0.208568	-1.16365	0.244567	0.457306
AFUB_014580	105614	0.707672	0.107831	6.56278	5.28127e-11	6.6858e-09
AFUB_016190	2464.11	0.420007	0.179118	2.34486	0.0190341	0.0872364
AFUB_016780	53.9969	0.0160991	0.448428	0.0359013	0.971361	0.990763
AFUB_008350	3544.68	0.16659	0.185048	0.900254	0.367985	0.586636
AFUB_011280	125.42	-0.847819	0.3303	-2.56682	0.0102637	0.0568263
AFUB_007510	2041.08	0.464039	0.140638	3.29953	0.000968472	0.0102632
AFUB_003080	2.34869	-0.118378	0.88386	-0.133933	0.893456	NA
AFUB_006930	177.76	0.413899	0.256778	1.61189	0.106985	0.271609
AFUB_003820	715.185	0.315147	0.490096	0.643031	0.520204	0.715704
AFUB_000130	37.9924	-0.141309	0.685512	-0.206136	0.836685	0.922885
AFUB_006090	896.114	-0.351547	0.201313	-1.74627	0.0807639	0.226748
AFUB_014390	2646	0.370373	0.284445	1.30209	0.192886	0.397286
AFUB_015030	1045.79	0.985028	0.274633	3.58671	0.000334875	0.00467528
AFUB_015950	369.414	0.880417	0.207259	4.2479	2.15783e-05	0.000513059
AFUB_004040	1515.34	-0.176645	0.470105	-0.375757	0.707098	0.845225
AFUB_008240	1096.36	-0.0019404	0.13395	-0.014486	0.988442	0.998532
AFUB_007330	4351.64	0.473284	0.25217	1.87684	0.0605397	0.189361
AFUB_010510	2072.67	0.024743	0.14672	0.168641	0.866079	0.938372
AFUB_015550	1519.44	-0.0990246	0.185979	-0.53245	0.594414	0.771167
AFUB_000700	271.675	-0.382761	0.308872	-1.23922	0.215263	0.423506
AFUB_015540	173.704	0.0842596	0.333047	0.252996	0.800271	0.901826
AFUB_006400	8122.04	0.420394	0.280341	1.49958	0.133723	0.313886
AFUB_006340	152.468	0.489818	0.473729	1.03396	0.301154	0.520519
AFUB_009190	1592.92	-1.46444	0.58999	-2.48214	0.0130597	0.0673818
AFUB_012870	530.552	-1.2018	0.282616	-4.2524	2.11493e-05	0.000505974
AFUB_010030	12195.1	0.0654387	0.406612	0.160936	0.872143	0.941055
AFUB_015420	1087.67	-0.721333	0.221682	-3.25391	0.00113828	0.0116159
AFUB_013860	2026.29	0.0053915	0.118332	0.0455626	0.963659	0.987482
AFUB_004750	1242.54	0.546503	0.127736	4.27836	1.88275e-05	0.000461718
AFUB_006440	4162.63	0.314915	0.112356	2.80284	0.00506544	0.0343863
AFUB_010040	975.657	0.519204	0.240925	2.15504	0.0311584	0.121876
AFUB_011700	44.201	-0.926266	0.332393	-2.78666	0.0053255	0.0355935
AFUB_000750	139.244	0.502331	0.553539	0.90749	0.364148	0.583234
AFUB_014850	1205.07	-0.0237386	0.236264	-0.100475	0.919967	0.965606
AFUB_003810	3702.88	-0.197081	0.145543	-1.35411	0.175702	0.374085
AFUB_009090	857.747	-0.167597	0.200031	-0.837853	0.402113	0.618112
AFUB_014590	3487.64	-0.219792	0.247344	-0.888607	0.374214	0.592247
AFUB_015970	361.757	-0.286579	0.243933	-1.17482	0.240065	0.452047
AFUB_000640	201.865	-0.644807	0.263454	-2.44751	0.0143845	0.0724485
AFUB_015600	3.82307	1.09632	0.736336	1.48889	0.136517	0.317837
AFUB_005550	1390.1	0.206166	0.167004	1.2345	0.217017	0.425474
AFUB_012320	212.757	0.34365	0.203155	1.69156	0.0907296	0.244873
AFUB_013900	333.571	-0.928463	0.36012	-2.5782	0.00993163	0.0556457
AFUB_014490	129.552	-0.570087	0.194397	-2.9326	0.00336138	0.0261323
AFUB_016540	108.811	0.0948496	0.221338	0.428529	0.668266	0.820272
AFUB_007400	69.4295	0.420271	0.541835	0.775644	0.437959	0.651538
AFUB_004489	114.223	-0.196875	0.197063	-0.999047	0.317772	0.537636
AFUB_004810	1932.12	-0.522592	0.261275	-2.00016	0.0454826	0.157204
AFUB_013410	2045.76	-0.586562	0.173208	-3.38647	0.000707987	0.00808832
AFUB_006530	240.584	-0.283004	0.350087	-0.808384	0.41887	0.634109
AFUB_010730	0.691377	1.60919	1.7203	0.935411	0.349576	NA
AFUB_016660	338.643	0.369333	0.380138	0.971578	0.33126	0.551164
AFUB_000830	2.63618	0.720418	0.880025	0.818634	0.412995	0.628729
AFUB_014200	380.216	-0.164051	0.327915	-0.500284	0.616875	0.78699
AFUB_000040	233.174	-0.133092	0.203438	-0.654216	0.512973	0.710125
AFUB_005800	1050.48	-0.877213	0.247795	-3.54008	0.000400002	0.00534804
AFUB_004220	528.398	0.00473763	0.249732	0.0189708	0.984864	0.997212
AFUB_000510	2441.34	-0.199333	0.159175	-1.25229	0.210464	0.418073
AFUB_004580	228.188	-0.334978	0.165031	-2.02979	0.0423778	0.14981
AFUB_003430	531.567	0.308855	0.396508	0.778937	0.436017	0.649794
AFUB_014470	61687.9	-0.187474	0.312659	-0.599612	0.548765	0.737248
AFUB_006910	2864.97	0.802087	0.131062	6.11991	9.36266e-10	9.85499e-08
AFUB_001220	1673	0.115571	0.176784	0.653744	0.513277	0.710274
AFUB_011010	29.7895	0.581186	0.280647	2.07088	0.03837	0.14052
AFUB_001050	3413.98	0.492958	0.250656	1.96667	0.0492215	0.166285
AFUB_009840	36.0155	0.294194	0.426003	0.690593	0.489822	0.690503
AFUB_016610	31.4643	-0.226264	0.328221	-0.689364	0.490594	0.691111
AFUB_005310	7961.85	0.508822	0.170024	2.99265	0.00276563	0.0228469
AFUB_001700	1054.42	0.193659	0.124113	1.56034	0.11868	0.290155
AFUB_015900	164.801	1.00438	0.580834	1.72919	0.0837744	0.232602
AFUB_006540	574.829	-0.350672	0.261887	-1.33902	0.180563	0.381058
AFUB_001900	3387.32	-0.0680814	0.152805	-0.445545	0.655926	0.812741
AFUB_016870	161.193	-0.562714	0.607518	-0.926251	0.354316	0.574873
AFUB_009940	42564.5	0.766683	0.107824	7.11053	1.15595e-12	1.96889e-10
AFUB_001610	505.761	-0.515923	0.27681	-1.86382	0.062347	0.192761
AFUB_009820	1888.06	-0.456276	0.22016	-2.07248	0.0382211	0.140139
AFUB_002520	1355.53	-0.623076	0.41499	-1.50143	0.133246	0.313048
AFUB_016010	351.641	-0.863733	0.401184	-2.15296	0.0313218	0.122412
AFUB_001970	492.469	0.156282	0.194972	0.801558	0.422809	0.637467
AFUB_006190	3500.99	0.295458	0.17211	1.71668	0.0860379	0.236851
AFUB_011270	4.334	-1.53394	1.22051	-1.25681	0.208824	0.416226
AFUB_012450	237.459	-1.2664	0.479731	-2.63982	0.00829505	0.0488203
AFUB_013470	1996.89	0.0393589	0.137497	0.286252	0.774685	0.88752
AFUB_007130	156.369	-0.68652	0.346897	-1.97903	0.0478123	0.163053
AFUB_015190	3.48294	0.947728	1.2092	0.783766	0.433178	0.647467
AFUB_008540	123.444	-0.87779	0.346283	-2.53489	0.0112482	0.0604203
AFUB_005590	2110.14	0.141667	0.31713	0.446718	0.655079	0.812603
AFUB_009210	584.294	-0.657901	0.208461	-3.156	0.0015995	0.0151355
AFUB_001720	1455.47	-0.0276436	0.194672	-0.142001	0.887079	0.949973
AFUB_012840	214.351	-1.90114	0.247414	-7.68405	1.5414e-14	3.0723e-12
AFUB_000820	849.669	1.24826	0.670925	1.86051	0.0628139	0.193408
AFUB_014040	193.498	0.0046111	0.331765	0.0138987	0.988911	0.998532
AFUB_011790	13.4758	0.877957	0.435539	2.01579	0.0438216	0.152998
AFUB_012390	1106.02	0.0664044	0.162372	0.408964	0.682566	0.828244
AFUB_003490	756.15	-0.239114	0.284811	-0.839555	0.401158	0.617342
AFUB_010100	1958.52	-0.175686	0.143855	-1.22127	0.221984	0.431352
AFUB_015010	1154.67	0.420899	0.192922	2.1817	0.0291316	0.116876
AFUB_011610	1111.84	0.138318	0.205481	0.673143	0.500856	0.699884
AFUB_005010	2732.73	-0.360695	0.181266	-1.98987	0.0466056	0.160162
AFUB_013640	2208.09	-0.270342	0.137829	-1.96143	0.0498289	0.167403
AFUB_006200	827.699	-0.0626354	0.149006	-0.420354	0.674227	0.824241
AFUB_003260	755.673	-0.183117	0.363988	-0.503085	0.614904	0.785795
AFUB_000540	2651.13	0.22236	0.176164	1.26223	0.206864	0.413764
AFUB_013070	1629.03	0.0813548	0.191856	0.424042	0.671536	0.823
AFUB_005700	61.2199	-0.0968945	0.278145	-0.34836	0.72757	0.858639
AFUB_007650	1317.02	0.492129	0.226343	2.17426	0.0296856	0.118742
AFUB_003850	1901.9	-0.608217	0.165852	-3.66722	0.0002452	0.00363454
AFUB_005780	273.006	-1.28005	0.439853	-2.91017	0.0036123	0.0274452
AFUB_003350	663.853	0.123253	0.259382	0.475179	0.63466	0.798696
AFUB_007710	942.738	-0.288202	0.136493	-2.11148	0.0347313	0.131971
AFUB_011960	638.36	-0.690858	0.325259	-2.12402	0.0336681	0.128631
AFUB_013490	100.082	1.40806	0.493417	2.85369	0.00432144	0.0307156
AFUB_003450	2282.72	0.400044	0.190829	2.09634	0.0360518	0.134823
AFUB_016390	1349.75	0.162023	0.202111	0.80165	0.422756	0.637467
AFUB_011000	68.9414	-0.563015	0.415065	-1.35645	0.174955	0.373259
AFUB_016090	10670.4	0.594466	0.266998	2.22648	0.0259821	0.108034
AFUB_006670	1954.42	-0.195868	0.203928	-0.960473	0.336817	0.556196
AFUB_001400	6181.01	-0.514609	0.245244	-2.09836	0.0358736	0.134483
AFUB_014880	3124.73	0.573887	0.24318	2.35992	0.0182787	0.0846861
AFUB_006080	419.343	0.25234	0.127057	1.98603	0.04703	0.161206
AFUB_016350	1011.88	-0.147024	0.409221	-0.359278	0.719387	0.85294
AFUB_015510	163.28	-0.32212	0.165754	-1.94336	0.0519726	0.17194
AFUB_001690	821.177	-0.322658	0.317185	-1.01726	0.309032	0.529354
AFUB_012990	12701	-0.288338	0.234756	-1.22825	0.219353	0.428036
AFUB_003960	679.814	-0.0773576	0.229799	-0.336631	0.736395	0.863289
AFUB_005450	1013.42	-0.488011	0.172111	-2.83544	0.00457632	0.032065
AFUB_000240	210.242	0.859074	0.173363	4.95534	7.22021e-07	3.26758e-05
AFUB_002790	701.723	0.0928121	0.218281	0.425195	0.670694	0.822606
AFUB_010530	46.3958	-0.997029	0.447147	-2.22976	0.0257635	0.107603
AFUB_001520	38030.5	0.601696	0.171522	3.50799	0.00045151	0.00585027
AFUB_005290	244.706	0.63544	0.741967	0.856426	0.391762	0.607621
AFUB_007280	1457.14	0.508438	0.163396	3.11169	0.00186017	0.0170177
AFUB_005610	471.967	-1.02274	0.314927	-3.24754	0.00116409	0.0118535
AFUB_007790	9722.89	0.258829	0.344591	0.751121	0.45258	0.661534
AFUB_001420	41.2291	-0.649219	0.479019	-1.35531	0.175319	0.37378
AFUB_002640	0.516207	0	1.91796	0	1	NA
AFUB_008170	11860.7	0.247097	0.2431	1.01644	0.309419	0.529502
AFUB_002540	845.396	0.25153	0.287986	0.873409	0.38244	0.599126
AFUB_000610	80.1502	0.372126	0.466941	0.796944	0.425483	0.640408
AFUB_004610	3719.93	-0.195749	0.109513	-1.78745	0.0738646	0.214363
AFUB_012110	1342.34	1.38592	0.355745	3.89584	9.7861e-05	0.00174955
AFUB_016790	55.1241	-0.0335066	0.560834	-0.0597443	0.952359	0.982305
AFUB_000770	2697.45	0.606292	0.63134	0.960326	0.336891	0.556221
AFUB_013060	6668.4	-0.135393	0.335932	-0.403037	0.686921	0.83162
AFUB_001830	2069.28	0.088071	0.149457	0.589274	0.555677	0.74263
AFUB_009880	490.083	-0.411382	0.15809	-2.60221	0.00926257	0.0531039
AFUB_001570	2589.64	0.52531	0.296516	1.77161	0.0764596	0.219379
AFUB_004520	229.661	-0.220066	0.197678	-1.11326	0.265598	0.481654
AFUB_001290	876.264	-0.135111	0.210454	-0.641999	0.520874	0.715704
AFUB_006700	6710.18	0.148269	0.221157	0.670425	0.502587	0.700838
AFUB_013150	392.5	-0.285559	0.405697	-0.703874	0.481511	0.683271
AFUB_009450	165.962	-0.201251	0.284429	-0.707562	0.479217	0.681951
AFUB_016100	750.023	0.295422	0.145864	2.02532	0.0428343	0.150684
AFUB_001510	2558.27	0.012391	0.17259	0.0717946	0.942765	0.977729
AFUB_008160	496.075	0.482317	0.150343	3.20812	0.00133606	0.0131658
AFUB_008070	1591.75	0.170586	0.191001	0.893115	0.371796	0.590236
AFUB_001740	501.892	-0.252241	0.192696	-1.30901	0.19053	0.394363
AFUB_004120	2254.15	1.09588	0.22713	4.82488	1.40089e-06	5.49835e-05
AFUB_007000	9126.67	0.187462	0.120369	1.5574	0.119376	0.291227
AFUB_004100	535.224	-0.292472	0.347199	-0.842374	0.399579	0.616072
AFUB_002030	103.397	-0.441608	0.280265	-1.57568	0.1151	0.28495
AFUB_013180	2440.06	0.21979	0.228094	0.963593	0.33525	0.554634
AFUB_005370	551.072	0.030672	0.151284	0.202745	0.839335	0.924119
AFUB_007800	71065	-0.0483467	0.468536	-0.103187	0.917815	0.96456
AFUB_002710	1.88313	-2.60064	1.17294	-2.21719	0.0266103	NA
AFUB_016020	6.64135	0.0798574	0.568864	0.14038	0.888359	0.950465
AFUB_001450	27.1895	-1.46194	0.535314	-2.73099	0.00631444	0.0400195
AFUB_007610	2991.9	0.46375	0.166994	2.77705	0.00548547	0.0363422
AFUB_010840	572.351	0.286114	0.577221	0.495674	0.620124	0.788775
AFUB_015580	278.605	0.169813	0.221908	0.765242	0.444127	0.656123
AFUB_009050	3272.55	-0.201303	0.181995	-1.10609	0.268688	0.485451
AFUB_009040	2091.12	-1.2279	0.368791	-3.32952	0.00086995	0.00943251
AFUB_008520	65971.6	0.694301	0.153119	4.5344	5.77677e-06	0.000176276
AFUB_008420	329.042	-0.387778	0.172883	-2.24301	0.0248965	0.105089
AFUB_010130	2575.89	0.152409	0.0947327	1.60884	0.107652	0.272933
AFUB_015730	84.8878	-0.6154	0.341861	-1.80015	0.0718376	0.210855
AFUB_005410	1753.14	1.05131	0.417226	2.51977	0.0117431	0.0621335
AFUB_010690	1.47302	0.257783	0.943841	0.273121	0.78476	NA
AFUB_002980	4518.37	-0.282387	0.374414	-0.754209	0.450723	0.66074
AFUB_016240	18449.3	-0.216045	0.28565	-0.756326	0.449454	0.660054
AFUB_004620	1190.62	-0.777371	0.199982	-3.8872	0.000101405	0.00180055
AFUB_000290	1.80495	-0.431591	1.14008	-0.378563	0.705013	NA
AFUB_010700	33.4788	0.953537	0.3342	2.85319	0.00432824	0.0307407
AFUB_014430	165.4	-0.677511	0.26508	-2.55587	0.0105923	0.0580962
AFUB_006570	5645.43	0.283758	0.313453	0.905265	0.365325	0.584021
AFUB_008370	1482.34	-0.484286	0.27251	-1.77713	0.0755473	0.217428
AFUB_014530	365.63	-0.940312	0.236762	-3.97154	7.14092e-05	0.00137364
AFUB_009340	315.358	-0.283367	0.151028	-1.87625	0.0606212	0.189553
AFUB_003130	0.381208	-1.16172	2.65348	-0.437809	0.661525	NA
AFUB_012090	2927.22	0.716452	0.351488	2.03834	0.0415158	0.148047
AFUB_014050	550.963	0.32252	0.349226	0.923529	0.355732	0.57566
AFUB_012520	383.28	0.105075	0.155384	0.676229	0.498896	0.69756
AFUB_013660	7154.4	0.395369	0.11995	3.29612	0.00098031	0.0103652
AFUB_014980	117.696	-2.04162	0.364562	-5.60019	2.14115e-08	1.4535e-06
AFUB_008440	2977.74	-0.0116373	0.119957	-0.0970119	0.922717	0.967171
AFUB_011800	2574.43	0.68542	0.253913	2.69943	0.0069458	0.0427518
AFUB_008500	518.815	-0.299858	0.280614	-1.06858	0.285259	0.504276
AFUB_001730	413.042	0.0649865	0.18364	0.353881	0.723428	0.856232
AFUB_005060	1477.1	-1.32495	0.318486	-4.16015	3.18044e-05	0.000712783
AFUB_016030	1837.41	0.579421	0.162891	3.55711	0.000374953	0.00512034
AFUB_001130	146.567	-0.297772	0.338115	-0.880681	0.37849	0.595916
AFUB_006320	2725	0.197748	0.222084	0.890419	0.373241	0.591295
AFUB_007110	1783.22	0.554148	0.164539	3.36788	0.000757487	0.00841772
AFUB_010770	5.33885	0.252835	0.599971	0.421412	0.673454	0.823968
AFUB_011940	254.885	-0.314815	0.33307	-0.945192	0.344561	0.563659
AFUB_015430	2705.39	-0.252496	0.316573	-0.797591	0.425108	0.640259
AFUB_008400	3129.3	0.00636536	0.124234	0.0512369	0.959137	0.985435
AFUB_011590	773.721	-0.37713	0.293697	-1.28408	0.199114	0.404541
AFUB_005440	23.8138	1.38739	1.3681	1.0141	0.310535	0.53038
AFUB_006000	60638.8	0.70972	0.184569	3.84527	0.000120418	0.00205478
AFUB_007250	2.85414	2.49728	1.22057	2.046	0.0407566	0.146324
AFUB_007550	510.255	-0.379275	0.123206	-3.07839	0.00208123	0.0183242
AFUB_014010	47.4522	0.745826	0.403785	1.84708	0.0647349	0.19725
AFUB_009810	198.547	-0.310345	0.667262	-0.465103	0.641858	0.802686
AFUB_003800	34257.8	0.597579	0.170005	3.51506	0.000439654	0.00572834
AFUB_015390	3008.54	-0.22898	0.205754	-1.11288	0.265761	0.481743
AFUB_011100	1577.85	0.283115	0.150508	1.88105	0.0599646	0.188254
AFUB_014890	162.339	-0.568101	0.22128	-2.56734	0.0102482	0.0568263
AFUB_001580	1388.79	0.526379	0.24453	2.15261	0.0313491	0.122468
AFUB_008710	4190.01	0.727654	0.237588	3.06267	0.00219369	0.0190458
AFUB_014780	2892.66	0.223633	0.146933	1.52201	0.128008	0.305186
AFUB_016550	4.445	-1.10515	1.02549	-1.07768	0.281177	0.500013
AFUB_009570	2.68811	-0.856931	0.926837	-0.924576	0.355187	0.575275
AFUB_013700	171.323	0.397267	0.235902	1.68403	0.0921755	0.247138
AFUB_000630	18330.6	0.218362	0.184997	1.18035	0.23786	0.449519
AFUB_009410	9549.34	0.0760246	0.143792	0.528711	0.597006	0.772732
AFUB_014540	14.7995	0.46428	1.19932	0.38712	0.698667	0.839823
AFUB_004000	1162.97	-0.418377	0.306297	-1.36592	0.171965	0.369234
AFUB_015710	319.704	-0.0402633	0.17333	-0.232293	0.816311	0.911901
AFUB_014960	197.991	0.0840333	0.20548	0.408961	0.682568	0.828244
AFUB_001660	575.473	0.285646	0.188148	1.5182	0.128965	0.306323
AFUB_010470	1430.9	-0.526879	0.255821	-2.05956	0.0394404	0.142931
AFUB_011030	58.5978	-0.115601	0.206943	-0.558611	0.576427	0.757747
AFUB_011340	2391.58	-0.442888	0.299782	-1.47737	0.139577	0.322058
AFUB_002610	25.5468	-0.797379	0.468188	-1.70312	0.088546	0.241063
AFUB_015080	26.0955	-0.3791	0.549008	-0.690519	0.489868	0.690503
AFUB_006230	3275.26	0.336615	0.771708	0.436194	0.662696	0.816215
AFUB_014150	4778.13	0.673904	0.241884	2.78606	0.00533524	0.0356241
AFUB_002260	2305.01	-0.215865	0.0914678	-2.36001	0.0182745	0.0846861
AFUB_005080	23.281	0.0411869	0.307326	0.134017	0.893389	0.952541
AFUB_012910	1485.38	-0.0427351	0.182351	-0.234356	0.814709	0.910545
AFUB_008480	1011.77	0.642747	0.152615	4.21156	2.53609e-05	0.000585174
AFUB_004760	2.81995	0.0812389	0.809301	0.100382	0.920041	0.965606
AFUB_006590	3273.47	-0.342452	0.231759	-1.47762	0.139509	0.322058
AFUB_000050	0.681125	-0.0128866	2.21799	-0.00581003	0.995364	NA
AFUB_001360	5751.05	-0.23978	0.750029	-0.319694	0.7492	0.87224
AFUB_000250	0.238656	0.987659	4.49274	0.219834	0.826	NA
AFUB_005660	5381.62	-0.568086	0.298495	-1.90317	0.0570189	0.1823
AFUB_009510	189.164	0.321739	0.529841	0.607237	0.543693	0.733849
AFUB_013340	1356.85	0.583563	0.182156	3.20365	0.00135696	0.013311
AFUB_015890	570.533	0.241092	0.165608	1.4558	0.145448	0.331523
AFUB_004280	774.234	-0.170935	0.153775	-1.1116	0.266312	0.48239
AFUB_015820	5450.45	0.168124	0.34005	0.494411	0.621016	0.78952
AFUB_002990	2512.21	-0.230083	0.358395	-0.641982	0.520885	0.715704
AFUB_008030	1118.86	0.232293	0.110441	2.10331	0.0354387	0.133697
AFUB_005630	1838.08	0.0949687	0.163305	0.581542	0.560875	0.746029
AFUB_015500	0.991862	1.65774	1.37467	1.20592	0.227849	NA
AFUB_008200	0.637668	0	2.0577	0	1	NA
AFUB_003020	0.288398	0	2.41344	0	1	NA
AFUB_008220	1.66989	1.33137	1.33092	1.00034	0.317146	NA
AFUB_013610	6.08513	2.08566	1.03317	2.0187	0.0435179	0.152402
AFUB_001390	0.756588	2.71399	1.59985	1.6964	0.0898094	NA
AFUB_013570	2.78149	0.00193539	1.3177	0.00146877	0.998828	1
AFUB_005960	0.80324	0.948909	1.81477	0.52288	0.601057	NA
AFUB_003590	0.940233	-0.0128866	1.63632	-0.00787537	0.993716	NA
AFUB_005970	0.726483	0	1.65357	0	1	NA
AFUB_005260	1.54062	1.56488	1.4056	1.11332	0.265573	NA
AFUB_008770	17.0103	2.31379	0.917941	2.52063	0.0117146	0.0621122
AFUB_008180	2.62973	0.83564	1.4147	0.590683	0.554733	0.741649
AFUB_011250	259.179	-0.142032	0.515214	-0.275675	0.782798	0.891581
AFUB_003030	0.546155	0	1.63093	0	1	NA
AFUB_013590	3.89854	0.938056	1.21908	0.769481	0.441608	0.653862
AFUB_014180	0.759988	0	1.48331	0	1	NA
AFUB_009890	2.97494	1.0475	1.05314	0.994643	0.31991	0.539561
AFUB_008190	0.295437	0	2.98413	0	1	NA
AFUB_008780	2.58608	2.15637	1.21283	1.77797	0.0754091	0.217163
AFUB_013580	6.79576	-0.684794	1.16849	-0.586052	0.557841	0.744063
AFUB_013320	0.198703	0	3.02161	0	1	NA
AFUB_013600	10.285	-1.23311	0.85932	-1.43498	0.151293	0.340045
AFUB_001380	2.13061	0.046683	1.06017	0.0440336	0.964878	NA
AFUB_028440	14.6174	0.0692281	0.43554	0.158948	0.87371	0.942154
AFUB_025830	6708.01	-0.198469	0.324654	-0.611324	0.540985	0.731412
AFUB_027330	202.15	1.97176	0.40765	4.83689	1.31888e-06	5.32556e-05
AFUB_018170	884.027	0.0606758	0.147942	0.410132	0.681709	0.827771
AFUB_025740	477.44	-0.0810344	0.132235	-0.612807	0.540004	0.730881
AFUB_031690	7567.19	-0.12908	0.127593	-1.01166	0.311702	0.53169
AFUB_022640	1182.64	0.385256	0.129111	2.9839	0.00284595	0.0233247
AFUB_020190	7.8382	-0.401888	0.637507	-0.630406	0.528429	0.72225
AFUB_018400	1182.91	0.586902	0.285015	2.0592	0.0394755	0.143003
AFUB_022520	7298.46	0.207169	0.124047	1.67009	0.0949024	0.251285
AFUB_029020	1398.15	0.335294	0.278828	1.20251	0.229166	0.440374
AFUB_022980	595.185	-0.372308	0.21599	-1.72372	0.0847579	0.234629
AFUB_027860	151.433	0.351403	0.286415	1.2269	0.219859	0.428823
AFUB_027460	1143.38	-0.0787771	0.13438	-0.586229	0.557722	0.744053
AFUB_017580	20.7312	-0.730599	0.402	-1.81741	0.0691543	0.20599
AFUB_026710	887.415	-0.241789	0.389488	-0.620787	0.53474	0.726849
AFUB_029750	5203.88	0.151574	0.190267	0.796637	0.425662	0.640475
AFUB_017240	4.37811	-2.02961	1.19097	-1.70416	0.0883517	0.240744
AFUB_017390	536.462	-0.3185	0.760328	-0.418898	0.675291	0.824896
AFUB_029490	11401.2	-0.122392	0.168359	-0.726972	0.467243	0.672785
AFUB_026180	4954.89	0.285717	0.176893	1.61519	0.106269	0.27061
AFUB_029760	573.199	-0.0706956	0.38979	-0.181368	0.856078	0.933288
AFUB_020560	3838.45	-0.0832408	0.325485	-0.255744	0.798148	0.899874
AFUB_029660	8736.57	-0.130977	0.122151	-1.07225	0.283606	0.502403
AFUB_032570	367.55	-1.2054	0.285045	-4.22882	2.34923e-05	0.000547201
AFUB_020460	3307.88	-0.246075	0.192175	-1.28047	0.20038	0.406224
AFUB_032280	1290.97	0.548472	0.309791	1.77046	0.0766505	0.21986
AFUB_025500	3073.73	-0.782814	0.408667	-1.91553	0.0554251	0.179058
AFUB_033600	5.46392	0.847905	0.864911	0.980339	0.326919	0.546889
AFUB_024150	348.421	-1.15864	0.254517	-4.55232	5.30577e-06	0.000165152
AFUB_026270	437.351	-0.40113	0.132578	-3.0256	0.00248137	0.020923
AFUB_029910	334.601	-0.94132	0.242518	-3.88145	0.000103836	0.00183882
AFUB_031790	8.45679	-0.985432	0.804456	-1.22497	0.220588	0.429618
AFUB_027970	543.586	0.0409164	0.198028	0.20662	0.836307	0.922826
AFUB_024540	1035.93	0.02533	0.150282	0.168549	0.866151	0.938372
AFUB_018260	216.172	0.132841	0.305544	0.43477	0.663729	0.816629
AFUB_023520	1730.34	-0.290176	0.25561	-1.13523	0.256279	0.471026
AFUB_027930	1051.51	0.351103	0.391017	0.897923	0.369226	0.587651
AFUB_029200	282.002	0.0481344	0.170979	0.281522	0.77831	0.888738
AFUB_017220	14.1565	1.11024	0.587825	1.88872	0.0589294	0.186378
AFUB_023860	21.4744	0.170288	0.329748	0.516419	0.605562	0.779253
AFUB_020910	3199.38	0.311105	0.244655	1.2716	0.203514	0.410054
AFUB_027550	1317.55	0.226163	0.121888	1.8555	0.0635246	0.194647
AFUB_026860	2704	0.664337	0.225136	2.95083	0.00316923	0.0250121
AFUB_027500	2978.48	0.757739	0.24527	3.0894	0.00200559	0.0178258
AFUB_031210	1142.51	-0.0373328	0.0927881	-0.402345	0.68743	0.832021
AFUB_027070	534.275	-0.0949491	0.220869	-0.429888	0.667277	0.819595
AFUB_019360	10435	0.0428262	0.154074	0.277958	0.781045	0.890464
AFUB_027200	511.819	-0.203302	0.156222	-1.30137	0.193133	0.397537
AFUB_032410	3660.14	0.324453	0.124511	2.60583	0.00916525	0.0526426
AFUB_024330	462.167	-0.373234	0.0857653	-4.35181	1.35019e-05	0.000351349
AFUB_025160	37.3354	-0.483998	0.557207	-0.868616	0.385057	0.601277
AFUB_032440	2247.19	1.08466	0.242572	4.47149	7.76748e-06	0.000219174
AFUB_025540	74.1215	-0.402916	0.260542	-1.54645	0.121996	0.295947
AFUB_024260	1073.48	-0.250832	0.416363	-0.602435	0.546885	0.736094
AFUB_026830	147.902	-0.233513	0.195684	-1.19332	0.232746	0.443975
AFUB_023000	2732.67	0.726915	0.251585	2.88934	0.00386052	0.0285901
AFUB_022140	2841.81	-0.130627	0.108141	-1.20793	0.227075	0.437071
AFUB_024320	1872.65	0.0123623	0.262631	0.0470709	0.962457	0.987005
AFUB_028160	7610.76	0.354766	0.28882	1.22833	0.219323	0.428036
AFUB_021050	36.1073	0.461964	0.342326	1.34949	0.17718	0.376378
AFUB_019980	1102.77	0.660756	0.344576	1.91759	0.0551631	0.17881
AFUB_018730	5500.82	-0.23995	0.108397	-2.21362	0.0268547	0.110437
AFUB_021360	719.913	-0.388908	0.146576	-2.65328	0.00797133	0.0473228
AFUB_020140	2304.22	0.380071	0.201692	1.88441	0.0595091	0.187612
AFUB_020970	617.652	-0.455039	0.183753	-2.47636	0.0132729	0.0681753
AFUB_024670	1028.93	0.0364407	0.179873	0.202592	0.839454	0.924119
AFUB_031180	9.53544	0.132656	0.509058	0.260591	0.794408	0.898234
AFUB_029850	85.4291	0.258389	0.447535	0.57736	0.563696	0.747972
AFUB_020840	368.248	-0.529582	0.186491	-2.83973	0.00451522	0.0317319
AFUB_017560	267.414	0.9024	0.572004	1.57761	0.114655	0.284225
AFUB_021630	33.4362	-1.29769	0.218429	-5.94101	2.83278e-09	2.64245e-07
AFUB_018620	795.866	0.116229	0.16304	0.712889	0.475914	0.680089
AFUB_020180	13157.3	-0.0272991	0.202896	-0.134547	0.89297	0.952339
AFUB_021130	2068.73	1.20454	0.356214	3.38152	0.000720869	0.0081634
AFUB_019230	54464	0.807436	0.142042	5.68449	1.31207e-08	9.9125e-07
AFUB_023900	1253.73	0.518904	0.222677	2.3303	0.0197905	0.0893481
AFUB_031380	223.404	0.0742165	0.12485	0.594443	0.552216	0.739656
AFUB_029900	1045.52	0.896917	0.511059	1.75502	0.0792564	0.224856
AFUB_032190	1688.07	0.27302	0.183092	1.49117	0.135918	0.317289
AFUB_017630	329.904	0.149765	0.411945	0.363557	0.716189	0.850602
AFUB_019700	569.883	-0.131171	0.303534	-0.432147	0.665635	0.818232
AFUB_022470	2104.85	0.674109	0.214759	3.13891	0.00169575	0.0158225
AFUB_018140	1437.7	-0.154707	0.235081	-0.658099	0.510474	0.708067
AFUB_019490	1623.48	0.0183128	0.300843	0.0608718	0.951461	0.982072
AFUB_026170	1890.9	-0.261434	0.170686	-1.53167	0.125605	0.301169
AFUB_033300	2936.63	0.160003	0.289283	0.553103	0.580193	0.760666
AFUB_020170	1327.92	0.238989	0.183127	1.30504	0.191878	0.396189
AFUB_031040	123.354	-0.562408	0.216992	-2.59184	0.00954652	0.0542011
AFUB_019670	338.685	-0.303584	0.271529	-1.11806	0.263543	0.479528
AFUB_022260	75.0221	-0.69024	0.374376	-1.84371	0.0652257	0.198259
AFUB_024290	169.244	0.300326	0.299253	1.00359	0.315578	0.535461
AFUB_018130	3827.54	-0.115931	0.138307	-0.838216	0.401909	0.618038
AFUB_033030	180.447	-0.275403	0.42426	-0.649138	0.516249	0.71287
AFUB_023550	2484.65	-0.0194755	0.287527	-0.0677345	0.945997	0.979021
AFUB_027050	3871.42	-0.0100858	0.254834	-0.0395779	0.96843	0.989033
AFUB_020510	426.062	-0.353446	0.385457	-0.916952	0.359168	0.578664
AFUB_019960	840.025	-0.153446	0.21938	-0.699452	0.48427	0.685493
AFUB_021170	1178.75	-0.312053	0.146431	-2.13106	0.0330841	0.127073
AFUB_030420	113.713	-0.0955632	0.437111	-0.218624	0.826943	0.918148
AFUB_031310	2766.98	-0.0698304	0.158901	-0.439457	0.66033	0.81457
AFUB_028540	2890.1	0.329614	0.280631	1.17455	0.240175	0.452163
AFUB_018990	1956.63	0.281943	0.171448	1.64449	0.100076	0.260059
AFUB_021060	2143.17	0.325426	0.248181	1.31124	0.189775	0.393496
AFUB_022100	430.455	1.25881	0.46786	2.69057	0.00713306	0.0435326
AFUB_021840	2012.92	0.294808	0.274646	1.07341	0.283088	0.501792
AFUB_019600	104.887	1.6715	0.288225	5.79928	6.65998e-09	5.77692e-07
AFUB_028410	144.732	-0.501447	0.330863	-1.51557	0.129627	0.307197
AFUB_033590	6.96892	0.744501	0.961013	0.774704	0.438514	0.651754
AFUB_020290	6532.6	0.747657	0.199155	3.75415	0.000173929	0.00275231
AFUB_018880	1112.53	-0.0468661	0.232891	-0.201236	0.840514	0.924119
AFUB_022550	2092.17	0.518142	0.199946	2.59141	0.00955843	0.0542358
AFUB_023720	5400.29	0.438768	0.459355	0.955183	0.339485	0.558731
AFUB_032720	2066.33	-0.776824	0.435816	-1.78246	0.0746743	0.215723
AFUB_024510	2511.61	1.59066	0.275695	5.76964	7.94389e-09	6.52792e-07
AFUB_024400	2095.06	-0.111302	0.181116	-0.614538	0.53886	0.730402
AFUB_027800	717.416	-0.442995	0.197244	-2.24593	0.0247088	0.104455
AFUB_023740	131.252	0.252994	0.404906	0.624822	0.532088	0.725666
AFUB_031350	835.517	-0.434826	0.302656	-1.4367	0.150804	0.339216
AFUB_021990	1196.21	0.308442	0.363633	0.848225	0.396313	0.61265
AFUB_021090	5630.83	0.530351	0.364109	1.45657	0.145235	0.331197
AFUB_033440	2.46885	-0.294178	0.766619	-0.383735	0.701175	NA
AFUB_023730	844.893	0.524396	0.87376	0.60016	0.5484	0.736968
AFUB_031520	1091.91	-0.319705	0.562242	-0.568624	0.569611	0.752307
AFUB_025060	1882.43	-0.139488	0.158712	-0.87887	0.379472	0.596547
AFUB_033660	0.928267	0	3.50266	0	1	NA
AFUB_022920	6597.86	0.908683	0.204712	4.43884	9.04463e-06	0.000248475
AFUB_027740	2034.82	0.34303	0.353889	0.969316	0.332387	0.552215
AFUB_023500	1166.23	-0.0533935	0.244122	-0.218716	0.826871	0.918148
AFUB_025440	3788.04	0.143008	0.280781	0.509323	0.610526	0.782623
AFUB_025870	270.223	-0.462369	0.29006	-1.59404	0.110926	0.277701
AFUB_021270	4262.56	0.17603	0.53296	0.330287	0.741183	0.867058
AFUB_025340	468.683	-0.983836	0.230122	-4.27528	1.90897e-05	0.000466926
AFUB_031000	2.38645	-0.758818	0.839662	-0.903719	0.366144	NA
AFUB_030410	872.605	0.11496	0.187892	0.61184	0.540643	0.731311
AFUB_033370	20.7391	-0.111889	0.541569	-0.206602	0.83632	0.922826
AFUB_027620	341.195	-0.468004	0.196491	-2.38181	0.0172277	0.0814169
AFUB_018580	464.198	-0.510634	0.217548	-2.34722	0.0189139	0.0869096
AFUB_025220	156.749	-0.242514	0.350576	-0.691759	0.489088	0.689819
AFUB_020250	113.918	-0.315989	0.323537	-0.976671	0.328732	0.549039
AFUB_017810	237.635	-0.00638897	0.512835	-0.0124581	0.99006	0.998532
AFUB_031220	1466.78	-0.38566	0.146428	-2.63378	0.00844394	0.0494393
AFUB_031840	1352.84	0.443387	0.15508	2.85909	0.0042486	0.0303129
AFUB_020380	3691.94	-0.0860412	0.112369	-0.765703	0.443853	0.655942
AFUB_026420	928.802	1.0818	0.230246	4.69846	2.62133e-06	9.40865e-05
AFUB_019760	300.216	0.152319	0.260059	0.585711	0.55807	0.744093
AFUB_022570	4780.67	0.0389433	0.394253	0.0987774	0.921315	0.966287
AFUB_028480	956.305	-0.318279	0.118718	-2.68096	0.00734116	0.0445703
AFUB_033560	50.182	0.695988	0.574875	1.21068	0.226019	0.4357
AFUB_021390	242.489	0.303872	0.306414	0.991706	0.321341	0.540477
AFUB_027110	745.893	-0.0555381	0.103279	-0.537747	0.590752	0.7681
AFUB_032300	626.257	0.304478	0.248787	1.22385	0.221008	0.430259
AFUB_025380	6515.56	1.44798	0.307216	4.71321	2.4384e-06	8.8883e-05
AFUB_031500	1745.17	-0.515414	0.222993	-2.31134	0.0208139	0.0924535
AFUB_033090	18.0557	-0.395797	0.379937	-1.04174	0.297531	0.516623
AFUB_017760	10.3493	0.461353	0.519454	0.88815	0.37446	0.592391
AFUB_030840	1379.68	0.842832	0.605523	1.39191	0.163951	0.358853
AFUB_023600	1328.82	0.460332	0.357671	1.28702	0.198086	0.402793
AFUB_026450	131.197	0.787194	0.308425	2.55231	0.0107013	0.0584886
AFUB_028910	961.975	-0.787164	0.164318	-4.79048	1.66385e-06	6.44088e-05
AFUB_027720	1233.09	0.473079	0.134426	3.51924	0.000432779	0.00567031
AFUB_019370	378.152	0.149568	0.3042	0.491678	0.622947	0.79109
AFUB_033400	3.42107	-0.538193	0.810734	-0.663834	0.506796	0.704779
AFUB_026610	568.014	-0.167907	0.221691	-0.757392	0.448815	0.659703
AFUB_031480	918.878	0.269902	0.14472	1.865	0.0621815	0.192504
AFUB_032260	12.6723	-0.1879	0.554616	-0.338794	0.734765	0.862242
AFUB_028380	77.5	-1.8001	0.399575	-4.50503	6.63622e-06	0.000194275
AFUB_023610	2415.66	0.0574659	0.145312	0.395465	0.6925	0.835566
AFUB_025320	112.515	0.191542	0.175573	1.09095	0.275293	0.494241
AFUB_024600	1.0017	3.42346	1.27715	2.68056	0.00735001	NA
AFUB_024570	3178.72	0.00738031	0.113839	0.0648314	0.948308	0.980655
AFUB_026780	2450.96	-0.259381	0.200603	-1.29301	0.196009	0.400832
AFUB_021710	2401.89	0.0557019	0.186426	0.298788	0.765102	0.881939
AFUB_028660	2476.11	0.341748	0.257864	1.3253	0.185071	0.386279
AFUB_030360	891.869	0.125549	0.124005	1.01245	0.311322	0.531426
AFUB_024480	1797.12	0.0168659	0.278338	0.0605951	0.951682	0.982084
AFUB_026390	5660.05	-0.129494	0.121758	-1.06354	0.287539	0.506996
AFUB_027470	1507.64	-0.838006	0.280295	-2.98973	0.0027922	0.0229938
AFUB_021350	838.227	-0.451736	0.206225	-2.1905	0.0284879	0.115231
AFUB_021580	448.635	-0.208945	0.152845	-1.36704	0.171613	0.369156
AFUB_024160	2124.2	-0.0982709	0.157474	-0.624045	0.532598	0.726044
AFUB_018570	17.8071	-0.920037	0.945533	-0.973035	0.330536	0.550384
AFUB_022340	608.87	0.841244	0.332672	2.52875	0.0114469	0.0612071
AFUB_024770	3247.65	0.219861	0.192807	1.14032	0.254155	0.468963
AFUB_021030	1.91521	-0.717159	1.36476	-0.525483	0.599247	NA
AFUB_023880	54.8316	1.5264	0.281112	5.42986	5.63983e-08	3.38679e-06
AFUB_031530	2780.68	-0.00316523	0.083714	-0.03781	0.969839	0.989916
AFUB_022040	913.8	-0.4564	0.234227	-1.94854	0.0513507	0.170768
AFUB_032780	365.799	0.135235	0.202076	0.669228	0.50335	0.701381
AFUB_029370	590.243	-0.438869	0.238645	-1.83901	0.0659144	0.200028
AFUB_020210	968.754	0.706879	0.36448	1.93942	0.0524503	0.173035
AFUB_023180	2429.42	-0.331099	0.213517	-1.55069	0.120977	0.294443
AFUB_024840	1327.53	0.457717	0.211035	2.16891	0.0300893	0.119464
AFUB_025760	6.95942	2.05958	0.569054	3.6193	0.000295399	0.00424276
AFUB_020960	245.663	-0.192333	0.117444	-1.63766	0.101493	0.262503
AFUB_026470	8172.11	2.19059	0.360523	6.07614	1.23107e-09	1.24557e-07
AFUB_017670	7.97786	0.792191	0.760724	1.04136	0.297707	0.516753
AFUB_021430	826.217	0.133487	0.109539	1.21863	0.222985	0.4324
AFUB_029890	2369.42	-0.492866	0.303496	-1.62396	0.104384	0.268058
AFUB_017680	9.92498	2.37922	0.652157	3.64823	0.000264058	0.00385912
AFUB_024550	739.552	-0.0474659	0.12668	-0.374693	0.707889	0.845424
AFUB_027040	2.01543	-0.533104	0.881376	-0.604854	0.545276	NA
AFUB_018090	102.767	-0.314324	0.409893	-0.766844	0.443174	0.655352
AFUB_018770	4355.9	0.272458	0.13843	1.96821	0.0490445	0.165806
AFUB_028790	459.483	0.228699	0.36729	0.622666	0.533504	0.726539
AFUB_021870	912.492	0.361992	0.142932	2.53261	0.0113216	0.0607452
AFUB_021540	197.071	0.325942	0.40331	0.808168	0.418994	0.634109
AFUB_033250	312.915	-0.630359	0.268095	-2.35125	0.0187104	0.0862041
AFUB_018220	4319.04	-0.123948	0.225391	-0.549922	0.582373	0.762391
AFUB_021640	82.7898	-1.26931	0.399926	-3.17386	0.00150428	0.0144682
AFUB_026600	2020.4	0.246938	0.179955	1.37222	0.169995	0.367109
AFUB_029870	2192.14	-0.315808	0.272045	-1.16087	0.245697	0.458971
AFUB_033630	0.236245	0.9489	4.56376	0.207921	0.835291	NA
AFUB_023040	2751.23	0.92942	0.724347	1.28311	0.199452	0.404956
AFUB_021290	913.432	0.0968859	0.519367	0.186546	0.852016	0.930918
AFUB_023690	343.218	-0.0904147	0.41746	-0.216583	0.828533	0.918753
AFUB_027790	730.267	-0.0583076	0.16056	-0.363151	0.716492	0.850602
AFUB_018470	234.404	-0.33057	0.186583	-1.77171	0.0764433	0.219379
AFUB_027590	97098.1	0.556793	0.0986135	5.64622	1.64017e-08	1.1504e-06
AFUB_022720	579.346	0.516912	0.357959	1.44405	0.148724	0.336696
AFUB_022300	1.25357	0.265314	1.3991	0.189632	0.849597	NA
AFUB_020950	892.321	-0.118345	0.201132	-0.588397	0.556266	0.743156
AFUB_021300	251.946	0.286669	0.460924	0.621944	0.533979	0.726605
AFUB_019550	34.2549	-0.364554	0.31192	-1.16874	0.242508	0.454635
AFUB_025720	5.46293	0.937978	1.20893	0.775876	0.437822	0.651538
AFUB_031990	42.3069	-0.20911	0.329395	-0.634832	0.525538	0.720088
AFUB_032880	181.647	-0.0127439	0.302887	-0.0420747	0.966439	0.98818
AFUB_026250	2640.39	-0.771499	0.257487	-2.99627	0.00273306	0.0226178
AFUB_017850	897.371	0.49585	0.204088	2.42959	0.015116	0.0750068
AFUB_025750	8482.35	-0.0909504	0.206785	-0.43983	0.660061	0.81457
AFUB_019020	4566.76	0.43079	0.352199	1.22314	0.221275	0.430511
AFUB_017290	4413.78	0.77461	0.554272	1.39753	0.162255	0.356893
AFUB_022270	140.707	-0.115582	0.242249	-0.477119	0.633277	0.798004
AFUB_023650	554.763	-0.94501	0.247665	-3.81568	0.00013581	0.0022598
AFUB_027390	2.77254	-0.0128866	1.30236	-0.00989479	0.992105	0.998532
AFUB_020490	5372.94	-0.548481	0.222684	-2.46304	0.0137765	0.0699501
AFUB_031720	6191.64	0.0384239	0.332429	0.115585	0.907981	0.958746
AFUB_017270	1.45088	2.35933	1.28415	1.83727	0.0661705	NA
AFUB_022370	23519.2	-0.278026	0.162163	-1.71448	0.0864411	0.237472
AFUB_023630	138.669	-0.486982	0.262617	-1.85434	0.06369	0.194983
AFUB_032030	2212.28	1.08874	0.488762	2.22755	0.0259102	0.107831
AFUB_020240	798.366	0.081562	0.16053	0.508081	0.611397	0.783139
AFUB_018720	558.29	-0.0595165	0.186919	-0.318407	0.750176	0.873108
AFUB_021190	33.3115	-1.04589	0.436928	-2.39374	0.0166775	0.0798338
AFUB_025820	1956.76	-0.223789	0.137009	-1.63339	0.102387	0.264232
AFUB_030600	1187.75	-0.109097	0.173053	-0.630426	0.528416	0.72225
AFUB_023810	1343.34	0.349422	0.141312	2.4727	0.0134098	0.0686462
AFUB_029210	4899.08	-0.324466	0.406328	-0.798534	0.424561	0.639744
AFUB_033480	27.6165	-0.115992	0.333551	-0.347748	0.728029	0.859073
AFUB_022820	1286.98	0.0197176	0.320462	0.0615286	0.950938	0.981658
AFUB_027360	45.4281	-1.1323	0.540409	-2.09527	0.0361469	0.135071
AFUB_032820	3470.37	0.567671	0.247524	2.29339	0.0218254	0.0957213
AFUB_018860	2514.25	-0.23961	0.464901	-0.515399	0.606274	0.779412
AFUB_031600	8.71193	0.761792	0.6241	1.22062	0.222228	0.431379
AFUB_017940	499.22	-0.580882	0.616296	-0.942537	0.345918	0.565345
AFUB_031980	86.3754	0.532386	0.213426	2.49448	0.0126142	0.0656866
AFUB_033230	8.3363	1.42052	0.661655	2.14692	0.0317999	0.123868
AFUB_020640	588.352	-0.431431	0.348828	-1.2368	0.21616	0.424437
AFUB_017410	1181.34	0.779194	0.17381	4.48302	7.35942e-06	0.000211482
AFUB_021520	439.946	0.511526	0.26121	1.9583	0.0501954	0.168248
AFUB_022880	3425.36	0.337834	0.0670081	5.04169	4.61436e-07	2.21679e-05
AFUB_028850	637.997	0.274655	0.441394	0.622245	0.533781	0.726546
AFUB_024980	947.729	0.10653	0.0779619	1.36643	0.171804	0.369234
AFUB_019320	829.958	0.0405067	0.267428	0.151468	0.879607	0.94508
AFUB_023210	365.255	-0.112448	0.109517	-1.02677	0.304531	0.524228
AFUB_022710	3125.55	0.486962	0.312131	1.56012	0.118731	0.290155
AFUB_024710	410.813	1.28246	0.261419	4.90577	9.30597e-07	4.01743e-05
AFUB_025920	2353.51	0.835297	0.208498	4.00626	6.16874e-05	0.00120645
AFUB_029040	2107.13	0.754887	0.211664	3.56643	0.000361875	0.0049927
AFUB_021470	3074.78	-0.00621422	0.30309	-0.0205029	0.983642	0.996621
AFUB_031510	1451.93	0.116523	0.467183	0.249417	0.803038	0.902935
AFUB_025050	1644.59	-0.131037	0.119643	-1.09524	0.273413	0.49209
AFUB_020330	1938.64	-0.174722	0.124743	-1.40066	0.161317	0.35558
AFUB_018850	2657.26	0.0133294	0.213374	0.0624694	0.950189	0.981344
AFUB_017330	1.98099	-0.742956	0.97375	-0.762985	0.445472	NA
AFUB_020410	1787.48	-0.205572	0.37188	-0.552792	0.580406	0.760666
AFUB_026370	3421.52	-0.291814	0.260673	-1.11946	0.262942	0.478858
AFUB_031770	4869.01	-0.449421	0.30287	-1.48388	0.137842	0.319867
AFUB_029160	1204.67	-0.321019	0.150018	-2.13986	0.0323659	0.125278
AFUB_019640	1091.39	-0.28256	0.299511	-0.943404	0.345474	0.564817
AFUB_027000	299.163	-0.500756	0.155115	-3.22828	0.00124536	0.0125178
AFUB_024230	844.892	-1.79758	0.731397	-2.45773	0.0139817	0.0707996
AFUB_020580	288.258	0.285949	0.264191	1.08235	0.279095	0.497664
AFUB_021160	1269.73	-0.698657	0.197818	-3.53182	0.000412711	0.00547744
AFUB_028110	974.18	0.635658	0.263088	2.41614	0.0156861	0.0768553
AFUB_032770	12286.5	0.217506	0.172486	1.261	0.207308	0.414262
AFUB_022280	1692.36	-0.182543	0.170345	-1.07161	0.283896	0.502749
AFUB_029300	62.4743	-1.75093	0.571808	-3.0621	0.00219791	0.0190648
AFUB_029460	685.667	0.564903	0.303641	1.86043	0.0628246	0.193408
AFUB_018450	75.1533	-0.475028	0.395652	-1.20062	0.229898	0.441239
AFUB_018710	4529.92	0.578572	0.252551	2.29091	0.0219684	0.096213
AFUB_017340	19.7633	-1.41723	0.791101	-1.79146	0.0732194	0.213236
AFUB_024080	2320.42	0.26306	0.148225	1.77474	0.0759411	0.218293
AFUB_021070	1192.79	0.540179	0.297867	1.81349	0.069756	0.207103
AFUB_026280	115.768	-0.281879	0.228453	-1.23386	0.217256	0.425608
AFUB_019940	2699.49	0.0854146	0.231323	0.369244	0.711946	0.848162
AFUB_017890	54.5222	0.205438	0.329491	0.623499	0.532957	0.726291
AFUB_028220	1776.51	-0.148948	0.195096	-0.763461	0.445189	0.656672
AFUB_020320	0.4666	-0.77568	3.05193	-0.25416	0.799372	NA
AFUB_017370	1128.48	0.308295	0.162549	1.89662	0.0578777	0.184359
AFUB_025390	922.054	0.498927	0.272438	1.83134	0.0670499	0.20249
AFUB_030640	2921.46	0.00417192	0.350685	0.0118965	0.990508	0.998532
AFUB_025130	1594.06	1.01034	0.351837	2.8716	0.00408396	0.0296075
AFUB_033460	452.651	0.204431	0.330101	0.619299	0.53572	0.727442
AFUB_025520	463.594	-0.12632	0.204448	-0.617858	0.536669	0.728169
AFUB_017430	14.1882	-0.00382687	0.706266	-0.00541845	0.995677	0.999518
AFUB_026230	629.682	-0.331084	0.126192	-2.62366	0.00869913	0.0505229
AFUB_027680	1084.34	-0.226946	0.119846	-1.89364	0.0582724	0.185099
AFUB_019480	2435.11	-0.189407	0.647976	-0.292306	0.770053	0.884654
AFUB_021330	5587.95	0.314033	0.194793	1.61214	0.106931	0.271609
AFUB_018980	3264.04	0.113502	0.267973	0.423559	0.671887	0.823214
AFUB_024910	32.2952	0.522029	0.329459	1.5845	0.11308	0.281593
[truncated: 7,948 more rows]

## Sheet: EHG ∆sltA vs. WT DEGs up
GeneID	baseMean	log2FoldChange	lfcSE	stat	pvalue	padj
AFUB_012720	280.462	1.02474	0.384563	2.66468	0.00770606	0.0462759
AFUB_011350	2718.18	1.3036	0.270151	4.82546	1.39681e-06	5.49835e-05
AFUB_016150	131.957	1.71466	0.496827	3.45122	0.000558062	0.0068518
AFUB_005750	20.2292	1.54166	0.555716	2.77419	0.00553398	0.0365602
AFUB_009150	1502.66	1.05933	0.303635	3.48881	0.000485179	0.0061598
AFUB_000810	10.643	1.391	0.433645	3.20769	0.00133808	0.0131658
AFUB_015340	5211.1	1.06884	0.259057	4.12588	3.69312e-05	0.000810238
AFUB_015090	1814.21	1.72006	0.423337	4.06309	4.84264e-05	0.00100589
AFUB_014720	1451.5	1.10766	0.291066	3.80551	0.00014151	0.00233804
AFUB_006900	3738.37	1.3857	0.160686	8.62364	6.48573e-18	1.8987e-15
AFUB_012600	686.314	1.05405	0.266182	3.95987	7.49919e-05	0.0014308
AFUB_016850	22.4096	1.37017	0.479425	2.85794	0.004264	0.0303996
AFUB_016820	524.455	1.87579	0.430273	4.35953	1.30343e-05	0.000342991
AFUB_006380	72603	1.0455	0.242277	4.3153	1.59385e-05	0.000403545
AFUB_001310	1411.23	1.15257	0.279739	4.12017	3.78599e-05	0.000824817
AFUB_000340	232.674	1.35467	0.497415	2.72342	0.00646092	0.0406178
AFUB_014000	540.695	1.21829	0.323284	3.76846	0.000164255	0.00263032
AFUB_007630	877.442	1.35037	0.259922	5.1953	2.04389e-07	1.0879e-05
AFUB_003980	445.377	2.95021	0.316185	9.33065	1.05224e-20	3.94295e-18
AFUB_013690	3324.78	1.10392	0.244504	4.51493	6.33377e-06	0.000188364
AFUB_004210	5720.19	1.04138	0.330192	3.15386	0.00161126	0.015216
AFUB_009710	42.5891	1.36067	0.400437	3.39798	0.000678861	0.00786629
AFUB_014690	30913.6	1.18039	0.236761	4.98558	6.17746e-07	2.86488e-05
AFUB_003170	660.524	1.30062	0.270993	4.79947	1.59087e-06	6.18395e-05
AFUB_005530	3449.77	1.29685	0.33148	3.91229	9.1424e-05	0.0016666
AFUB_015780	48.9169	1.81662	0.392801	4.62479	3.74979e-06	0.000124127
AFUB_002090	959.093	1.64828	0.291955	5.64566	1.64553e-08	1.1504e-06
AFUB_013330	646.844	2.0712	0.33898	6.11009	9.9572e-10	1.03643e-07
AFUB_010200	2337.51	1.74778	0.266017	6.57016	5.0261e-11	6.53951e-09
AFUB_015220	20.3739	3.05773	0.75937	4.02666	5.6575e-05	0.00112525
AFUB_002750	394.084	1.48999	0.264201	5.63963	1.70414e-08	1.18255e-06
AFUB_013490	100.082	1.40806	0.493417	2.85369	0.00432144	0.0307156
AFUB_012110	1342.34	1.38592	0.355745	3.89584	9.7861e-05	0.00174955
AFUB_004120	2254.15	1.09588	0.22713	4.82488	1.40089e-06	5.49835e-05
AFUB_027330	202.15	1.97176	0.40765	4.83689	1.31888e-06	5.32556e-05
AFUB_032440	2247.19	1.08466	0.242572	4.47149	7.76748e-06	0.000219174
AFUB_021130	2068.73	1.20454	0.356214	3.38152	0.000720869	0.0081634
AFUB_022100	430.455	1.25881	0.46786	2.69057	0.00713306	0.0435326
AFUB_019600	104.887	1.6715	0.288225	5.79928	6.65998e-09	5.77692e-07
AFUB_024510	2511.61	1.59066	0.275695	5.76964	7.94389e-09	6.52792e-07
AFUB_026420	928.802	1.0818	0.230246	4.69846	2.62133e-06	9.40865e-05
AFUB_025380	6515.56	1.44798	0.307216	4.71321	2.4384e-06	8.8883e-05
AFUB_023880	54.8316	1.5264	0.281112	5.42986	5.63983e-08	3.38679e-06
AFUB_025760	6.95942	2.05958	0.569054	3.6193	0.000295399	0.00424276
AFUB_026470	8172.11	2.19059	0.360523	6.07614	1.23107e-09	1.24557e-07
AFUB_017680	9.92498	2.37922	0.652157	3.64823	0.000264058	0.00385912
AFUB_024710	410.813	1.28246	0.261419	4.90577	9.30597e-07	4.01743e-05
AFUB_025130	1594.06	1.01034	0.351837	2.8716	0.00408396	0.0296075
AFUB_032540	1094.29	1.95144	0.485898	4.01615	5.91578e-05	0.00116672
AFUB_028420	65.1093	1.28859	0.464327	2.77519	0.00551702	0.0364996
AFUB_033200	1718.02	1.05908	0.22382	4.73182	2.22512e-06	8.20667e-05
AFUB_021370	13026.2	1.25757	0.296694	4.23863	2.24893e-05	0.000528019
AFUB_032940	57.4043	2.98088	0.362955	8.2128	2.16082e-16	5.47096e-14
AFUB_019330	686.243	1.11998	0.363343	3.08245	0.00205308	0.0181104
AFUB_025120	964.877	1.13721	0.188359	6.03749	1.56531e-09	1.52748e-07
AFUB_024247	2296.76	1.32811	0.345951	3.83902	0.000123527	0.00209638
AFUB_017860	1263.71	1.80007	0.336208	5.35404	8.60126e-08	4.94335e-06
AFUB_028130	2354.9	1.49712	0.183874	8.14207	3.88569e-16	9.33363e-14
AFUB_024920	2753.59	1.21124	0.361198	3.3534	0.000798258	0.00879775
AFUB_018520	1747.85	1.14599	0.299635	3.8246	0.000130986	0.00220697
AFUB_032890	24.2344	1.22752	0.286246	4.28834	1.80016e-05	0.000446134
AFUB_019130	8856.66	1.18115	0.378606	3.11974	0.0018101	0.0166899
AFUB_024810	4408.99	1.44212	0.337579	4.27194	1.93781e-05	0.000471518
AFUB_023890	2674.74	1.02567	0.171368	5.98522	2.16098e-09	2.06572e-07
AFUB_028970	386.622	1.10058	0.19047	5.77823	7.54917e-09	6.37123e-07
AFUB_029280	3622.8	1.27439	0.315803	4.03541	5.45077e-05	0.00110455
AFUB_028460	55.0762	1.55025	0.52981	2.92606	0.00343285	0.0265119
AFUB_026030	1014.06	2.36622	0.398348	5.94007	2.84893e-09	2.64245e-07
AFUB_028939	1722.27	2.15122	0.437229	4.92011	8.64954e-07	3.82212e-05
AFUB_028350	1266.62	1.5762	0.524952	3.00257	0.00267713	0.0222153
AFUB_028690	9730.88	1.21123	0.236232	5.12729	2.93943e-07	1.50473e-05
AFUB_033160	135.968	1.32962	0.35901	3.70359	0.000212573	0.00323277
AFUB_032670	569.546	1.02147	0.305106	3.34792	0.000814218	0.00894355
AFUB_017590	5.88128	3.37698	1.09595	3.08132	0.00206086	0.0181619
AFUB_017740	7264.59	1.28055	0.317725	4.03036	5.56926e-05	0.00111739
AFUB_018070	37.5614	1.57451	0.557256	2.82547	0.00472114	0.0328342
AFUB_029520	3030.62	1.10754	0.375726	2.94774	0.00320108	0.0251786
AFUB_028180	1401	1.01412	0.206202	4.9181	8.739e-07	3.82556e-05
AFUB_018790	911.058	1.07906	0.247784	4.35486	1.33155e-05	0.000348434
AFUB_028750	1732.18	1.30061	0.371777	3.49835	0.000468151	0.00600311
AFUB_029100	245.387	1.08291	0.254673	4.25216	2.11723e-05	0.000505974
AFUB_028360	29.8733	1.50657	0.48339	3.11668	0.00182903	0.0167819
AFUB_018780	51.1497	1.48709	0.480492	3.09493	0.00196856	0.0175633
AFUB_017320	52.8273	2.15614	0.446904	4.82461	1.40276e-06	5.49835e-05
AFUB_022320	67.774	1.85769	0.456549	4.06898	4.72196e-05	0.000985196
AFUB_026040	6290.04	1.10397	0.334153	3.30378	0.000953896	0.0101202
AFUB_025150	16443.7	1.03042	0.302469	3.40671	0.000657521	0.00768996
AFUB_024180	70.7775	1.58421	0.371053	4.2695	1.95913e-05	0.000474694
AFUB_028450	4.58264	3.09684	0.982613	3.15163	0.00162359	0.015317
AFUB_032000	117.465	1.63398	0.345221	4.73315	2.21064e-06	8.18549e-05
AFUB_020120	5151.36	1.13525	0.308394	3.68117	0.000232168	0.00349109
AFUB_026220	6604.23	1.59422	0.277581	5.74325	9.28748e-09	7.41877e-07
AFUB_023850	37.8401	1.78862	0.520432	3.43681	0.000588617	0.00711505
AFUB_018420	36.0103	1.59734	0.475437	3.35972	0.000780207	0.00863945
AFUB_025880	13478	1.2474	0.22663	5.50414	3.70983e-08	2.34822e-06
AFUB_028340	87.3117	1.57936	0.491888	3.21081	0.00132362	0.0130798
AFUB_028210	211.12	1.34101	0.410703	3.26516	0.00109403	0.0112501
AFUB_047670	28.2836	1.23422	0.45436	2.71639	0.0065998	0.0411735
AFUB_038470	1264.8	3.36822	0.476261	7.07221	1.52483e-12	2.50607e-10
AFUB_034100	11.303	1.45264	0.517136	2.80901	0.00496942	0.0338818
AFUB_047090	375.762	1.23739	0.313703	3.94446	7.99794e-05	0.0015015
AFUB_042490	2778.73	1.03953	0.15066	6.89986	5.20545e-12	7.61947e-10
AFUB_034120	179.131	1.71563	0.286735	5.98334	2.18612e-09	2.06864e-07
AFUB_034070	8.05681	2.10253	0.509545	4.12628	3.68672e-05	0.000810238
AFUB_045780	369.751	1.27811	0.471027	2.71345	0.0066587	0.0413652
AFUB_034130	174.401	3.29023	0.458985	7.1685	7.58217e-13	1.31537e-10
AFUB_042200	42.9264	1.35492	0.457687	2.96036	0.00307282	0.0244918
AFUB_034140	20.1138	1.11223	0.402121	2.76591	0.0056765	0.037187
AFUB_035660	55.298	1.01076	0.254946	3.9646	7.35192e-05	0.00140557
AFUB_035330	733.92	1.05094	0.157929	6.65453	2.84212e-11	3.74999e-09
AFUB_041080	1550.85	1.04327	0.176184	5.92149	3.19047e-09	2.93023e-07
AFUB_046340	787.923	2.67281	0.419154	6.37668	1.80968e-10	2.17348e-08
AFUB_045240	458.698	1.84722	0.482946	3.8249	0.000130823	0.00220697
AFUB_037890	172.997	1.17473	0.310827	3.77935	0.000157237	0.00254245
AFUB_042280	56354.8	1.00111	0.176652	5.66714	1.45201e-08	1.05092e-06
AFUB_036430	5051.02	1.16674	0.33915	3.44018	0.000581322	0.00704505
AFUB_034060	4.12365	2.7514	0.676061	4.06975	4.7064e-05	0.000984142
AFUB_047690	877.193	1.67791	0.557636	3.00897	0.00262139	0.0218648
AFUB_035310	11.3186	2.47489	0.535804	4.61903	3.85547e-06	0.000125847
AFUB_047880	96.4649	1.03112	0.355614	2.89955	0.00373699	0.0280065
AFUB_037540	279.78	1.09504	0.276014	3.96735	7.26755e-05	0.00139228
AFUB_045460	32.3299	1.10501	0.31583	3.49875	0.000467439	0.00600311
AFUB_045180	4.9088	3.26622	0.87518	3.73205	0.000189925	0.002936
AFUB_036260	61.7619	1.46324	0.258903	5.65171	1.58858e-08	1.12741e-06
AFUB_035260	453.461	1.04917	0.379495	2.76466	0.00569818	0.0372769
AFUB_040900	543.197	1.28427	0.316247	4.06097	4.88693e-05	0.00100644
AFUB_047920	17.3736	2.35389	0.710308	3.31389	0.000920061	0.00981677
AFUB_041110	438.081	1.17104	0.303726	3.85559	0.00011545	0.00198447
AFUB_049370	294.755	1.14334	0.383373	2.98231	0.00286078	0.0233855
AFUB_049360	238.643	1.35777	0.368938	3.6802	0.000233053	0.00349319
AFUB_062030	129.482	2.12607	0.614855	3.45783	0.000544544	0.00671222
AFUB_049260	687.723	1.18358	0.31149	3.79975	0.000144844	0.00238052
AFUB_049250	17364.6	1.18455	0.231964	5.10658	3.2804e-07	1.65219e-05
AFUB_053550	5808.88	1.73664	0.365548	4.75079	2.02622e-06	7.59265e-05
AFUB_053890	103522	1.07381	0.268497	3.99934	6.35189e-05	0.0012371
AFUB_055180	182.833	1.63452	0.544234	3.00334	0.00267032	0.0222153
AFUB_061950	41.8058	2.70228	0.726423	3.71997	0.000199244	0.00305486
AFUB_049670	10.7049	2.09043	0.514895	4.05992	4.90895e-05	0.00100849
AFUB_057500	6712	1.07781	0.238527	4.51862	6.22429e-06	0.000185698
AFUB_049270	199.049	1.46208	0.42373	3.45051	0.000559538	0.00686093
AFUB_049880	192.045	1.8073	0.385686	4.68595	2.78665e-06	9.88837e-05
AFUB_051230	7359.45	1.72655	0.573661	3.00971	0.002615	0.0218648
AFUB_061650	398.062	1.6701	0.468896	3.56177	0.000368358	0.005045
AFUB_056820	77.9361	1.48005	0.3198	4.62806	3.69111e-06	0.000123055
AFUB_059610	98.2783	1.00656	0.251715	3.99879	6.36666e-05	0.0012374
AFUB_062000	112.375	1.32421	0.229099	5.78007	7.46678e-09	6.35898e-07
AFUB_062590	20.979	1.56911	0.421959	3.71862	0.000200314	0.00306624
AFUB_056440	328.799	1.06691	0.372856	2.86146	0.00421701	0.0301885
AFUB_055650	1828.28	1.1947	0.264116	4.52337	6.08626e-06	0.000183923
AFUB_049410	10.6158	1.85095	0.58254	3.17737	0.00148617	0.0143235
AFUB_049350	12.1644	1.76623	0.650623	2.71468	0.00663401	0.0412939
AFUB_060210	2717.27	1.01645	0.316317	3.21339	0.00131178	0.0129902
AFUB_054410	12.509	1.29498	0.447771	2.89205	0.00382734	0.0284542
AFUB_056420	3061.45	1.32337	0.205157	6.45053	1.11458e-10	1.39218e-08
AFUB_057840	2695.04	1.69825	0.159508	10.6468	1.8043e-26	8.89616e-24
AFUB_057300	4541.65	1.18643	0.236592	5.01467	5.31236e-07	2.52359e-05
AFUB_054780	101.598	1.10375	0.270391	4.08204	4.46414e-05	0.000939778
AFUB_052690	75519.7	1.08343	0.325529	3.32821	0.000874071	0.00946624
AFUB_055130	34.8453	1.20237	0.293337	4.09895	4.1503e-05	0.000881633
AFUB_061360	133.336	1.25051	0.46252	2.70368	0.00685757	0.0423758
AFUB_054770	1907.71	1.35641	0.313632	4.32485	1.52638e-05	0.000390687
AFUB_058680	1045.37	1.34888	0.292018	4.61916	3.85302e-06	0.000125847
AFUB_062140	634.73	1.1313	0.353857	3.19704	0.00138844	0.0135728
AFUB_057170	2544.72	1.00669	0.267539	3.7628	0.00016802	0.00267689
AFUB_057720	5646.67	1.54544	0.555125	2.78395	0.00537011	0.0358313
AFUB_055150	13.2039	1.17226	0.393551	2.97868	0.00289488	0.0236025
AFUB_066560	7433.49	2.02764	0.514018	3.94469	7.99031e-05	0.0015015
AFUB_066510	8.94592	1.74481	0.530675	3.28791	0.00100935	0.0105886
AFUB_063430	13.788	1.07808	0.386215	2.79141	0.00524788	0.0352352
AFUB_072060	3.21763	3.02626	1.02934	2.93999	0.00328219	0.0256872
AFUB_069340	443.333	1.77768	0.317953	5.59101	2.25751e-08	1.49001e-06
AFUB_066430	453.775	1.80204	0.584556	3.08274	0.00205102	0.0181093
AFUB_071890	390.88	2.03447	0.494292	4.11593	3.85615e-05	0.000831588
AFUB_069420	16539.9	1.0784	0.193158	5.58302	2.36381e-08	1.53779e-06
AFUB_065910	5339.39	1.22039	0.302448	4.03505	5.45907e-05	0.00110455
AFUB_063440	1684.46	1.10867	0.323811	3.42384	0.00061744	0.00733103
AFUB_071550	28.5701	3.50626	0.970551	3.61265	0.000303086	0.00432821
AFUB_065710	34.8176	1.82494	0.408237	4.47029	7.81136e-06	0.00021975
AFUB_066240	5575.91	1.0699	0.372693	2.87073	0.00409524	0.0296478
AFUB_071910	191.789	2.21046	0.533833	4.14073	3.46204e-05	0.000768541
AFUB_071050	3453.48	1.2399	0.453708	2.73282	0.00627949	0.0398552
AFUB_071740	170.569	2.18939	0.668269	3.27621	0.00105209	0.0109437
AFUB_071000	49.4342	1.22529	0.304926	4.01833	5.86132e-05	0.00116025
AFUB_071820	183.11	3.97521	1.3655	2.91119	0.00360059	0.0273785
AFUB_066460	3089.67	1.90005	0.483531	3.92952	8.51156e-05	0.00157126
AFUB_063700	21257.3	1.28445	0.349072	3.67962	0.000233584	0.00349555
AFUB_066630	736.066	1.27293	0.282187	4.51093	6.45452e-06	0.000189548
AFUB_071830	158.653	1.3901	0.306056	4.54198	5.57287e-06	0.000171169
AFUB_067190	28.7413	1.71787	0.506445	3.39202	0.000693797	0.00798128
AFUB_069460	3709.68	1.69811	0.397448	4.27254	1.93256e-05	0.000471464
AFUB_077650	32.2619	1.92143	0.667602	2.87811	0.00400067	0.0291887
AFUB_073410	11946.3	1.02216	0.29763	3.43434	0.000593993	0.00715235
AFUB_079770	16.7059	2.78337	0.917403	3.03396	0.00241363	0.0204254
AFUB_078930	3.09042	2.69729	1.02517	2.63108	0.00851146	0.0497413
AFUB_074650	597.225	1.15176	0.197883	5.82038	5.87124e-09	5.18885e-07
AFUB_073980	1061.64	1.10772	0.316656	3.49819	0.000468432	0.00600311
AFUB_073910	1049.69	2.43603	0.451221	5.39876	6.71048e-08	3.97872e-06
AFUB_079790	28.5457	1.07063	0.29436	3.63714	0.000275679	0.00401643
AFUB_075340	335.59	1.09558	0.294101	3.72519	0.000195168	0.00300219
AFUB_079260	49.3866	1.48554	0.472772	3.1422	0.00167684	0.0157402
AFUB_074600	2946.82	1.09139	0.359974	3.03185	0.00243064	0.0205322
AFUB_074370	1201.78	1.36156	0.242833	5.60696	2.05911e-08	1.40801e-06
AFUB_079270	5.39773	2.20437	0.720202	3.06077	0.00220771	0.0191321
AFUB_076170	1003.49	1.09776	0.240102	4.57203	4.83016e-06	0.000152868
AFUB_075760	93.1319	1.4887	0.365494	4.0731	4.63906e-05	0.000972231
AFUB_075680	88.2763	1.01749	0.303006	3.35798	0.000785157	0.008684
AFUB_076520	12458.6	1.16056	0.270038	4.29778	1.72516e-05	0.000430968
AFUB_077730	235.14	1.37914	0.36476	3.78096	0.000156227	0.00253207
AFUB_079220	546.235	1.51722	0.397462	3.81727	0.000134938	0.00225239
AFUB_077810	12.8252	2.93953	1.06442	2.76161	0.00575168	0.0375005
AFUB_073850	5015.96	1.07126	0.257651	4.1578	3.21331e-05	0.000718432
AFUB_084760	774.542	1.53831	0.403949	3.80819	0.000139988	0.00231697
AFUB_085920	22.3323	1.67201	0.349483	4.78423	1.71643e-06	6.61709e-05
AFUB_080180	212.232	1.20746	0.149761	8.06259	7.46952e-16	1.70669e-13
AFUB_082470	793.196	1.24477	0.442239	2.81471	0.00488217	0.0334818
AFUB_082120	148.657	1.14881	0.404717	2.83856	0.00453179	0.0318006
AFUB_081080	965.931	1.47285	0.25969	5.67157	1.41496e-08	1.03557e-06
AFUB_081820	6.43418	2.99221	1.02837	2.90965	0.00361832	0.0274465
AFUB_085130	77.1829	1.25948	0.312579	4.02931	5.59409e-05	0.00111739
AFUB_083240	341.568	1.3005	0.366214	3.55122	0.000383454	0.00519518
AFUB_085830	62.6185	1.19178	0.406532	2.93157	0.0033725	0.0261753
AFUB_085740	1342.19	1.06	0.308835	3.43224	0.000598611	0.00718706
AFUB_080950	460.986	1.79973	0.55572	3.23855	0.00120137	0.012167
AFUB_084750	10471.8	1.72171	0.485814	3.54397	0.000394146	0.00531016
AFUB_081830	1461.31	1.38427	0.336882	4.10908	3.97245e-05	0.000849633
AFUB_084600	470.763	1.57823	0.231313	6.82294	8.91947e-12	1.24713e-09
AFUB_082450	8.51499	1.79928	0.524376	3.43128	0.000600746	0.00718747
AFUB_085660	6.93593	2.40233	0.493888	4.86411	1.14971e-06	4.78686e-05
AFUB_086350	70.5155	1.01854	0.255688	3.98353	6.78994e-05	0.00131151
AFUB_080220	64.4054	2.56311	0.631168	4.06091	4.88823e-05	0.00100644
AFUB_080700	7.66944	4.30558	1.06885	4.02824	5.61967e-05	0.00112011
AFUB_080230	49.4115	1.87982	0.538674	3.48971	0.000483548	0.00615473
AFUB_086360	110.947	1.34208	0.255388	5.25505	1.47984e-07	8.01336e-06
AFUB_081130	31.199	2.44514	0.846287	2.88925	0.00386159	0.0285901
AFUB_084610	433.385	2.087	0.270499	7.71535	1.20647e-14	2.45699e-12
AFUB_081900	5536.62	1.17192	0.272658	4.29812	1.72253e-05	0.000430968
AFUB_081040	422.9	1.31394	0.287822	4.56511	4.99221e-06	0.000157465
AFUB_080720	568.604	2.09675	0.497927	4.21095	2.54297e-05	0.000585321
AFUB_084100	250.154	1.38049	0.335905	4.10977	3.96051e-05	0.000849018
AFUB_091760	6.45248	1.8204	0.652746	2.78884	0.00528977	0.0354214
AFUB_092140	441.741	1.37572	0.419927	3.27609	0.00105255	0.0109437
AFUB_091920	523.701	1.4312	0.330609	4.32899	1.49794e-05	0.000387643
AFUB_091900	2955.45	2.73234	0.551182	4.95723	7.15049e-07	3.25174e-05
AFUB_087440	256.708	1.79531	0.60638	2.96071	0.00306935	0.0244918
AFUB_092490	625.457	1.13331	0.228966	4.94968	7.43373e-07	3.31615e-05
AFUB_091620	600.252	1.28459	0.226152	5.68023	1.34514e-08	1.0001e-06
AFUB_091870	898.26	1.20912	0.256942	4.70581	2.52862e-06	9.18145e-05
AFUB_087270	32.9081	1.77429	0.525032	3.3794	0.000726454	0.00818199
AFUB_090050	838.937	1.00909	0.339514	2.97215	0.00295723	0.0240271
AFUB_086970	1765.37	1.77043	0.322968	5.48175	4.21145e-08	2.63019e-06
AFUB_087590	1106.38	2.29912	0.724237	3.17453	0.00150077	0.0144494
AFUB_092710	54.6293	1.77771	0.475194	3.74102	0.000183274	0.00284922
AFUB_090040	3190.5	1.18075	0.273493	4.31729	1.57957e-05	0.000401013
AFUB_087300	605.549	1.11425	0.204637	5.44501	5.18014e-08	3.15114e-06
AFUB_090250	3061.4	1.17037	0.334079	3.50329	0.000459549	0.00593801
AFUB_092120	400.725	1.40105	0.378507	3.70152	0.000214312	0.00325393
AFUB_087560	41.1911	2.81423	0.439531	6.40279	1.52562e-10	1.8561e-08
AFUB_090400	34.4104	2.19404	0.419846	5.22582	1.7338e-07	9.2813e-06
AFUB_091910	32.2723	2.31196	0.508252	4.54886	5.3938e-06	0.000166763
AFUB_091750	11.2436	1.70261	0.618315	2.75363	0.00589383	0.0380782
AFUB_089300	4.94893	2.31285	0.845817	2.73446	0.00624833	0.0397382
AFUB_087070	5.99838	2.53824	0.923989	2.74705	0.00601338	0.0386639
AFUB_097230	92.0935	1.599	0.57632	2.7745	0.00552868	0.036551
AFUB_096960	101.837	1.19074	0.208703	5.70541	1.1606e-08	8.98557e-07
AFUB_093930	969.276	1.90643	0.701847	2.71631	0.00660147	0.0411735
AFUB_096620	17.921	1.09737	0.383232	2.86345	0.00419052	0.0300818
AFUB_097030	46.4477	1.14645	0.38428	2.98338	0.00285082	0.0233247
AFUB_096780	147.025	1.22485	0.38188	3.20741	0.00133935	0.0131658
AFUB_095850	1311.23	1.44939	0.16473	8.79859	1.38552e-18	4.32651e-16
AFUB_096940	74.5976	1.63518	0.410926	3.97925	6.91322e-05	0.00133257
AFUB_096510	84.075	2.81524	0.638938	4.40613	1.05235e-05	0.000284925
AFUB_094210	868.2	1.1811	0.161621	7.30784	2.71478e-13	5.08642e-11
AFUB_096950	169.678	1.6381	0.321337	5.09774	3.43727e-07	1.71278e-05
AFUB_094800	89.149	2.02715	0.527099	3.84586	0.000120129	0.0020536
AFUB_094750	16412.3	1.18506	0.37864	3.12977	0.00174941	0.0162291
AFUB_094940	282.87	1.45811	0.50318	2.89779	0.00375808	0.0281195
AFUB_096040	64.3928	1.20967	0.415072	2.91436	0.00356419	0.0272342
AFUB_094730	844.965	2.21529	0.381263	5.8104	6.23233e-09	5.45649e-07
AFUB_099960	314.913	1.78875	0.357441	5.00434	5.60551e-07	2.63881e-05
AFUB_100310	736.6	1.49431	0.477978	3.12631	0.00177014	0.0163376
AFUB_098630	727.585	2.23317	0.40218	5.55267	2.8134e-08	1.8052e-06
AFUB_099430	791.392	1.92584	0.437252	4.40442	1.06069e-05	0.000286355
AFUB_099260	1572.28	1.74592	0.30405	5.74221	9.34473e-09	7.41877e-07
AFUB_098800	2027.96	1.62947	0.281655	5.78535	7.23612e-09	6.21908e-07
AFUB_099810	8.89362	1.84499	0.522721	3.52959	0.000416199	0.00551478
AFUB_101760	171.417	1.69056	0.517878	3.26439	0.00109701	0.0112684
AFUB_101670	34.0953	1.35565	0.251606	5.38797	7.12561e-08	4.19828e-06
AFUB_101740	44.1407	1.22768	0.391032	3.13959	0.00169186	0.0158177
AFUB_100850	82.4997	1.1971	0.271506	4.40912	1.03792e-05	0.000281834
AFUB_101990	658.581	1.10224	0.320344	3.44081	0.000579971	0.00703778
AFUB_101720	185.335	2.12436	0.397528	5.34391	9.09624e-08	5.19595e-06
AFUB_101710	19.1357	1.41712	0.490044	2.89182	0.00383014	0.0284542

## Sheet: EHG ∆sltA vs. WT DEGs down
GeneID	baseMean	log2FoldChange	lfcSE	stat	pvalue	padj
AFUB_009520	90.6752	-1.37777	0.40659	-3.38861	0.000702486	0.00804509
AFUB_013710	226.479	-1.3521	0.290556	-4.65348	3.2638e-06	0.000112824
AFUB_016730	562.231	-1.73794	0.605259	-2.87141	0.00408651	0.0296075
AFUB_016750	183.08	-2.84687	1.07263	-2.6541	0.00795192	0.0472375
AFUB_016160	48.8135	-1.02041	0.354093	-2.88175	0.00395475	0.0289665
AFUB_002340	314.448	-1.263	0.461877	-2.7345	0.00624758	0.0397382
AFUB_001710	347.435	-1.23574	0.410116	-3.01315	0.00258551	0.0216646
AFUB_006520	25.7169	-1.14019	0.324027	-3.51881	0.00043348	0.00567156
AFUB_011880	107.482	-1.11131	0.278699	-3.98749	6.67768e-05	0.00129377
AFUB_010540	1577.91	-1.20223	0.208207	-5.7742	7.73218e-09	6.46742e-07
AFUB_000870	453.197	-3.05018	0.48376	-6.30516	2.87889e-10	3.37118e-08
AFUB_017000	31.6005	-2.21135	0.766301	-2.88574	0.00390491	0.0287383
AFUB_000900	156.869	-1.26257	0.261268	-4.83249	1.34838e-06	5.35238e-05
AFUB_006970	1088.2	-3.75073	0.36868	-10.1734	2.60584e-24	1.10961e-21
AFUB_016050	9.47872	-1.70115	0.463941	-3.66673	0.000245667	0.00363572
AFUB_002320	396.049	-1.33447	0.156157	-8.5457	1.27758e-17	3.62679e-15
AFUB_004590	572.345	-1.18713	0.167442	-7.08982	1.34291e-12	2.24649e-10
AFUB_002680	2567.4	-2.19152	0.704395	-3.11121	0.00186323	0.017029
AFUB_011400	2508.86	-1.17586	0.339173	-3.46683	0.000526627	0.00654719
AFUB_000470	1402.12	-1.58492	0.4947	-3.20381	0.00135623	0.013311
AFUB_004200	968.275	-1.14079	0.276564	-4.12487	3.70938e-05	0.000811904
AFUB_013940	145.318	-1.05967	0.327723	-3.23343	0.00122315	0.0123608
AFUB_013530	366.982	-2.97654	0.794815	-3.74494	0.000180434	0.00282187
AFUB_013890	3452.01	-1.04996	0.397819	-2.6393	0.0083078	0.0488559
AFUB_016740	10612.8	-3.15571	0.689808	-4.57476	4.76766e-06	0.000151917
AFUB_008550	1234.29	-1.12436	0.17124	-6.56599	5.16866e-11	6.63287e-09
AFUB_014320	2064.55	-1.18282	0.240458	-4.91903	8.69721e-07	3.82514e-05
AFUB_002420	444.548	-2.00157	0.455751	-4.39179	1.12419e-05	0.000300898
AFUB_006850	253.34	-1.02888	0.351242	-2.92925	0.00339784	0.0263284
AFUB_009330	1499.12	-2.29245	0.397184	-5.77175	7.84508e-09	6.50378e-07
AFUB_000380	5731.67	-2.98441	0.611053	-4.88405	1.03931e-06	4.40555e-05
AFUB_013750	109.373	-1.43361	0.351853	-4.07446	4.61208e-05	0.000968744
AFUB_015690	159.061	-2.71438	0.262522	-10.3396	4.66285e-25	2.08007e-22
AFUB_012870	530.552	-1.2018	0.282616	-4.2524	2.11493e-05	0.000505974
AFUB_012450	237.459	-1.2664	0.479731	-2.63982	0.00829505	0.0488203
AFUB_012840	214.351	-1.90114	0.247414	-7.68405	1.5414e-14	3.0723e-12
AFUB_005780	273.006	-1.28005	0.439853	-2.91017	0.0036123	0.0274452
AFUB_005610	471.967	-1.02274	0.314927	-3.24754	0.00116409	0.0118535
AFUB_001450	27.1895	-1.46194	0.535314	-2.73099	0.00631444	0.0400195
AFUB_009040	2091.12	-1.2279	0.368791	-3.32952	0.00086995	0.00943251
AFUB_014980	117.696	-2.04162	0.364562	-5.60019	2.14115e-08	1.4535e-06
AFUB_005060	1477.1	-1.32495	0.318486	-4.16015	3.18044e-05	0.000712783
AFUB_032570	367.55	-1.2054	0.285045	-4.22882	2.34923e-05	0.000547201
AFUB_024150	348.421	-1.15864	0.254517	-4.55232	5.30577e-06	0.000165152
AFUB_021630	33.4362	-1.29769	0.218429	-5.94101	2.83278e-09	2.64245e-07
AFUB_028380	77.5	-1.8001	0.399575	-4.50503	6.63622e-06	0.000194275
AFUB_021640	82.7898	-1.26931	0.399926	-3.17386	0.00150428	0.0144682
AFUB_029300	62.4743	-1.75093	0.571808	-3.0621	0.00219791	0.0190648
AFUB_025460	35.0003	-1.01127	0.384667	-2.62895	0.00856483	0.0499597
AFUB_021900	100.34	-1.4683	0.428236	-3.42873	0.000606423	0.00722769
AFUB_026200	55.7879	-1.05387	0.269411	-3.91177	9.16204e-05	0.0016666
AFUB_029230	1110.41	-1.27705	0.464395	-2.74991	0.00596111	0.038407
AFUB_019840	10.622	-1.90763	0.541865	-3.52049	0.000430747	0.0056516
AFUB_019400	9649.75	-2.08441	0.615916	-3.38424	0.000713753	0.00812087
AFUB_029260	350.852	-3.61261	0.63755	-5.66639	1.45837e-08	1.05092e-06
AFUB_024580	1668.18	-1.0244	0.252238	-4.06124	4.88123e-05	0.00100644
AFUB_029250	106.976	-3.10625	0.822326	-3.7774	0.000158475	0.00255524
AFUB_032390	264.574	-1.26984	0.385394	-3.29491	0.000984528	0.0103924
AFUB_025940	77.1858	-1.17117	0.31154	-3.75929	0.000170393	0.00271009
AFUB_021380	1575.1	-1.50113	0.483484	-3.10482	0.00190395	0.0172664
AFUB_017180	680.119	-2.87694	0.242976	-11.8404	2.41273e-32	1.61446e-29
AFUB_029920	199.437	-2.65189	0.494455	-5.36326	8.17317e-08	4.75567e-06
AFUB_018660	7036.59	-2.80116	0.586602	-4.77523	1.79502e-06	6.8917e-05
AFUB_021610	447.627	-1.42519	0.152891	-9.32162	1.14582e-20	4.00643e-18
AFUB_030150	83.5444	-1.5903	0.225173	-7.06256	1.63459e-12	2.64014e-10
AFUB_031300	1542.21	-1.21445	0.360845	-3.36557	0.000763855	0.00847843
AFUB_019090	481.759	-1.20457	0.215692	-5.58465	2.34167e-08	1.53404e-06
AFUB_017790	189.627	-1.48217	0.375233	-3.95001	7.81471e-05	0.00147895
AFUB_029270	146.06	-1.1986	0.403901	-2.96756	0.00300171	0.0242205
AFUB_030250	272.921	-3.70268	0.241416	-15.3373	4.30616e-53	5.76287e-50
AFUB_031740	1063.6	-2.40588	0.227694	-10.5662	4.27243e-26	2.0012e-23
AFUB_031390	1896.93	-2.81723	0.576006	-4.89098	1.00333e-06	4.27236e-05
AFUB_029930	85.5548	-1.20688	0.259507	-4.65067	3.30853e-06	0.000113334
AFUB_017900	22.6027	-1.12056	0.367911	-3.04574	0.00232111	0.0198214
AFUB_017360	174.896	-1.60803	0.504542	-3.18711	0.00143703	0.0138927
AFUB_032620	74.453	-1.36725	0.436742	-3.13057	0.00174466	0.0162143
AFUB_021150	3113.24	-1.05007	0.285293	-3.68066	0.000232634	0.0034925
AFUB_020680	117.299	-1.16363	0.247546	-4.70068	2.5929e-06	9.34243e-05
AFUB_019460	16.7556	-1.23287	0.429047	-2.8735	0.00405946	0.0295223
AFUB_031460	1562.28	-1.68954	0.508617	-3.32183	0.000894278	0.00961961
AFUB_025840	1761.53	-2.36405	0.541214	-4.36805	1.2536e-05	0.00033081
AFUB_029320	3592.3	-1.29593	0.241951	-5.35616	8.50108e-08	4.91594e-06
AFUB_024380	388.746	-1.01424	0.284529	-3.56464	0.000364361	0.00501802
AFUB_030450	2970.33	-1.25017	0.247828	-5.04452	4.54665e-07	2.20689e-05
AFUB_046450	3.76482	-3.49231	0.895314	-3.90065	9.59335e-05	0.00172496
AFUB_039340	3656.76	-1.80464	0.581661	-3.10257	0.00191849	0.0173767
AFUB_044960	26.9355	-3.94772	0.811437	-4.86509	1.14404e-06	4.78454e-05
AFUB_048230	123.262	-1.07569	0.371175	-2.89806	0.00375474	0.0281171
AFUB_048010	33.1928	-1.74328	0.520475	-3.34941	0.000809841	0.00891491
AFUB_039950	64.0604	-1.07091	0.367715	-2.91233	0.00358741	0.0273227
AFUB_047330	166.812	-1.31515	0.43775	-3.00433	0.00266163	0.0221637
AFUB_047470	301.634	-1.00986	0.217471	-4.64366	3.42294e-06	0.000115762
AFUB_041100	6386.14	-15.9665	0.839786	-19.0125	1.34339e-80	3.14623e-77
AFUB_034830	99.6996	-1.35067	0.369444	-3.65594	0.000256237	0.00376559
AFUB_044020	2724.71	-1.70518	0.4799	-3.55321	0.000380562	0.00517432
AFUB_039180	4655.25	-2.24487	0.409409	-5.48321	4.17685e-08	2.62609e-06
AFUB_047520	382.145	-4.82691	0.27088	-17.8194	4.99854e-71	9.36527e-68
AFUB_039190	1034.48	-2.94499	0.296539	-9.93119	3.04607e-23	1.18898e-20
AFUB_046460	61.2513	-1.01744	0.287213	-3.54245	0.000396422	0.00532809
AFUB_046070	14.0775	-2.955	0.769073	-3.84229	0.00012189	0.00207235
AFUB_046500	3002.34	-2.06608	0.429367	-4.81193	1.49477e-06	5.83458e-05
AFUB_047320	161.288	-1.28957	0.359154	-3.59057	0.000329955	0.00463422
AFUB_046890	97.4495	-1.0554	0.363723	-2.90167	0.00371184	0.0279073
AFUB_043960	91.2495	-1.04109	0.307962	-3.38058	0.000723334	0.00817393
AFUB_046620	477.712	-1.81032	0.400567	-4.51939	6.20177e-06	0.000185698
AFUB_044680	659.458	-1.89017	0.645157	-2.92979	0.00339192	0.0263042
AFUB_035430	258.899	-4.19638	0.280266	-14.9728	1.10503e-50	1.15021e-47
AFUB_037620	4987.84	-2.09863	0.542813	-3.86622	0.000110536	0.0019176
AFUB_048080	9090.11	-1.28783	0.427738	-3.01079	0.00260566	0.021814
AFUB_038680	5572.13	-1.80524	0.472957	-3.81693	0.000135123	0.00225239
AFUB_042470	1344.56	-1.49352	0.497418	-3.00255	0.00267731	0.0222153
AFUB_039860	232.807	-1.39675	0.42081	-3.31919	0.0009028	0.00967669
AFUB_039920	4090.14	-1.56836	0.38309	-4.09398	4.24028e-05	0.00089668
AFUB_046660	250.16	-1.13756	0.420443	-2.70562	0.00681776	0.0421855
AFUB_041000	6586.13	-1.85948	0.651147	-2.85571	0.0042941	0.030591
AFUB_039550	2487.68	-1.82105	0.168879	-10.7831	4.13565e-27	2.27899e-24
AFUB_039790	1908.68	-1.04842	0.301883	-3.47294	0.000514798	0.00643018
AFUB_035080	184.953	-1.08857	0.288356	-3.77511	0.00015994	0.00257001
AFUB_037970	2818.91	-1.48153	0.409809	-3.61518	0.000300134	0.00429916
AFUB_043970	38.1616	-1.19081	0.416168	-2.86136	0.00421827	0.0301885
AFUB_036800	813.744	-1.2746	0.2867	-4.44577	8.75776e-06	0.000242014
AFUB_036710	514.672	-2.50201	0.440278	-5.68279	1.32515e-08	9.93124e-07
AFUB_041440	188.778	-1.41604	0.416381	-3.40083	0.000671813	0.00780837
AFUB_040020	447.584	-2.15998	0.231738	-9.3208	1.15471e-20	4.00643e-18
AFUB_038740	1844.54	-1.77345	0.346926	-5.11189	3.1895e-07	1.61509e-05
AFUB_035090	375.312	-2.92494	0.36155	-8.09	5.96629e-16	1.39731e-13
AFUB_046510	24.2282	-1.70182	0.564324	-3.01567	0.00256413	0.0215239
AFUB_035240	2716.56	-1.0032	0.178685	-5.61437	1.97284e-08	1.35894e-06
AFUB_046900	3.81662	-3.07715	0.975202	-3.1554	0.0016028	0.0151514
AFUB_047170	737.887	-1.78066	0.466302	-3.81868	0.000134168	0.00224846
AFUB_046130	56.11	-1.04327	0.28864	-3.61443	0.000301004	0.00430505
AFUB_039080	805.804	-1.01072	0.32671	-3.09363	0.00197725	0.0176073
AFUB_034540	679.612	-5.96221	0.309339	-19.274	8.87192e-83	2.7704e-79
AFUB_039990	188.543	-3.86944	0.380753	-10.1626	2.91255e-24	1.18629e-21
AFUB_046080	4256.21	-1.32371	0.379422	-3.48876	0.000485262	0.0061598
AFUB_047480	15.3295	-1.62676	0.590541	-2.75469	0.00587474	0.0380073
AFUB_037980	1568.44	-1.04982	0.28695	-3.65854	0.000253654	0.00373622
AFUB_046570	444.438	-1.4891	0.335708	-4.4357	9.17738e-06	0.000251385
AFUB_040470	36.0401	-2.44135	0.485579	-5.0277	4.96407e-07	2.37262e-05
AFUB_051030	3089.03	-2.39308	0.493809	-4.84618	1.25863e-06	5.14884e-05
AFUB_060810	3363.59	-1.25495	0.469817	-2.67114	0.00755943	0.0456588
AFUB_049120	258.419	-3.23117	0.475965	-6.78867	1.13169e-11	1.55599e-09
AFUB_053520	968.43	-1.07013	0.275959	-3.87788	0.00010537	0.00185546
AFUB_050720	656.752	-2.05097	0.480669	-4.26692	1.98194e-05	0.000477295
AFUB_054960	9.11754	-1.22989	0.455406	-2.70064	0.00692064	0.042653
AFUB_053880	145.556	-1.152	0.26659	-4.32123	1.55165e-05	0.000394996
AFUB_061900	292.757	-1.18096	0.382971	-3.08368	0.00204457	0.0180694
AFUB_062290	29.3841	-2.41073	0.799689	-3.01459	0.00257328	0.0215815
AFUB_050860	113.948	-1.45767	0.32528	-4.48126	7.42027e-06	0.000212578
AFUB_054870	182.195	-1.66745	0.340737	-4.89366	9.89757e-07	4.23381e-05
AFUB_058090	1850.43	-3.37611	0.366644	-9.20815	3.31806e-20	1.11013e-17
AFUB_056180	785.496	-1.05332	0.395575	-2.66274	0.00775066	0.0464544
AFUB_062310	199.82	-2.72886	0.546153	-4.99652	5.83748e-07	2.72067e-05
AFUB_057130	930.89	-1.28522	0.375772	-3.42021	0.000625727	0.00742001
AFUB_050850	281.25	-1.53433	0.280121	-5.4774	4.31621e-08	2.66015e-06
AFUB_051020	276.86	-2.31376	0.50016	-4.62604	3.72726e-06	0.000123819
AFUB_051940	178.049	-1.0678	0.337845	-3.16061	0.00157437	0.0149973
AFUB_058080	371.571	-6.86201	0.641881	-10.6905	1.12792e-26	5.8702e-24
AFUB_060500	985.679	-1.80789	0.470377	-3.8435	0.000121291	0.00206591
AFUB_057690	100.803	-3.19418	0.519257	-6.15145	7.67799e-10	8.46204e-08
AFUB_054390	95.7456	-2.98607	0.955051	-3.12661	0.00176834	0.0163371
AFUB_058850	431.722	-3.36311	0.94269	-3.56757	0.000360313	0.00497849
AFUB_058160	612.932	-1.28076	0.464709	-2.75604	0.00585064	0.0379192
AFUB_050880	140.488	-1.59554	0.310144	-5.14451	2.68224e-07	1.39596e-05
AFUB_049820	16.0816	-1.64208	0.388086	-4.23124	2.32411e-05	0.000542949
AFUB_049970	2824.19	-1.95506	0.26815	-7.29094	3.07791e-13	5.65371e-11
AFUB_048840	42.519	-1.42213	0.480984	-2.9567	0.0031095	0.0246637
AFUB_062470	2264.22	-1.55417	0.482646	-3.2201	0.00128147	0.0127575
AFUB_057320	266.186	-2.30489	0.729001	-3.16171	0.00156844	0.0149625
AFUB_052430	1953.67	-1.10589	0.344023	-3.21458	0.00130634	0.0129637
AFUB_064970	285.139	-1.3026	0.374056	-3.48236	0.000497016	0.0062714
AFUB_068140	1956.38	-1.28561	0.469176	-2.74014	0.00614137	0.0392712
AFUB_065810	47.9577	-2.96921	0.430111	-6.90336	5.07856e-12	7.55173e-10
AFUB_065500	74.6253	-1.10827	0.398891	-2.77838	0.00546312	0.0362454
AFUB_070950	39.3788	-4.80297	0.53541	-8.97063	2.94815e-19	9.52355e-17
AFUB_065050	119.318	-1.24597	0.456073	-2.73195	0.00629614	0.0399338
AFUB_067660	20.0645	-1.48416	0.326405	-4.547	5.44172e-06	0.000167691
AFUB_064820	1121.45	-1.12624	0.26568	-4.2391	2.24416e-05	0.000528019
AFUB_070850	34.2716	-1.53525	0.502057	-3.05792	0.00222878	0.0192791
AFUB_064500	63.116	-1.03989	0.285203	-3.64615	0.000266199	0.00388435
AFUB_062910	504.785	-1.18435	0.342776	-3.45517	0.000549955	0.00677001
AFUB_071880	398.301	-6.16203	0.412657	-14.9326	2.0236e-50	1.89571e-47
AFUB_066540	98.5437	-2.1061	0.64986	-3.24086	0.0011917	0.0120952
AFUB_065820	2172.82	-1.35959	0.166028	-8.1889	2.63614e-16	6.49879e-14
AFUB_069520	3074.81	-2.17514	0.624783	-3.48143	0.00049874	0.0062714
AFUB_065090	474.921	-1.43217	0.483328	-2.96314	0.00304514	0.0243675
AFUB_067410	387.105	-1.41025	0.488317	-2.88798	0.00387723	0.028645
AFUB_079300	8544.99	-2.08128	0.529686	-3.92927	8.52049e-05	0.00157126
AFUB_075490	62.4203	-2.09898	0.599334	-3.50218	0.000461473	0.0059483
AFUB_076960	169.54	-1.01941	0.366726	-2.77975	0.00544016	0.0361186
AFUB_073370	510.536	-1.12407	0.373543	-3.0092	0.00261933	0.0218648
AFUB_079630	1576.5	-3.33347	1.05969	-3.1457	0.00165688	0.015584
AFUB_079130	197.077	-1.50324	0.384862	-3.90593	9.3864e-05	0.00169752
AFUB_076950	93.1204	-1.12869	0.392126	-2.87839	0.00399711	0.0291855
AFUB_072560	2622.94	-1.45185	0.180715	-8.03392	9.44088e-16	2.0568e-13
AFUB_072550	683.329	-1.36836	0.234078	-5.84574	5.04318e-09	4.54274e-07
AFUB_079340	61.4728	-1.0905	0.355774	-3.06514	0.00217566	0.0189387
AFUB_079650	16.5628	-2.55429	0.536944	-4.75709	1.96402e-06	7.38912e-05
AFUB_075040	73.2241	-1.47306	0.432893	-3.40282	0.000666939	0.00778068
AFUB_072670	2208.66	-1.21465	0.221658	-5.47982	4.2575e-08	2.64134e-06
AFUB_072520	772.271	-1.04325	0.305304	-3.4171	0.00063293	0.00747703
AFUB_074550	67.9375	-1.09973	0.246414	-4.46294	8.08437e-06	0.0002254
AFUB_076340	37.865	-3.40508	0.534841	-6.36654	1.93346e-10	2.29274e-08
AFUB_074220	197.369	-1.07409	0.311625	-3.44676	0.000567358	0.00692059
AFUB_072570	839.102	-1.24806	0.359581	-3.47088	0.000518758	0.00646239
AFUB_077980	9254.09	-3.54553	1.00709	-3.52057	0.000430621	0.0056516
AFUB_078190	2032.65	-1.85195	0.410447	-4.51203	6.4211e-06	0.00018916
AFUB_078670	110.068	-1.01721	0.253709	-4.00936	6.08832e-05	0.00119571
AFUB_081730	513.601	-2.84819	0.629316	-4.52586	6.01518e-06	0.000182363
AFUB_084690	43.5005	-4.35553	0.592753	-7.34796	2.01252e-13	3.8476e-11
AFUB_081480	832.96	-1.69237	0.436974	-3.87293	0.000107533	0.00188646
AFUB_086160	89.9412	-1.34321	0.260729	-5.15173	2.58095e-07	1.35074e-05
AFUB_084520	554.364	-8.26876	0.537892	-15.3725	2.50213e-53	3.90665e-50
AFUB_085580	27.9027	-1.22141	0.325612	-3.75112	0.000176047	0.00277645
AFUB_080590	744.805	-1.43616	0.463532	-3.0983	0.00194636	0.0174924
AFUB_085960	255.711	-3.11665	0.506576	-6.15239	7.63245e-10	8.46204e-08
AFUB_085210	244.434	-1.4479	0.252946	-5.72413	1.03966e-08	8.11625e-07
AFUB_084350	69.0045	-1.54054	0.424877	-3.62585	0.000288013	0.00417663
AFUB_084540	296.493	-8.08078	0.923091	-8.75404	2.05842e-18	6.2204e-16
AFUB_084550	204.817	-6.25352	0.757175	-8.25902	1.46875e-16	3.93121e-14
AFUB_085080	6231.79	-1.39771	0.481388	-2.9035	0.00369018	0.0278115
AFUB_085360	1056	-5.40126	0.369092	-14.6339	1.70648e-48	1.4533e-45
AFUB_082620	889.363	-1.74711	0.358844	-4.86871	1.12327e-06	4.71875e-05
AFUB_082170	623.917	-1.00299	0.353587	-2.83662	0.00455945	0.0319707
AFUB_080850	55.4379	-1.7059	0.634886	-2.68693	0.00721117	0.0438838
AFUB_084580	176.007	-1.52413	0.482806	-3.15682	0.00159501	0.0151201
AFUB_085950	14.0462	-2.41755	0.520055	-4.64865	3.34119e-06	0.000113407
AFUB_084890	213.496	-2.73402	0.647285	-4.22383	2.40182e-05	0.000555563
AFUB_083440	380.234	-1.27838	0.208587	-6.12878	8.85542e-10	9.53535e-08
AFUB_085370	199.371	-2.53231	0.416811	-6.07543	1.23653e-09	1.24557e-07
AFUB_085440	40.0719	-1.46691	0.513856	-2.85471	0.00430761	0.0306639
AFUB_084560	656.73	-10.5528	0.809723	-13.0326	7.9872e-39	5.7557e-36
AFUB_081400	62.1973	-3.83028	1.08163	-3.54121	0.000398302	0.00534569
AFUB_080750	176.326	-1.21932	0.261076	-4.67036	3.00672e-06	0.000105579
AFUB_080560	952.106	-3.31103	0.402468	-8.2268	1.92278e-16	5.0035e-14
AFUB_084570	120.258	-3.35164	0.482756	-6.94273	3.84587e-12	5.81098e-10
AFUB_092260	75.2734	-1.20218	0.259026	-4.64116	3.46459e-06	0.000116331
AFUB_087290	225.734	-1.17221	0.440533	-2.66088	0.0077936	0.0465925
AFUB_088150	13.4802	-1.20505	0.452291	-2.66433	0.00771418	0.0462949
AFUB_090110	344.028	-2.71223	0.377822	-7.17859	7.04353e-13	1.24498e-10
AFUB_090060	1884.12	-1.67944	0.544559	-3.08405	0.00204205	0.0180642
AFUB_089560	625.571	-1.05236	0.387144	-2.71827	0.00656247	0.0410395
AFUB_090430	246.255	-1.05187	0.21369	-4.92238	8.54958e-07	3.79585e-05
AFUB_090900	690.57	-2.5468	0.169827	-14.9965	7.74424e-51	9.06851e-48
AFUB_090100	36.5291	-1.25907	0.268186	-4.69475	2.66929e-06	9.54335e-05
AFUB_089340	2011.3	-1.31603	0.282678	-4.65559	3.23056e-06	0.000112088
AFUB_088630	877.89	-1.00449	0.365497	-2.74829	0.00599065	0.0385442
AFUB_091810	522.702	-1.142	0.431882	-2.64424	0.00818743	0.0483301
AFUB_092350	2440.68	-1.4666	0.511766	-2.86577	0.00415995	0.0299706
AFUB_090090	480.12	-2.23892	0.203833	-10.9841	4.55654e-28	2.84571e-25
AFUB_086760	622.673	-4.23658	0.657662	-6.44187	1.18008e-10	1.45461e-08
AFUB_092100	18.0174	-2.76284	0.864631	-3.1954	0.00139636	0.0135892
AFUB_086700	12.524	-2.48025	0.933961	-2.65563	0.0079161	0.0470844
AFUB_089710	209.901	-1.4801	0.456051	-3.24548	0.00117254	0.0119265
AFUB_090070	528.517	-2.07347	0.484081	-4.28332	1.84127e-05	0.000455119
AFUB_097740	2285.25	-2.60511	0.637573	-4.08598	4.38904e-05	0.000926048
AFUB_098060	127.512	-1.49384	0.329521	-4.53337	5.80511e-06	0.000176566
AFUB_097000	3911.52	-1.39567	0.516562	-2.70184	0.00689575	0.0425276
AFUB_094400	3963.7	-2.36716	0.582788	-4.06179	4.86971e-05	0.00100644
AFUB_096310	137.925	-1.15342	0.190474	-6.05551	1.39972e-09	1.39496e-07
AFUB_097660	45.2383	-1.41012	0.309413	-4.55741	5.17882e-06	0.000162258
AFUB_097200	16.0496	-2.50209	0.845471	-2.95941	0.00308231	0.0245187
AFUB_097210	18.6699	-1.87301	0.644099	-2.90795	0.00363804	0.0275071
AFUB_093040	13.889	-2.39105	0.908998	-2.63043	0.00852772	0.0498053
AFUB_097700	482.478	-1.30687	0.446358	-2.92784	0.00341322	0.0264038
AFUB_094360	155.578	-5.08091	0.374949	-13.5509	7.82519e-42	6.10887e-39
AFUB_094420	133.073	-1.0725	0.332319	-3.22733	0.00124951	0.0125325
AFUB_096870	47.3445	-1.23845	0.390358	-3.1726	0.00151082	0.0145163
AFUB_093920	17.9632	-1.49185	0.545791	-2.73337	0.00626891	0.039815
AFUB_095210	17.6253	-1.7443	0.386477	-4.51335	6.38127e-06	0.00018916
AFUB_095070	115.991	-2.75172	0.733972	-3.74908	0.000177486	0.00279443
AFUB_095200	4.03322	-1.53974	0.566351	-2.71871	0.00655378	0.0410126
AFUB_099880	40.3282	-1.64627	0.408555	-4.0295	5.58968e-05	0.00111739
AFUB_099720	384.959	-6.10163	0.313407	-19.4687	2.02347e-84	9.47794e-81
AFUB_098880	379.559	-1.27975	0.325438	-3.93238	8.41075e-05	0.00156024
AFUB_100320	4667.68	-2.35797	0.500035	-4.7156	2.40998e-06	8.81903e-05
AFUB_100400	22.5323	-1.54814	0.493152	-3.13927	0.00169368	0.0158189
AFUB_099730	227.47	-5.84429	0.273846	-21.3415	4.67576e-101	4.38025e-97
AFUB_099570	741.395	-1.85407	0.523199	-3.54372	0.000394521	0.00531016
AFUB_099750	581.205	-4.8989	0.446807	-10.9642	5.67781e-28	3.32436e-25
AFUB_100820	1467.39	-3.09323	0.60675	-5.09804	3.43193e-07	1.71278e-05
AFUB_101750	80.394	-4.25174	0.694062	-6.12589	9.01808e-10	9.60016e-08
AFUB_101780	2322.1	-1.98712	0.587204	-3.38403	0.000714304	0.00812087
AFUB_101410	37.0423	-1.43809	0.33461	-4.29782	1.72486e-05	0.000430968
AFUB_101360	6228.8	-2.98377	0.883042	-3.37896	0.0007276	0.00818199
AFUB_101800	12.7144	-1.38297	0.396522	-3.48775	0.0004871	0.00616642
AFUB_102080	153.527	-2.11109	0.566493	-3.7266	0.000194078	0.00299033
