# Supplementary material for: The C2H2 transcription factor SltA is required for germination and hyphal development in Aspergillus fumigatus
Source: mSphere. 2023 Jun 1;8(4):e00076-23. doi: 10.1128/msphere.00076-23 (PMC10449517; doi:10.1128/msphere.00076-23)
Supplement: TABLE S6 — FunCat results. [file msphere.00076-23-s0006.xlsx]

## Sheet: FunCat results dormant
FunCat ID	FunCat description	FunCat	FunCat main category	Exact p-value	Adjusted p-value	# genes / category	# genes / input
01.05	C-compound and carbohydrate metabolism	01.05 C-compound and carbohydrate metabolism	Metabolism	2.7723e-06	0.000995317	102 / 840	102 / 809
01.20	secondary metabolism	01.20 secondary metabolism	Metabolism	4.79675e-05	0.00378943	99 / 863	99 / 809
20.01.03	C-compound and carbohydrate transport	20.01.03 C-compound and carbohydrate transport	Cellular transport, transport facilitation and transport routes	7.55937e-06	0.000995317	39 / 237	39 / 809
20.03	transport facilities	20.03 transport facilities	Cellular transport, transport facilitation and transport routes	6.94e-06	0.000995317	61 / 439	61 / 809
20.09.18	cellular import	20.09.18 cellular import	Cellular transport, transport facilitation and transport routes	2.06154e-05	0.00203577	41 / 265	41 / 809
20.09.18.07	non-vesicular cellular import	20.09.18.07 non-vesicular cellular import	Cellular transport, transport facilitation and transport routes	0.000360916	0.0229375	29 / 188	29 / 809
32.05.03	defense related proteins	32.05.03 defense related proteins	Cell rescue, defense and virulence	0.000406487	0.0229375	13 / 57	13 / 809

## Sheet: FunCat results isotropic
FunCat ID	FunCat description	FunCat	FunCat main category	Exact p-value	Adjusted p-value	# genes / category	# genes / input
01.20	secondary metabolism	01.20 secondary metabolism	Metabolism	1.10492e-07	2.32032e-05	42 / 863	42 / 220

## Sheet: FunCat results polarized
Supplementary table 6. FunCat results
FunCat ID	FunCat description	FunCat	FunCat main category	Exact p-value	Adjusted p-value	# genes / category	# genes / input
01.20	secondary metabolism	01.20 secondary metabolism	Metabolism	0.000154242	0.0179692	37 / 863	37 / 304
20.01.27	drug/toxin transport	20.01.27 drug/toxin transport	Cellular transport, transport facilitation and transport routes	0.000231567	0.0179851	12 / 152	12 / 304
20.03.22	transport ATPases	20.03.22 transport ATPases	Cellular transport, transport facilitation and transport routes	0.000349561	0.0203619	9 / 94	9 / 304
32.05.01	resistance proteins	32.05.01 resistance proteins	Cell rescue, defense and virulence	0.000839632	0.0391268	8 / 85	8 / 304
32.07.05	detoxification by export	32.07.05 detoxification by export	Cell rescue, defense and virulence	0.00012232	0.0179692	11 / 121	11 / 304

## Sheet: FunCat results EHG
FunCat ID	FunCat description	FunCat	FunCat main category	Exact p-value	Adjusted p-value	# genes / category	# genes / input
01.02	nitrogen, sulfur and selenium metabolism	01.02 nitrogen, sulfur and selenium metabolism	Metabolism	0.00013937	0.0163058	21 / 168	21 / 579
20.01.01.07.07	phosphate transport	20.01.01.07.07 phosphate transport	Cellular transport, transport facilitation and transport routes	4.062e-05	0.00712916	44013	7 / 579
34.01.03.03	homeostasis of phosphate	34.01.03.03 homeostasis of phosphate	Interaction with the environment	1.23e-06	0.00043289	41456	7 / 579
