# Supplementary material for: The C2H2 transcription factor SltA is required for germination and hyphal development in Aspergillus fumigatus
Source: mSphere. 2023 Jun 1;8(4):e00076-23. doi: 10.1128/msphere.00076-23 (PMC10449517; doi:10.1128/msphere.00076-23)
Supplement: TABLE S7 — Primers and gRNAs used in this study. [file msphere.00076-23-s0007.xlsx]

## Sheet: Sheet1
Supplementary table 7. Primers and gRNAs used in this study
Guide RNA ID	Sequence 5'-3'	Use
hph_crRNA_1	AAGCTGTAAGGATTTCGGCA	Guide RNA for hph C-terminus double stranded break
sltA_crRNA_1	TCGAGTCATGCCGCATGTGT	Guide RNA for sltA 3' UTR double stranded break
Primer	Sequence 5'-3'	Use
041100P1rec	CATCCTCGTTGCTTGTCTG	PCR amplification of sltA for fusion PCR
041100P2rec	tagttctgttaccgagccggATGTGTGGCGTCTACCAAG	PCR amplification of sltA for fusion PCR and validation of transformants
ptrA_F_linker1	ccggctcggtaacagaactaTCTTGCATCTTTGTTTGTATTATACTGTC	PCR amplification of ptrA for fusion PCR
ptrA_R_linker2	gttggagcatatcgttcagagATCTGACAGACGGGCAATTG	PCR amplification of ptrA for fusion PCR
041100P3rec	ctctgaacgatatgctccaacGTAGCGTCCTTGACCTCATC	PCR amplification of sltA 5'UTR for fusion PCR and validation of transformants
041100P4rec	CAGTAAGCAAGATGACGTCTC	PCR amplification of sltA 5'UTR for fusion PCR
041100P5rec	CACAGACAGGGTGGTCTAG	Nested primers for fusion PCR
041100P6rec	CAAGCTCCCAAGACGAAGTC	Nested primers for fusion PCR
041100P5	CAGCCCCAGAGACGTATGAT	Validation of transformants
041100P4	CGATCCGTTGAGAGACCATT	Validation of transformants
